# Supplementary material for: Neuropeptide Diversity Encoded in Newly Sequenced Crustacean Genomes Reveals Signaling Roles during Feeding
Source: ACS Chem Neurosci. 2026 Jun 11;17(13):2494–503. doi: 10.1021/acschemneuro.6c00123 (PMC13329902; doi:10.1021/acschemneuro.6c00123)
Supplement: Supplementary file 3 [file cn6c00123_si_003.xlsx]

## Sheet: Description
Supplemental File 2: C. borealis predictions. Each sheet is annotated as follows:
Sheet name	Description
PredictedMature	C. borealis mature-only peptide predictions
PredictedAll	All C. borealis NP predictions (precursors + mature)
AllSimilarityScores	In silico similarity alignment scores for all NPs (precursors + mature)
MatureSimilarityScores	Similarity alignment for mature-only subset
BLASThits	C. borealis BLAST protein hits
MaturePeptidesLoci	Positioning of mature predictions to the genome

## Sheet: PredictedMature
Peptide sequence
AELDRCFGRRR
AFGLYLSSLVLVCISLDRYFAIVHPLKVNDAQRR
AITLLGMEQNGYFLMEVIHLEEALKGVLLRINLTETLLVVTSDPSYHVTFNGSDEDDPTYTGQAPGSK
AKNVIVFVGAGMGTRVSTSARVYK
ARGGGGGGVSSLRQATRR
ARSRTLRMTVIIVLAFVWCWTPYVVMVMWYMFDR
ASAEQVDRRLQDVLFIMAVSNSCVNPIVYGTYTINLRAELDR
ATTQWLAGNLACKMFQFMRAFGLYLSSLVLVCISLDR
CFGRRRAR
DMARQLVEEDPGRRLK
DNGPRGTPSLSQMVGKAITLLGMEQNGYFLMEVIHLEEALK
DSEGEKLRLRRSDTTNIER
ETEADYWTRLMQQQIKETTQK
ETTQKQVNIGRAK
EVTSATVAALYAKSAHLKWECQAPSVPGGECK
GETTGVEGEESYLAWEKLSNVGLLKTSSPGLQVPDSAASATAMLTGVK
GGGGGGAGSGCVMLEMEGNVTPRHDLPMTSVTLAESKVNER
GGGGGGVSSLRQATRRSTAGQSFAAR
GKMMVILAWSVAAVCSLPQSVIFHVDSHPDFSHFKQCVTFGFFR
GTPSLSQMVGKAITLLGMEQNGYFLMEVIHLEEALKGVLLR
GVLLRINLTETLLVVTSDPSYHVTFNGSDEDDPTYTGQAPGSKTGVEASVSNTQVWER
HDLPMTSVTLAESKVNERSSGLLQNGSPK
ILWEISQNSKDSEGEKLRLRR
INLTETLLVVTSDPSYHVTFNGSDEDDPTYTGQAPGSKTGVEASVSNTQVWERNLPGDVPIYATGVYWVTAWLPECSSSDNTAWSGNSSMNLTQGVTGNELPPSLGFDDNALTDIIVYSVLFVIAAAGNLTVFITLCR
KNHLTSSSRETEADYWTRLMQQQIK
LKRDNGPR
LMQQQIKETTQKQVNIGR
LQDVLFIMAVSNSCVNPIVYGTYTINLRAELDRCFGRR
LRLRRSDTTNIERAR
LSNVGLLKTSSPGLQVPDSAASATAMLTGVKVNAGTLGVTEVPLGDCAASLIPEKR
LTSILDWAQKAGKSTGLVTTKEVTSATVAALYAK
MFQFMRAFGLYLSSLVLVCISLDRYFAIVHPLK
MMVILAWSVAAVCSLPQSVIFHVDSHPDFSHFKQCVTFGFFRSQAEETMYNLFCLAAMYFLPLMIIIVVYFR
MTVIIVLAFVWCWTPYVVMVMWYMFDRASAEQVDRRLQDVLFIMAVSNSCVNPIVYGTYTINLR
NDPDLSRPGLRGGGGGGAGSGCVMLEMEGNVTPR
NLPGDVPIYATGVYWVTAWLPECSSSDNTAWSGNSSMNLTQGVTGNELPPSLGFDDNALTDIIVYSVLFVIAAAGNLTVFITLCRNRHRKSR
NRHRKSRVNLMIMHLAAADLMVTLINFPLEVGWR
NVIVFVGAGMGTRVSTSARVYKGETTGVEGEESYLAWEK
PGLRGGGGGGAGSGCVMLEMEGNVTPRHDLPMTSVTLAESK
QATRRSTAGQSFAARSTTTTITK
QCVTFGFFRSQAEETMYNLFCLAAMYFLPLMIIIVVYFRILWEISQNSK
QLVEEDPGRRLKR
QVNIGRAKNVIVFVGAGMGTR
RARGGGGGGVSSLR
RDNGPRGTPSLSQMVGK
SAHLKWECQAPSVPGGECKDMAR
SDTTNIERARSRTLR
SQAEETMYNLFCLAAMYFLPLMIIIVVYFRILWEISQNSKDSEGEK
SRTLRMTVIIVLAFVWCWTPYVVMVMWYMFDRASAEQVDRR
SRVNLMIMHLAAADLMVTLINFPLEVGWRATTQWLAGNLACK
STAGQSFAARSTTTTITKTSITQVSNR
STGLVTTKEVTSATVAALYAKSAHLK
STTTTITKTSITQVSNRNDPDLSR
TGVEASVSNTQVWERNLPGDVPIYATGVYWVTAWLPECSSSDNTAWSGNSSMNLTQGVTGNELPPSLGFDDNALTDIIVYSVLFVIAAAGNLTVFITLCRNRHRK
TSITQVSNRNDPDLSRPGLR
TSSPGLQVPDSAASATAMLTGVKVNAGTLGVTEVPLGDCAASLIPEKRLTSILDWAQKAGK
VNAGTLGVTEVPLGDCAASLIPEKRLTSILDWAQKAGKSTGLVTTK
VNDAQRRGKMMVILAWSVAAVCSLPQSVIFHVDSHPDFSHFK
VNERSSGLLQNGSPKAGLMLTAC*
VNLMIMHLAAADLMVTLINFPLEVGWRATTQWLAGNLACKMFQFMR
VSTSARVYKGETTGVEGEESYLAWEKLSNVGLLK
WECQAPSVPGGECKDMARQLVEEDPGRR
YFAIVHPLKVNDAQRRGK
AGWSSLQGAWGKRAWSNLQGAWGKRSPDDSEDIDDEALEDEELEVSPETLAR
AGWSSMRGAWGKRTPDDTPEHGLQGSER
AWSNLQGAWGKRSPDDSEDIDDEALEDEELEVSPETLARMVGAAPVKR
FQGSWGKRAGWSSLQGAWGKRAWSNLQGAWGKR
FQGSWGKRGDEVASEDDFQDGEDKRTSWGK
FQGSWGKRGEEIQAAEDKRGGWNK
FQGSWGKRQDDLIHLQDLEDKRNNWSK
GAWGKRTPDDTPEHGLQGSERNTIAKNGK
GDEVASEDDFQDGEDKRTSWGKFQGSWGKR
GEEIQAAEDKRGGWNKFQGSWGKR
GGWNKFQGSWGKRGDEVASEDDFQDGEDKR
GWVLWGKRPDYPAVSPRSTNWSSLR
HQLSERQRVAFR
LTPDHTPITHTPPPTPPHTSPHTPPSTPPHMPPRWSQGVSEDKRNNNWSK
MVGAAPVKRGWVLWGKRPDYPAVSPR
NNWSKFQGSWGKRAGWSSLQGAWGKR
NTIAKNGKHQLSERQR
PDYPAVSPRSTNWSSLRGAAPTLHFK
QDDLIHLQDLEDKRNNWSKFQGSWGKR
QDEGSGLAGAQAKRAGWSSMRGAWGKR
QRVAFRVR
SPDDSEDIDDEALEDEELEVSPETLARMVGAAPVKRGWVLWGKR
STNWSSLRGAAPTLHFKGWLILDHIPS*
TPDDTPEHGLQGSERNTIAKNGKHQLSER
TSWGKFQGSWGKRQDDLIHLQDLEDKR
VAFRVRLTPDHTPITHTPPPTPPHTSPHTPPSTPPHMPPR
VRLTPDHTPITHTPPPTPPHTSPHTPPSTPPHMPPRWSQGVSEDKR
WSQGVSEDKRNNNWSKFQGSWGKR
DDGRKRR
EERSKEGEGNITGEQDNTEEEKHNR
EETEEHETQETETKVETTRRPNNQEHEEDQK
EGEGNITGEQDNTEEEKHNRETEIRRNVTKK
EREERSK
ERRER
ETEIRRNVTKKPR
GQCSVMVTDNHATIGMFYMTTYNHGHCANRYPITSPIRYCLGYCPTR
GTVENEASGKRERR
IPLACDDGFSFEKNFKNVLECKCSKCQAMQG
LQEKVDLILALLQPTGPPQAPWLPPPHPRGTVENEASGKR
METLRIPLACDDGFSFEKNFKNVLECKCSK
NVTKKPRDDGRK
PNNQEHEEDQKTGPAKGQCSVMVTDNHATIGMFYMTTYNHGHCANR
PRDDGRKR
REETEEHETQETETKVETTRR
REREER
RREETEEHETQETETK
SCQPSRMETLRIPLACDDGFSFEKNFK
SKEGEGNITGEQDNTEEEKHNRETEIRR
TEGMWSQGHECKSCQPSRMETLR
TFVTRTEGMWSQGHECKSCQPSR
TGPAKGQCSVMVTDNHATIGMFYMTTYNHGHCANRYPITSPIR
VDLILALLQPTGPPQAPWLPPPHPRGTVENEASGKRER
VETTRRPNNQEHEEDQKTGPAK
YCLGYCPTRTFVTRTEGMWSQGHECK
YPITSPIRYCLGYCPTRTFVTR
AGLRQRQGKGNTDGAAALWLTPSSPISESRARR
AVAANRKVSICIKNCGQCKK
FIPDCNRPDILIPFFLQRLESGHTNHVLQR
LESGHTNHVLQRAGLRQRQGK
MYTDYFNGGLCGDFCLQTEGRFIPDCNRPDILIPFFLQR
NCGQCKKMYTDYFNGGLCGDFCLQTEGRFIPDCNR
PDILIPFFLQRLESGHTNHVLQRAGLR
VSICIKNCGQCKKMYTDYFNGGLCGDFCLQTEGR
IPPPICFNQKLDLTPYARKLCAALNDISKFSR
LDLTPYARKLCAALNDISKFSRAMEDYLDAQGLCCFVSVCLSVCLSTQNFIILD
CMYVCK
YVCVYVCMYVCMYVCIYVCMYVCIYVCMYVCIYVCSMYVYMYVCMYVYMYVCMYVYMYVCMYVYMYVCMYVYMYVCMYVYMYVCMYMYVCM
QDLKYQEREVSEGKGGR
YQEREVSEGKGGRHDDEVDHCIPVCVNNYNLFCIYICITAQVIYVISTYGYTWMGVALIGSTHA
FVGGSRYGKRSGAPALAEVALPVVVPESEDSEVGASLLLGDSVVCLLVDMPDIYRCLK
GFYSQRYGKRGTDTR
GTDTRQITERSGFYANRYGR
QITERSGFYANRYGRSQGIPEIK
RGTDTRQITER
RSGAPALAEVALPVVVPESEDSEVGASLLLGDSVVCLLVDMPDIYRCLKDQDTDLYSLAKK
SGAPALAEVALPVVVPESEDSEVGASLLLGDSVVCLLVDMPDIYRCLKDQDTDLYSLAKKNSHQQCFS
SGFYANRYGRSQGIPEIKVRSSR
SQGIPEIKVRSSRFVGGSRYGK
VRSSRFVGGSRYGKR
APSGFLGMRGKKEAPTPSLQADQANTEDLLPALYQLDMPMRGK
EAARPRRAPSGFLGMRGKKEAPTPSLQADQANTEDLLPALYQLDMPMR
EAPTPSLQADQANTEDLLPALYQLDMPMRGKVTW
GGTEQVEESGREAARPRRAPSGFLGMRGKK

## Sheet: PredictedAll
Peptide sequence
GFYSQRYGK
GFYSQRYG
GTDTR
GTDT
QITER
QITE
SGFYANRYGR
SGFYANRYG
SQGIPEIK
SQGIPEI
VRSSR
VRSS
FVGGSRYGK
FVGGSRYG
SGAPALAEVALPVVVPESEDSEVGASLLLGDSVVCLLVDMPDIYRCLK
SGAPALAEVALPVVVPESEDSEVGASLLLGDSVVCLLVDMPDIYRCL
DQDTDLYSLAKK
DQDTDLYSLA
NSHQQCFS
GFYSQRYGKR
RGTDTR
RGTDT
GTDTRQITER
GTDTRQITE
QITERSGFYANRYGR
QITERSGFYANRYG
SGFYANRYGRSQGIPEIK
SGFYANRYGRSQGIPEI
SQGIPEIKVRSSR
SQGIPEIKVRSS
VRSSRFVGGSRYGK
VRSSRFVGGSRYG
FVGGSRYGKR
RSGAPALAEVALPVVVPESEDSEVGASLLLGDSVVCLLVDMPDIYRCLK
RSGAPALAEVALPVVVPESEDSEVGASLLLGDSVVCLLVDMPDIYRCL
SGAPALAEVALPVVVPESEDSEVGASLLLGDSVVCLLVDMPDIYRCLKDQDTDLYSLAKK
SGAPALAEVALPVVVPESEDSEVGASLLLGDSVVCLLVDMPDIYRCLKDQDTDLYSLA
DQDTDLYSLAKKNSHQQCFS
GFYSQRYGKRGTDTR
GFYSQRYGKRGTDT
RGTDTRQITER
RGTDTRQITE
GTDTRQITERSGFYANRYGR
GTDTRQITERSGFYANRYG
QITERSGFYANRYGRSQGIPEIK
QITERSGFYANRYGRSQGIPEI
SGFYANRYGRSQGIPEIKVRSSR
SGFYANRYGRSQGIPEIKVRSS
SQGIPEIKVRSSRFVGGSRYGK
SQGIPEIKVRSSRFVGGSRYG
VRSSRFVGGSRYGKR
FVGGSRYGKRSGAPALAEVALPVVVPESEDSEVGASLLLGDSVVCLLVDMPDIYRCLK
FVGGSRYGKRSGAPALAEVALPVVVPESEDSEVGASLLLGDSVVCLLVDMPDIYRCL
RSGAPALAEVALPVVVPESEDSEVGASLLLGDSVVCLLVDMPDIYRCLKDQDTDLYSLAKK
RSGAPALAEVALPVVVPESEDSEVGASLLLGDSVVCLLVDMPDIYRCLKDQDTDLYSLA
SGAPALAEVALPVVVPESEDSEVGASLLLGDSVVCLLVDMPDIYRCLKDQDTDLYSLAKKNSHQQCFS
GFYSQRY
SGFYANRY
FVGGSRY
QITERSGFYANRY
VRSSRFVGGSRY
GTDTRQITERSGFYANRY
SQGIPEIKVRSSRFVGGSRY
QITER
QITE
QITERSGFYANRYGR
QITERSGFYANRYG
QITERSGFYANRYGRSQGIPEIK
QITERSGFYANRYGRSQGIPEI
QITERSGFYANRY
QDLK
YQER
EVSEGKGGR
EVSEGKGG
HDDEVDHCIPVCVNNYNLFCIYICITAQVIYVISTYGYTWMGVALIGSTHA
QDLKYQER
QDLKYQE
YQEREVSEGKGGR
YQEREVSEGKGG
EVSEGKGGRHDDEVDHCIPVCVNNYNLFCIYICITAQVIYVISTYGYTWMGVALIGSTHA
QDLKYQEREVSEGKGGR
QDLKYQEREVSEGKGG
YQEREVSEGKGGRHDDEVDHCIPVCVNNYNLFCIYICITAQVIYVISTYGYTWMGVALIGSTHA
EVSEGKG
YQEREVSEGKG
QDLKYQEREVSEGKG
QDLK
QDL
EVSEGKGGR
EVSEGKGG
QDLKYQER
QDLKYQE
EVSEGKGGRHDDEVDHCIPVCVNNYNLFCIYICITAQVIYVISTYGYTWMGVALIGSTHA
QDLKYQEREVSEGKGGR
QDLKYQEREVSEGKGG
EVSEGKG
QDLKYQEREVSEGKG
IPPPICFNQK
IPPPICFNQ
LDLTPYARK
LDLTPYA
LCAALNDISKFSR
LCAALNDISKFS
AMEDYLDAQGLCCFVSVCLSVCLSTQNFIILD
IPPPICFNQKLDLTPYARK
IPPPICFNQKLDLTPYA
LDLTPYARKLCAALNDISKFSR
LDLTPYARKLCAALNDISKFS
LCAALNDISKFSRAMEDYLDAQGLCCFVSVCLSVCLSTQNFIILD
IPPPICFNQKLDLTPYARKLCAALNDISKFSR
IPPPICFNQKLDLTPYARKLCAALNDISKFS
LDLTPYARKLCAALNDISKFSRAMEDYLDAQGLCCFVSVCLSVCLSTQNFIILD
LQEK
VDLILALLQPTGPPQAPWLPPPHPR
VDLILALLQPTGPPQAPWLPPPHP
GTVENEASGKR
GTVENEASG
EGEGNITGEQDNTEEEKHNR
EGEGNITGEQDNTEEEKHN
ETEIRR
ETEI
NVTKK
DDGRK
EETEEHETQETETK
EETEEHETQETET
VETTRR
VETT
PNNQEHEEDQK
PNNQEHEEDQ
TGPAK
TGPA
GQCSVMVTDNHATIGMFYMTTYNHGHCANR
GQCSVMVTDNHATIGMFYMTTYNHGHCAN
YPITSPIR
YPITSPI
YCLGYCPTR
YCLGYCPT
TFVTR
TFVT
TEGMWSQGHECK
TEGMWSQGHEC
SCQPSR
SCQPS
METLR
METL
IPLACDDGFSFEKNFK
IPLACDDGFSFEKNF
NVLECKCSK
NVLECKCS
CQAMQG
LQEKVDLILALLQPTGPPQAPWLPPPHPR
LQEKVDLILALLQPTGPPQAPWLPPPHP
VDLILALLQPTGPPQAPWLPPPHPRGTVENEASGKR
VDLILALLQPTGPPQAPWLPPPHPRGTVENEASG
GTVENEASGKRER
GTVENEASGKRE
EREER
EREE
EERSK
EERS
SKEGEGNITGEQDNTEEEKHNR
SKEGEGNITGEQDNTEEEKHN
EGEGNITGEQDNTEEEKHNRETEIRR
EGEGNITGEQDNTEEEKHNRETEI
ETEIRRNVTKK
ETEIRRNVT
NVTKKPR
NVTKKP
PRDDGRK
PRDDG
DDGRKR
REETEEHETQETETK
REETEEHETQETET
EETEEHETQETETKVETTRR
EETEEHETQETETKVETT
VETTRRPNNQEHEEDQK
VETTRRPNNQEHEEDQ
PNNQEHEEDQKTGPAK
PNNQEHEEDQKTGPA
TGPAKGQCSVMVTDNHATIGMFYMTTYNHGHCANR
TGPAKGQCSVMVTDNHATIGMFYMTTYNHGHCAN
GQCSVMVTDNHATIGMFYMTTYNHGHCANRYPITSPIR
GQCSVMVTDNHATIGMFYMTTYNHGHCANRYPITSPI
YPITSPIRYCLGYCPTR
YPITSPIRYCLGYCPT
YCLGYCPTRTFVTR
YCLGYCPTRTFVT
TFVTRTEGMWSQGHECK
TFVTRTEGMWSQGHEC
TEGMWSQGHECKSCQPSR
TEGMWSQGHECKSCQPS
SCQPSRMETLR
SCQPSRMETL
METLRIPLACDDGFSFEKNFK
METLRIPLACDDGFSFEKNF
IPLACDDGFSFEKNFKNVLECKCSK
IPLACDDGFSFEKNFKNVLECKCS
NVLECKCSKCQAMQG
LQEKVDLILALLQPTGPPQAPWLPPPHPRGTVENEASGKR
LQEKVDLILALLQPTGPPQAPWLPPPHPRGTVENEASG
VDLILALLQPTGPPQAPWLPPPHPRGTVENEASGKRER
VDLILALLQPTGPPQAPWLPPPHPRGTVENEASGKRE
GTVENEASGKRERR
ERRER
ERRE
REREER
REREE
EREERSK
EREERS
EERSKEGEGNITGEQDNTEEEKHNR
EERSKEGEGNITGEQDNTEEEKHN
SKEGEGNITGEQDNTEEEKHNRETEIRR
SKEGEGNITGEQDNTEEEKHNRETEI
EGEGNITGEQDNTEEEKHNRETEIRRNVTKK
EGEGNITGEQDNTEEEKHNRETEIRRNVT
ETEIRRNVTKKPR
ETEIRRNVTKKP
NVTKKPRDDGRK
NVTKKPRDDG
PRDDGRKR
DDGRKRR
RREETEEHETQETETK
RREETEEHETQETET
REETEEHETQETETKVETTRR
REETEEHETQETETKVETT
EETEEHETQETETKVETTRRPNNQEHEEDQK
EETEEHETQETETKVETTRRPNNQEHEEDQ
VETTRRPNNQEHEEDQKTGPAK
VETTRRPNNQEHEEDQKTGPA
PNNQEHEEDQKTGPAKGQCSVMVTDNHATIGMFYMTTYNHGHCANR
PNNQEHEEDQKTGPAKGQCSVMVTDNHATIGMFYMTTYNHGHCAN
TGPAKGQCSVMVTDNHATIGMFYMTTYNHGHCANRYPITSPIR
TGPAKGQCSVMVTDNHATIGMFYMTTYNHGHCANRYPITSPI
GQCSVMVTDNHATIGMFYMTTYNHGHCANRYPITSPIRYCLGYCPTR
GQCSVMVTDNHATIGMFYMTTYNHGHCANRYPITSPIRYCLGYCPT
YPITSPIRYCLGYCPTRTFVTR
YPITSPIRYCLGYCPTRTFVT
YCLGYCPTRTFVTRTEGMWSQGHECK
YCLGYCPTRTFVTRTEGMWSQGHEC
TFVTRTEGMWSQGHECKSCQPSR
TFVTRTEGMWSQGHECKSCQPS
TEGMWSQGHECKSCQPSRMETLR
TEGMWSQGHECKSCQPSRMETL
SCQPSRMETLRIPLACDDGFSFEKNFK
SCQPSRMETLRIPLACDDGFSFEKNF
METLRIPLACDDGFSFEKNFKNVLECKCSK
METLRIPLACDDGFSFEKNFKNVLECKCS
IPLACDDGFSFEKNFKNVLECKCSKCQAMQG
GTVENEAS
DD
CQAMQ
VDLILALLQPTGPPQAPWLPPPHPRGTVENEAS
PRDD
NVLECKCSKCQAMQ
LQEKVDLILALLQPTGPPQAPWLPPPHPRGTVENEAS
NVTKKPRDD
IPLACDDGFSFEKNFKNVLECKCSKCQAMQ
ER
EER
EE
EGEGNITGEQDNTEEEKHNR
EGEGNITGEQDNTEEEKHN
ETEIRR
ETEI
EETEEHETQETETK
EETEEHETQETET
ERR
EREER
EREE
EERSK
EERS
EGEGNITGEQDNTEEEKHNRETEIRR
EGEGNITGEQDNTEEEKHNRETEI
ETEIRRNVTKK
ETEIRRNVT
EETEEHETQETETKVETTRR
EETEEHETQETETKVETT
ERRER
ERRE
EREERSK
EREERS
EERSKEGEGNITGEQDNTEEEKHNR
EERSKEGEGNITGEQDNTEEEKHN
EGEGNITGEQDNTEEEKHNRETEIRRNVTKK
EGEGNITGEQDNTEEEKHNRETEIRRNVT
ETEIRRNVTKKPR
ETEIRRNVTKKP
EETEEHETQETETKVETTRRPNNQEHEEDQK
EETEEHETQETETKVETTRRPNNQEHEEDQ
QDEGSGLAGAQAKR
QDEGSGLAGAQA
AGWSSMR
AGWSSM
GAWGKR
GAWG
TPDDTPEHGLQGSER
TPDDTPEHGLQGSE
NTIAKNGK
NTIAKNG
HQLSER
HQLSE
VAFR
LTPDHTPITHTPPPTPPHTSPHTPPSTPPHMPPR
LTPDHTPITHTPPPTPPHTSPHTPPSTPPHMPP
WSQGVSEDKR
WSQGVSED
NNNWSK
NNNWS
FQGSWGKR
FQGSWG
GEEIQAAEDKR
GEEIQAAED
GGWNK
GGWN
GDEVASEDDFQDGEDKR
GDEVASEDDFQDGED
TSWGK
TSWG
QDDLIHLQDLEDKR
QDDLIHLQDLED
NNWSK
NNWS
AGWSSLQGAWGKR
AGWSSLQGAWG
AWSNLQGAWGKR
AWSNLQGAWG
SPDDSEDIDDEALEDEELEVSPETLAR
SPDDSEDIDDEALEDEELEVSPETLA
MVGAAPVKR
MVGAAPV
GWVLWGKR
GWVLWG
PDYPAVSPR
PDYPAVSP
STNWSSLR
STNWSSL
GAAPTLHFK
GAAPTLHF
GWLILDHIPS*
QDEGSGLAGAQAKRAGWSSMR
QDEGSGLAGAQAKRAGWSSM
AGWSSMRGAWGKR
AGWSSMRGAWG
GAWGKRTPDDTPEHGLQGSER
GAWGKRTPDDTPEHGLQGSE
TPDDTPEHGLQGSERNTIAKNGK
TPDDTPEHGLQGSERNTIAKNG
NTIAKNGKHQLSER
NTIAKNGKHQLSE
HQLSERQR
HQLSERQ
QRVAFR
QRVAF
VAFRVR
VAFRV
VRLTPDHTPITHTPPPTPPHTSPHTPPSTPPHMPPR
VRLTPDHTPITHTPPPTPPHTSPHTPPSTPPHMPP
LTPDHTPITHTPPPTPPHTSPHTPPSTPPHMPPRWSQGVSEDKR
LTPDHTPITHTPPPTPPHTSPHTPPSTPPHMPPRWSQGVSED
WSQGVSEDKRNNNWSK
WSQGVSEDKRNNNWS
NNNWSKFQGSWGKR
NNNWSKFQGSWG
FQGSWGKRGEEIQAAEDKR
FQGSWGKRGEEIQAAED
GEEIQAAEDKRGGWNK
GEEIQAAEDKRGGWN
GGWNKFQGSWGKR
GGWNKFQGSWG
FQGSWGKRGDEVASEDDFQDGEDKR
FQGSWGKRGDEVASEDDFQDGED
GDEVASEDDFQDGEDKRTSWGK
GDEVASEDDFQDGEDKRTSWG
TSWGKFQGSWGKR
TSWGKFQGSWG
FQGSWGKRQDDLIHLQDLEDKR
FQGSWGKRQDDLIHLQDLED
QDDLIHLQDLEDKRNNWSK
QDDLIHLQDLEDKRNNWS
NNWSKFQGSWGKR
NNWSKFQGSWG
FQGSWGKRAGWSSLQGAWGKR
FQGSWGKRAGWSSLQGAWG
AGWSSLQGAWGKRAWSNLQGAWGKR
AGWSSLQGAWGKRAWSNLQGAWG
AWSNLQGAWGKRSPDDSEDIDDEALEDEELEVSPETLAR
AWSNLQGAWGKRSPDDSEDIDDEALEDEELEVSPETLA
SPDDSEDIDDEALEDEELEVSPETLARMVGAAPVKR
SPDDSEDIDDEALEDEELEVSPETLARMVGAAPV
MVGAAPVKRGWVLWGKR
MVGAAPVKRGWVLWG
GWVLWGKRPDYPAVSPR
GWVLWGKRPDYPAVSP
PDYPAVSPRSTNWSSLR
PDYPAVSPRSTNWSSL
STNWSSLRGAAPTLHFK
STNWSSLRGAAPTLHF
GAAPTLHFKGWLILDHIPS*
QDEGSGLAGAQAKRAGWSSMRGAWGKR
QDEGSGLAGAQAKRAGWSSMRGAWG
AGWSSMRGAWGKRTPDDTPEHGLQGSER
AGWSSMRGAWGKRTPDDTPEHGLQGSE
GAWGKRTPDDTPEHGLQGSERNTIAKNGK
GAWGKRTPDDTPEHGLQGSERNTIAKNG
TPDDTPEHGLQGSERNTIAKNGKHQLSER
TPDDTPEHGLQGSERNTIAKNGKHQLSE
NTIAKNGKHQLSERQR
NTIAKNGKHQLSERQ
HQLSERQRVAFR
HQLSERQRVAF
QRVAFRVR
QRVAFRV
VAFRVRLTPDHTPITHTPPPTPPHTSPHTPPSTPPHMPPR
VAFRVRLTPDHTPITHTPPPTPPHTSPHTPPSTPPHMPP
VRLTPDHTPITHTPPPTPPHTSPHTPPSTPPHMPPRWSQGVSEDKR
VRLTPDHTPITHTPPPTPPHTSPHTPPSTPPHMPPRWSQGVSED
LTPDHTPITHTPPPTPPHTSPHTPPSTPPHMPPRWSQGVSEDKRNNNWSK
LTPDHTPITHTPPPTPPHTSPHTPPSTPPHMPPRWSQGVSEDKRNNNWS
WSQGVSEDKRNNNWSKFQGSWGKR
WSQGVSEDKRNNNWSKFQGSWG
NNNWSKFQGSWGKRGEEIQAAEDKR
NNNWSKFQGSWGKRGEEIQAAED
FQGSWGKRGEEIQAAEDKRGGWNK
FQGSWGKRGEEIQAAEDKRGGWN
GEEIQAAEDKRGGWNKFQGSWGKR
GEEIQAAEDKRGGWNKFQGSWG
GGWNKFQGSWGKRGDEVASEDDFQDGEDKR
GGWNKFQGSWGKRGDEVASEDDFQDGED
FQGSWGKRGDEVASEDDFQDGEDKRTSWGK
FQGSWGKRGDEVASEDDFQDGEDKRTSWG
GDEVASEDDFQDGEDKRTSWGKFQGSWGKR
GDEVASEDDFQDGEDKRTSWGKFQGSWG
TSWGKFQGSWGKRQDDLIHLQDLEDKR
TSWGKFQGSWGKRQDDLIHLQDLED
FQGSWGKRQDDLIHLQDLEDKRNNWSK
FQGSWGKRQDDLIHLQDLEDKRNNWS
QDDLIHLQDLEDKRNNWSKFQGSWGKR
QDDLIHLQDLEDKRNNWSKFQGSWG
NNWSKFQGSWGKRAGWSSLQGAWGKR
NNWSKFQGSWGKRAGWSSLQGAWG
FQGSWGKRAGWSSLQGAWGKRAWSNLQGAWGKR
FQGSWGKRAGWSSLQGAWGKRAWSNLQGAWG
AGWSSLQGAWGKRAWSNLQGAWGKRSPDDSEDIDDEALEDEELEVSPETLAR
AGWSSLQGAWGKRAWSNLQGAWGKRSPDDSEDIDDEALEDEELEVSPETLA
AWSNLQGAWGKRSPDDSEDIDDEALEDEELEVSPETLARMVGAAPVKR
AWSNLQGAWGKRSPDDSEDIDDEALEDEELEVSPETLARMVGAAPV
SPDDSEDIDDEALEDEELEVSPETLARMVGAAPVKRGWVLWGKR
SPDDSEDIDDEALEDEELEVSPETLARMVGAAPVKRGWVLWG
MVGAAPVKRGWVLWGKRPDYPAVSPR
MVGAAPVKRGWVLWGKRPDYPAVSP
GWVLWGKRPDYPAVSPRSTNWSSLR
GWVLWGKRPDYPAVSPRSTNWSSL
PDYPAVSPRSTNWSSLRGAAPTLHFK
PDYPAVSPRSTNWSSLRGAAPTLHF
STNWSSLRGAAPTLHFKGWLILDHIPS*
GAW
NTIAKN
FQGSW
TSW
AGWSSLQGAW
AWSNLQGAW
GWVLW
AGWSSMRGAW
TPDDTPEHGLQGSERNTIAKN
NNNWSKFQGSW
GGWNKFQGSW
GDEVASEDDFQDGEDKRTSW
TSWGKFQGSW
NNWSKFQGSW
FQGSWGKRAGWSSLQGAW
AGWSSLQGAWGKRAWSNLQGAW
MVGAAPVKRGWVLW
QDEGSGLAGAQAKRAGWSSMRGAW
GAWGKRTPDDTPEHGLQGSERNTIAKN
WSQGVSEDKRNNNWSKFQGSW
GEEIQAAEDKRGGWNKFQGSW
FQGSWGKRGDEVASEDDFQDGEDKRTSW
GDEVASEDDFQDGEDKRTSWGKFQGSW
QDDLIHLQDLEDKRNNWSKFQGSW
NNWSKFQGSWGKRAGWSSLQGAW
FQGSWGKRAGWSSLQGAWGKRAWSNLQGAW
SPDDSEDIDDEALEDEELEVSPETLARMVGAAPVKRGWVLW
QDEGSGLAGAQAKR
QDEGSGLAGAQA
QR
QDDLIHLQDLEDKR
QDDLIHLQDLED
QDEGSGLAGAQAKRAGWSSMR
QDEGSGLAGAQAKRAGWSSM
QRVAFR
QRVAF
QDDLIHLQDLEDKRNNWSK
QDDLIHLQDLEDKRNNWS
QDEGSGLAGAQAKRAGWSSMRGAWGKR
QDEGSGLAGAQAKRAGWSSMRGAWG
QRVAFRVR
QRVAFRV
QDDLIHLQDLEDKRNNWSKFQGSWGKR
QDDLIHLQDLEDKRNNWSKFQGSWG
QDEGSGLAGAQAKRAGWSSMRGAW
QDDLIHLQDLEDKRNNWSKFQGSW
CMYVCK
CMYVC
YVCVYVCMYVCMYVCIYVCMYVCIYVCMYVCIYVCSMYVYMYVCMYVYMYVCMYVYMYVCMYVYMYVCMYVYMYVCMYVYMYVCMYMYVCM
AVAANRK
AVAAN
VSICIK
VSICI
NCGQCKK
NCGQC
MYTDYFNGGLCGDFCLQTEGR
MYTDYFNGGLCGDFCLQTEG
FIPDCNR
FIPDCN
PDILIPFFLQR
PDILIPFFLQ
LESGHTNHVLQR
LESGHTNHVLQ
AGLR
QRQGK
QRQG
GNTDGAAALWLTPSSPISESRARR
GNTDGAAALWLTPSSPISESRA
AVAANRKVSICIK
AVAANRKVSICI
VSICIKNCGQCKK
VSICIKNCGQC
NCGQCKKMYTDYFNGGLCGDFCLQTEGR
NCGQCKKMYTDYFNGGLCGDFCLQTEG
MYTDYFNGGLCGDFCLQTEGRFIPDCNR
MYTDYFNGGLCGDFCLQTEGRFIPDCN
FIPDCNRPDILIPFFLQR
FIPDCNRPDILIPFFLQ
PDILIPFFLQRLESGHTNHVLQR
PDILIPFFLQRLESGHTNHVLQ
LESGHTNHVLQRAGLR
LESGHTNHVLQRAGL
AGLRQRQGK
AGLRQRQG
QRQGKGNTDGAAALWLTPSSPISESRARR
QRQGKGNTDGAAALWLTPSSPISESRA
AVAANRKVSICIKNCGQCKK
AVAANRKVSICIKNCGQC
VSICIKNCGQCKKMYTDYFNGGLCGDFCLQTEGR
VSICIKNCGQCKKMYTDYFNGGLCGDFCLQTEG
NCGQCKKMYTDYFNGGLCGDFCLQTEGRFIPDCNR
NCGQCKKMYTDYFNGGLCGDFCLQTEGRFIPDCN
MYTDYFNGGLCGDFCLQTEGRFIPDCNRPDILIPFFLQR
MYTDYFNGGLCGDFCLQTEGRFIPDCNRPDILIPFFLQ
FIPDCNRPDILIPFFLQRLESGHTNHVLQR
FIPDCNRPDILIPFFLQRLESGHTNHVLQ
PDILIPFFLQRLESGHTNHVLQRAGLR
PDILIPFFLQRLESGHTNHVLQRAGL
LESGHTNHVLQRAGLRQRQGK
LESGHTNHVLQRAGLRQRQG
AGLRQRQGKGNTDGAAALWLTPSSPISESRARR
AGLRQRQGKGNTDGAAALWLTPSSPISESRA
MYTDYFNGGLCGDFCLQTE
QRQ
NCGQCKKMYTDYFNGGLCGDFCLQTE
AGLRQRQ
VSICIKNCGQCKKMYTDYFNGGLCGDFCLQTE
LESGHTNHVLQRAGLRQRQ
QRQGK
QRQG
QRQGKGNTDGAAALWLTPSSPISESRARR
QRQGKGNTDGAAALWLTPSSPISESRA
QRQ
GGTEQVEESGR
GGTEQVEESG
EAARPRR
EAARP
APSGFLGMRGKK
APSGFLGMRG
EAPTPSLQADQANTEDLLPALYQLDMPMR
EAPTPSLQADQANTEDLLPALYQLDMPM
GGTEQVEESGREAARPRR
GGTEQVEESGREAARP
EAARPRRAPSGFLGMRGKK
EAARPRRAPSGFLGMRG
APSGFLGMRGKKEAPTPSLQADQANTEDLLPALYQLDMPMR
APSGFLGMRGKKEAPTPSLQADQANTEDLLPALYQLDMPM
EAPTPSLQADQANTEDLLPALYQLDMPMRGK
EAPTPSLQADQANTEDLLPALYQLDMPMRG
GKVTW
GGTEQVEESGREAARPRRAPSGFLGMRGKK
GGTEQVEESGREAARPRRAPSGFLGMRG
EAARPRRAPSGFLGMRGKKEAPTPSLQADQANTEDLLPALYQLDMPMR
EAARPRRAPSGFLGMRGKKEAPTPSLQADQANTEDLLPALYQLDMPM
APSGFLGMRGKKEAPTPSLQADQANTEDLLPALYQLDMPMRGK
APSGFLGMRGKKEAPTPSLQADQANTEDLLPALYQLDMPMRG
EAPTPSLQADQANTEDLLPALYQLDMPMRGKVTW
GGTEQVEES
APSGFLGMR
EAARPRRAPSGFLGMR
EAPTPSLQADQANTEDLLPALYQLDMPMR
GGTEQVEESGREAARPRRAPSGFLGMR
APSGFLGMRGKKEAPTPSLQADQANTEDLLPALYQLDMPMR
EAARPRR
EAARP
EAPTPSLQADQANTEDLLPALYQLDMPMR
EAPTPSLQADQANTEDLLPALYQLDMPM
EAARPRRAPSGFLGMRGKK
EAARPRRAPSGFLGMRG
EAPTPSLQADQANTEDLLPALYQLDMPMRGK
EAPTPSLQADQANTEDLLPALYQLDMPMRG
EAARPRRAPSGFLGMRGKKEAPTPSLQADQANTEDLLPALYQLDMPMR
EAARPRRAPSGFLGMRGKKEAPTPSLQADQANTEDLLPALYQLDMPM
EAPTPSLQADQANTEDLLPALYQLDMPMRGKVTW
EAARPRRAPSGFLGMR
EAPTPSLQADQANTEDLLPALYQLDMPMR
KNHLTSSSR
KNHLTSSS
ETEADYWTR
ETEADYWT
LMQQQIK
LMQQQI
ETTQK
ETTQ
QVNIGR
QVNIG
NVIVFVGAGMGTR
NVIVFVGAGMGT
VSTSARVYK
VSTSARVY
GETTGVEGEESYLAWEK
GETTGVEGEESYLAWE
LSNVGLLK
LSNVGLL
TSSPGLQVPDSAASATAMLTGVK
TSSPGLQVPDSAASATAMLTGV
VNAGTLGVTEVPLGDCAASLIPEKR
VNAGTLGVTEVPLGDCAASLIPE
LTSILDWAQKAGK
LTSILDWAQKAG
STGLVTTK
STGLVTT
EVTSATVAALYAK
EVTSATVAALYA
SAHLK
SAHL
WECQAPSVPGGECK
WECQAPSVPGGEC
DMAR
QLVEEDPGRR
QLVEEDPG
DNGPR
DNGP
GTPSLSQMVGK
GTPSLSQMVG
AITLLGMEQNGYFLMEVIHLEEALK
AITLLGMEQNGYFLMEVIHLEEAL
GVLLR
GVLL
INLTETLLVVTSDPSYHVTFNGSDEDDPTYTGQAPGSK
INLTETLLVVTSDPSYHVTFNGSDEDDPTYTGQAPGS
TGVEASVSNTQVWER
TGVEASVSNTQVWE
NLPGDVPIYATGVYWVTAWLPECSSSDNTAWSGNSSMNLTQGVTGNELPPSLGFDDNALTDIIVYSVLFVIAAAGNLTVFITLCR
NLPGDVPIYATGVYWVTAWLPECSSSDNTAWSGNSSMNLTQGVTGNELPPSLGFDDNALTDIIVYSVLFVIAAAGNLTVFITLC
NRHRK
VNLMIMHLAAADLMVTLINFPLEVGWR
VNLMIMHLAAADLMVTLINFPLEVGW
ATTQWLAGNLACK
ATTQWLAGNLAC
MFQFMR
MFQFM
AFGLYLSSLVLVCISLDR
AFGLYLSSLVLVCISLD
YFAIVHPLK
YFAIVHPL
VNDAQRR
VNDAQ
MMVILAWSVAAVCSLPQSVIFHVDSHPDFSHFK
MMVILAWSVAAVCSLPQSVIFHVDSHPDFSHF
QCVTFGFFR
QCVTFGFF
SQAEETMYNLFCLAAMYFLPLMIIIVVYFR
SQAEETMYNLFCLAAMYFLPLMIIIVVYF
ILWEISQNSK
ILWEISQNS
DSEGEK
DSEGE
LRLRR
SDTTNIER
SDTTNIE
SRTLR
SRTL
MTVIIVLAFVWCWTPYVVMVMWYMFDR
MTVIIVLAFVWCWTPYVVMVMWYMFD
ASAEQVDRR
ASAEQVD
LQDVLFIMAVSNSCVNPIVYGTYTINLR
LQDVLFIMAVSNSCVNPIVYGTYTINL
AELDR
AELD
CFGRR
GGGGGGVSSLR
GGGGGGVSSL
QATRR
STAGQSFAAR
STAGQSFAA
STTTTITK
STTTTIT
TSITQVSNR
TSITQVSN
NDPDLSR
NDPDLS
PGLR
GGGGGGAGSGCVMLEMEGNVTPR
GGGGGGAGSGCVMLEMEGNVTP
HDLPMTSVTLAESK
HDLPMTSVTLAES
VNER
SSGLLQNGSPK
SSGLLQNGSP
AGLMLTAC*
KNHLTSSSRETEADYWTR
KNHLTSSSRETEADYWT
ETEADYWTRLMQQQIK
ETEADYWTRLMQQQI
LMQQQIKETTQK
LMQQQIKETTQ
ETTQKQVNIGR
ETTQKQVNIG
QVNIGRAK
QVNIGRA
AKNVIVFVGAGMGTR
AKNVIVFVGAGMGT
NVIVFVGAGMGTRVSTSARVYK
NVIVFVGAGMGTRVSTSARVY
VSTSARVYKGETTGVEGEESYLAWEK
VSTSARVYKGETTGVEGEESYLAWE
GETTGVEGEESYLAWEKLSNVGLLK
GETTGVEGEESYLAWEKLSNVGLL
LSNVGLLKTSSPGLQVPDSAASATAMLTGVK
LSNVGLLKTSSPGLQVPDSAASATAMLTGV
TSSPGLQVPDSAASATAMLTGVKVNAGTLGVTEVPLGDCAASLIPEKR
TSSPGLQVPDSAASATAMLTGVKVNAGTLGVTEVPLGDCAASLIPE
VNAGTLGVTEVPLGDCAASLIPEKRLTSILDWAQKAGK
VNAGTLGVTEVPLGDCAASLIPEKRLTSILDWAQKAG
LTSILDWAQKAGKSTGLVTTK
LTSILDWAQKAGKSTGLVTT
STGLVTTKEVTSATVAALYAK
STGLVTTKEVTSATVAALYA
EVTSATVAALYAKSAHLK
EVTSATVAALYAKSAHL
SAHLKWECQAPSVPGGECK
SAHLKWECQAPSVPGGEC
WECQAPSVPGGECKDMAR
WECQAPSVPGGECKDMA
DMARQLVEEDPGRR
DMARQLVEEDPG
QLVEEDPGRRLK
QLVEEDPGRRL
RDNGPR
RDNGP
DNGPRGTPSLSQMVGK
DNGPRGTPSLSQMVG
GTPSLSQMVGKAITLLGMEQNGYFLMEVIHLEEALK
GTPSLSQMVGKAITLLGMEQNGYFLMEVIHLEEAL
AITLLGMEQNGYFLMEVIHLEEALKGVLLR
AITLLGMEQNGYFLMEVIHLEEALKGVLL
GVLLRINLTETLLVVTSDPSYHVTFNGSDEDDPTYTGQAPGSK
GVLLRINLTETLLVVTSDPSYHVTFNGSDEDDPTYTGQAPGS
INLTETLLVVTSDPSYHVTFNGSDEDDPTYTGQAPGSKTGVEASVSNTQVWER
INLTETLLVVTSDPSYHVTFNGSDEDDPTYTGQAPGSKTGVEASVSNTQVWE
TGVEASVSNTQVWERNLPGDVPIYATGVYWVTAWLPECSSSDNTAWSGNSSMNLTQGVTGNELPPSLGFDDNALTDIIVYSVLFVIAAAGNLTVFITLCR
TGVEASVSNTQVWERNLPGDVPIYATGVYWVTAWLPECSSSDNTAWSGNSSMNLTQGVTGNELPPSLGFDDNALTDIIVYSVLFVIAAAGNLTVFITLC
NLPGDVPIYATGVYWVTAWLPECSSSDNTAWSGNSSMNLTQGVTGNELPPSLGFDDNALTDIIVYSVLFVIAAAGNLTVFITLCRNRHRK
NLPGDVPIYATGVYWVTAWLPECSSSDNTAWSGNSSMNLTQGVTGNELPPSLGFDDNALTDIIVYSVLFVIAAAGNLTVFITLCRNRH
NRHRKSR
NRHRKS
SRVNLMIMHLAAADLMVTLINFPLEVGWR
SRVNLMIMHLAAADLMVTLINFPLEVGW
VNLMIMHLAAADLMVTLINFPLEVGWRATTQWLAGNLACK
VNLMIMHLAAADLMVTLINFPLEVGWRATTQWLAGNLAC
ATTQWLAGNLACKMFQFMR
ATTQWLAGNLACKMFQFM
MFQFMRAFGLYLSSLVLVCISLDR
MFQFMRAFGLYLSSLVLVCISLD
AFGLYLSSLVLVCISLDRYFAIVHPLK
AFGLYLSSLVLVCISLDRYFAIVHPL
YFAIVHPLKVNDAQRR
YFAIVHPLKVNDAQ
VNDAQRRGK
VNDAQRRG
GKMMVILAWSVAAVCSLPQSVIFHVDSHPDFSHFK
GKMMVILAWSVAAVCSLPQSVIFHVDSHPDFSHF
MMVILAWSVAAVCSLPQSVIFHVDSHPDFSHFKQCVTFGFFR
MMVILAWSVAAVCSLPQSVIFHVDSHPDFSHFKQCVTFGFF
QCVTFGFFRSQAEETMYNLFCLAAMYFLPLMIIIVVYFR
QCVTFGFFRSQAEETMYNLFCLAAMYFLPLMIIIVVYF
SQAEETMYNLFCLAAMYFLPLMIIIVVYFRILWEISQNSK
SQAEETMYNLFCLAAMYFLPLMIIIVVYFRILWEISQNS
ILWEISQNSKDSEGEK
ILWEISQNSKDSEGE
DSEGEKLRLRR
DSEGEKLRL
LRLRRSDTTNIER
LRLRRSDTTNIE
SDTTNIERAR
SDTTNIERA
ARSRTLR
ARSRTL
SRTLRMTVIIVLAFVWCWTPYVVMVMWYMFDR
SRTLRMTVIIVLAFVWCWTPYVVMVMWYMFD
MTVIIVLAFVWCWTPYVVMVMWYMFDRASAEQVDRR
MTVIIVLAFVWCWTPYVVMVMWYMFDRASAEQVD
ASAEQVDRRLQDVLFIMAVSNSCVNPIVYGTYTINLR
ASAEQVDRRLQDVLFIMAVSNSCVNPIVYGTYTINL
LQDVLFIMAVSNSCVNPIVYGTYTINLRAELDR
LQDVLFIMAVSNSCVNPIVYGTYTINLRAELD
AELDRCFGRR
AELDRCFG
CFGRRR
ARGGGGGGVSSLR
ARGGGGGGVSSL
GGGGGGVSSLRQATRR
GGGGGGVSSLRQAT
QATRRSTAGQSFAAR
QATRRSTAGQSFAA
STAGQSFAARSTTTTITK
STAGQSFAARSTTTTIT
STTTTITKTSITQVSNR
STTTTITKTSITQVSN
TSITQVSNRNDPDLSR
TSITQVSNRNDPDLS
NDPDLSRPGLR
NDPDLSRPGL
PGLRGGGGGGAGSGCVMLEMEGNVTPR
PGLRGGGGGGAGSGCVMLEMEGNVTP
GGGGGGAGSGCVMLEMEGNVTPRHDLPMTSVTLAESK
GGGGGGAGSGCVMLEMEGNVTPRHDLPMTSVTLAES
HDLPMTSVTLAESKVNER
HDLPMTSVTLAESKVNE
VNERSSGLLQNGSPK
VNERSSGLLQNGSP
SSGLLQNGSPKAGLMLTAC*
KNHLTSSSRETEADYWTRLMQQQIK
KNHLTSSSRETEADYWTRLMQQQI
ETEADYWTRLMQQQIKETTQK
ETEADYWTRLMQQQIKETTQ
LMQQQIKETTQKQVNIGR
LMQQQIKETTQKQVNIG
ETTQKQVNIGRAK
ETTQKQVNIGRA
QVNIGRAKNVIVFVGAGMGTR
QVNIGRAKNVIVFVGAGMGT
AKNVIVFVGAGMGTRVSTSARVYK
AKNVIVFVGAGMGTRVSTSARVY
NVIVFVGAGMGTRVSTSARVYKGETTGVEGEESYLAWEK
NVIVFVGAGMGTRVSTSARVYKGETTGVEGEESYLAWE
VSTSARVYKGETTGVEGEESYLAWEKLSNVGLLK
VSTSARVYKGETTGVEGEESYLAWEKLSNVGLL
GETTGVEGEESYLAWEKLSNVGLLKTSSPGLQVPDSAASATAMLTGVK
GETTGVEGEESYLAWEKLSNVGLLKTSSPGLQVPDSAASATAMLTGV
LSNVGLLKTSSPGLQVPDSAASATAMLTGVKVNAGTLGVTEVPLGDCAASLIPEKR
LSNVGLLKTSSPGLQVPDSAASATAMLTGVKVNAGTLGVTEVPLGDCAASLIPE
TSSPGLQVPDSAASATAMLTGVKVNAGTLGVTEVPLGDCAASLIPEKRLTSILDWAQKAGK
TSSPGLQVPDSAASATAMLTGVKVNAGTLGVTEVPLGDCAASLIPEKRLTSILDWAQKAG
VNAGTLGVTEVPLGDCAASLIPEKRLTSILDWAQKAGKSTGLVTTK
VNAGTLGVTEVPLGDCAASLIPEKRLTSILDWAQKAGKSTGLVTT
LTSILDWAQKAGKSTGLVTTKEVTSATVAALYAK
LTSILDWAQKAGKSTGLVTTKEVTSATVAALYA
STGLVTTKEVTSATVAALYAKSAHLK
STGLVTTKEVTSATVAALYAKSAHL
EVTSATVAALYAKSAHLKWECQAPSVPGGECK
EVTSATVAALYAKSAHLKWECQAPSVPGGEC
SAHLKWECQAPSVPGGECKDMAR
SAHLKWECQAPSVPGGECKDMA
WECQAPSVPGGECKDMARQLVEEDPGRR
WECQAPSVPGGECKDMARQLVEEDPG
DMARQLVEEDPGRRLK
DMARQLVEEDPGRRL
QLVEEDPGRRLKR
LKRDNGPR
LKRDNGP
RDNGPRGTPSLSQMVGK
RDNGPRGTPSLSQMVG
DNGPRGTPSLSQMVGKAITLLGMEQNGYFLMEVIHLEEALK
DNGPRGTPSLSQMVGKAITLLGMEQNGYFLMEVIHLEEAL
GTPSLSQMVGKAITLLGMEQNGYFLMEVIHLEEALKGVLLR
GTPSLSQMVGKAITLLGMEQNGYFLMEVIHLEEALKGVLL
AITLLGMEQNGYFLMEVIHLEEALKGVLLRINLTETLLVVTSDPSYHVTFNGSDEDDPTYTGQAPGSK
AITLLGMEQNGYFLMEVIHLEEALKGVLLRINLTETLLVVTSDPSYHVTFNGSDEDDPTYTGQAPGS
GVLLRINLTETLLVVTSDPSYHVTFNGSDEDDPTYTGQAPGSKTGVEASVSNTQVWER
GVLLRINLTETLLVVTSDPSYHVTFNGSDEDDPTYTGQAPGSKTGVEASVSNTQVWE
INLTETLLVVTSDPSYHVTFNGSDEDDPTYTGQAPGSKTGVEASVSNTQVWERNLPGDVPIYATGVYWVTAWLPECSSSDNTAWSGNSSMNLTQGVTGNELPPSLGFDDNALTDIIVYSVLFVIAAAGNLTVFITLCR
INLTETLLVVTSDPSYHVTFNGSDEDDPTYTGQAPGSKTGVEASVSNTQVWERNLPGDVPIYATGVYWVTAWLPECSSSDNTAWSGNSSMNLTQGVTGNELPPSLGFDDNALTDIIVYSVLFVIAAAGNLTVFITLC
TGVEASVSNTQVWERNLPGDVPIYATGVYWVTAWLPECSSSDNTAWSGNSSMNLTQGVTGNELPPSLGFDDNALTDIIVYSVLFVIAAAGNLTVFITLCRNRHRK
TGVEASVSNTQVWERNLPGDVPIYATGVYWVTAWLPECSSSDNTAWSGNSSMNLTQGVTGNELPPSLGFDDNALTDIIVYSVLFVIAAAGNLTVFITLCRNRH
NLPGDVPIYATGVYWVTAWLPECSSSDNTAWSGNSSMNLTQGVTGNELPPSLGFDDNALTDIIVYSVLFVIAAAGNLTVFITLCRNRHRKSR
NLPGDVPIYATGVYWVTAWLPECSSSDNTAWSGNSSMNLTQGVTGNELPPSLGFDDNALTDIIVYSVLFVIAAAGNLTVFITLCRNRHRKS
NRHRKSRVNLMIMHLAAADLMVTLINFPLEVGWR
NRHRKSRVNLMIMHLAAADLMVTLINFPLEVGW
SRVNLMIMHLAAADLMVTLINFPLEVGWRATTQWLAGNLACK
SRVNLMIMHLAAADLMVTLINFPLEVGWRATTQWLAGNLAC
VNLMIMHLAAADLMVTLINFPLEVGWRATTQWLAGNLACKMFQFMR
VNLMIMHLAAADLMVTLINFPLEVGWRATTQWLAGNLACKMFQFM
ATTQWLAGNLACKMFQFMRAFGLYLSSLVLVCISLDR
ATTQWLAGNLACKMFQFMRAFGLYLSSLVLVCISLD
MFQFMRAFGLYLSSLVLVCISLDRYFAIVHPLK
MFQFMRAFGLYLSSLVLVCISLDRYFAIVHPL
AFGLYLSSLVLVCISLDRYFAIVHPLKVNDAQRR
AFGLYLSSLVLVCISLDRYFAIVHPLKVNDAQ
YFAIVHPLKVNDAQRRGK
YFAIVHPLKVNDAQRRG
VNDAQRRGKMMVILAWSVAAVCSLPQSVIFHVDSHPDFSHFK
VNDAQRRGKMMVILAWSVAAVCSLPQSVIFHVDSHPDFSHF
GKMMVILAWSVAAVCSLPQSVIFHVDSHPDFSHFKQCVTFGFFR
GKMMVILAWSVAAVCSLPQSVIFHVDSHPDFSHFKQCVTFGFF
MMVILAWSVAAVCSLPQSVIFHVDSHPDFSHFKQCVTFGFFRSQAEETMYNLFCLAAMYFLPLMIIIVVYFR
MMVILAWSVAAVCSLPQSVIFHVDSHPDFSHFKQCVTFGFFRSQAEETMYNLFCLAAMYFLPLMIIIVVYF
QCVTFGFFRSQAEETMYNLFCLAAMYFLPLMIIIVVYFRILWEISQNSK
QCVTFGFFRSQAEETMYNLFCLAAMYFLPLMIIIVVYFRILWEISQNS
SQAEETMYNLFCLAAMYFLPLMIIIVVYFRILWEISQNSKDSEGEK
SQAEETMYNLFCLAAMYFLPLMIIIVVYFRILWEISQNSKDSEGE
ILWEISQNSKDSEGEKLRLRR
ILWEISQNSKDSEGEKLRL
DSEGEKLRLRRSDTTNIER
DSEGEKLRLRRSDTTNIE
LRLRRSDTTNIERAR
LRLRRSDTTNIERA
SDTTNIERARSRTLR
SDTTNIERARSRTL
ARSRTLRMTVIIVLAFVWCWTPYVVMVMWYMFDR
ARSRTLRMTVIIVLAFVWCWTPYVVMVMWYMFD
SRTLRMTVIIVLAFVWCWTPYVVMVMWYMFDRASAEQVDRR
SRTLRMTVIIVLAFVWCWTPYVVMVMWYMFDRASAEQVD
MTVIIVLAFVWCWTPYVVMVMWYMFDRASAEQVDRRLQDVLFIMAVSNSCVNPIVYGTYTINLR
MTVIIVLAFVWCWTPYVVMVMWYMFDRASAEQVDRRLQDVLFIMAVSNSCVNPIVYGTYTINL
ASAEQVDRRLQDVLFIMAVSNSCVNPIVYGTYTINLRAELDR
ASAEQVDRRLQDVLFIMAVSNSCVNPIVYGTYTINLRAELD
LQDVLFIMAVSNSCVNPIVYGTYTINLRAELDRCFGRR
LQDVLFIMAVSNSCVNPIVYGTYTINLRAELDRCFG
AELDRCFGRRR
CFGRRRAR
CFGRRRA
RARGGGGGGVSSLR
RARGGGGGGVSSL
ARGGGGGGVSSLRQATRR
ARGGGGGGVSSLRQAT
GGGGGGVSSLRQATRRSTAGQSFAAR
GGGGGGVSSLRQATRRSTAGQSFAA
QATRRSTAGQSFAARSTTTTITK
QATRRSTAGQSFAARSTTTTIT
STAGQSFAARSTTTTITKTSITQVSNR
STAGQSFAARSTTTTITKTSITQVSN
STTTTITKTSITQVSNRNDPDLSR
STTTTITKTSITQVSNRNDPDLS
TSITQVSNRNDPDLSRPGLR
TSITQVSNRNDPDLSRPGL
NDPDLSRPGLRGGGGGGAGSGCVMLEMEGNVTPR
NDPDLSRPGLRGGGGGGAGSGCVMLEMEGNVTP
PGLRGGGGGGAGSGCVMLEMEGNVTPRHDLPMTSVTLAESK
PGLRGGGGGGAGSGCVMLEMEGNVTPRHDLPMTSVTLAES
GGGGGGAGSGCVMLEMEGNVTPRHDLPMTSVTLAESKVNER
GGGGGGAGSGCVMLEMEGNVTPRHDLPMTSVTLAESKVNE
HDLPMTSVTLAESKVNERSSGLLQNGSPK
HDLPMTSVTLAESKVNERSSGLLQNGSP
VNERSSGLLQNGSPKAGLMLTAC*
QVNI
LTSILDWAQKA
QLVEEDP
GTPSLSQMV
CF
ETTQKQVNI
VNAGTLGVTEVPLGDCAASLIPEKRLTSILDWAQKA
DMARQLVEEDP
DNGPRGTPSLSQMV
VNDAQRR
AELDRCF
LMQQQIKETTQKQVNI
TSSPGLQVPDSAASATAMLTGVKVNAGTLGVTEVPLGDCAASLIPEKRLTSILDWAQKA
WECQAPSVPGGECKDMARQLVEEDP
RDNGPRGTPSLSQMV
YFAIVHPLKVNDAQRR
LQDVLFIMAVSNSCVNPIVYGTYTINLRAELDRCF
ETEADYWTR
ETEADYWT
ETTQK
ETTQ
QVNIGR
QVNIG
EVTSATVAALYAK
EVTSATVAALYA
QLVEEDPGRR
QLVEEDPG
QCVTFGFFR
QCVTFGFF
QATRR
QAT
ETEADYWTRLMQQQIK
ETEADYWTRLMQQQI
ETTQKQVNIGR
ETTQKQVNIG
QVNIGRAK
QVNIGRA
EVTSATVAALYAKSAHLK
EVTSATVAALYAKSAHL
QLVEEDPGRRLK
QLVEEDPGRRL
QCVTFGFFRSQAEETMYNLFCLAAMYFLPLMIIIVVYFR
QCVTFGFFRSQAEETMYNLFCLAAMYFLPLMIIIVVYF
QATRRSTAGQSFAAR
QATRRSTAGQSFAA
ETEADYWTRLMQQQIKETTQK
ETEADYWTRLMQQQIKETTQ
ETTQKQVNIGRAK
ETTQKQVNIGRA
QVNIGRAKNVIVFVGAGMGTR
QVNIGRAKNVIVFVGAGMGT
EVTSATVAALYAKSAHLKWECQAPSVPGGECK
EVTSATVAALYAKSAHLKWECQAPSVPGGEC
QLVEEDPGRRLKR
QCVTFGFFRSQAEETMYNLFCLAAMYFLPLMIIIVVYFRILWEISQNSK
QCVTFGFFRSQAEETMYNLFCLAAMYFLPLMIIIVVYFRILWEISQNS
QATRRSTAGQSFAARSTTTTITK
QATRRSTAGQSFAARSTTTTIT
QVNI
QLVEEDP
ETTQKQVNI

## Sheet: AllSimilarityScores
In silico	OG Seq	Similarity_Score
SGFYANRY	SGFYANRY	100
FVGGSRY	FVGGSRY	100
QDEGSGLAGAQA	QDEGSGLAGAQA	100
GDEVASEDDFQDGED	GDEVASEDDFQDGED	100
QDDLIHLQDLED	QDDLIHLQDLED	100
AWSNLQGAW	AWSNLQGAW	100
AGWSSMRGAW	AGWSSMRGAW	100
NNNWSKFQGSW	NNNWSKFQGSW	100
GGWNKFQGSW	GGWNKFQGSW	100
TSWGKFQGSW	TSWGKFQGSW	100
NNWSKFQGSW	NNWSKFQGSW	100
QDEGSGLAGAQA	QDEGSGLAGAQA	100
QDDLIHLQDLED	QDDLIHLQDLED	100
APSGFLGMRG	APSGFLGMRG	100
APSGFLGMR	APSGFLGMR	100
NNNWSKFQGSWG	NNNWSKFQGSW	95.6522
AGWSSMRGAWG	AGWSSMRGAW	95.2381
GGWNKFQGSWG	GGWNKFQGSW	95.2381
TSWGKFQGSWG	TSWGKFQGSW	95.2381
NNWSKFQGSWG	NNWSKFQGSW	95.2381
AWSNLQGAWG	AWSNLQGAW	94.7368
SGFYANRYG	SGFYANRY	94.1176
GDEVASEDDFQDGEDKR	GDEVASEDDFQDGED	93.75
FVGGSRYG	FVGGSRY	93.3333
GFYSQRY	QGFYSQRY	93.3333
QDEGSGLAGAQAKR	QDEGSGLAGAQA	92.3077
QDDLIHLQDLEDKR	QDDLIHLQDLED	92.3077
QDEGSGLAGAQAKR	QDEGSGLAGAQA	92.3077
QDDLIHLQDLEDKR	QDDLIHLQDLED	92.3077
VRSSRFVGGSRY	SSRFVGGSRY	90.9091
APSGFLGMRGKK	APSGFLGMRG	90.9091
AGWSSLQGAW	AGWSSLKGAW	90
TPDDTPEHGLQGSE	TPDDTPEHGLQVSED	89.6552
SGFYANRYGR	SGFYANRY	88.8889
NNNWSKFQGSWGKR	NNNWSKFQGSW	88
GFYSQRYG	QGFYSQRY	87.5
FVGGSRYGK	FVGGSRY	87.5
VRSSRFVGGSRYG	SSRFVGGSRY	86.9565
AGWSSMRGAWGKR	AGWSSMRGAW	86.9565
GGWNKFQGSWGKR	GGWNKFQGSW	86.9565
TSWGKFQGSWGKR	TSWGKFQGSW	86.9565
NNWSKFQGSWGKR	NNWSKFQGSW	86.9565
TPDDTPEHGLQGSER	TPDDTPEHGLQVSED	86.6667
AGWSSLQGAWG	AGWSSLKGAW	85.7143
AWSNLQGAWGKR	AWSNLQGAW	85.7143
GDEVASEDDFQDGEDKRTSW	GDEVASEDDFQDGED	85.7143
STNWSSLR	STNWSSLRSAW	84.2105
VRSSRFVGGSRYGK	SSRFVGGSRY	83.3333
GDEVASEDDFQDGEDKRTSWG	GDEVASEDDFQDGED	83.3333
GFYSQRYGK	QGFYSQRY	82.3529
FVGGSRYGKR	FVGGSRY	82.3529
AGWSSMR	AGWSSMRGAW	82.3529
GDEVASEDDFQDGEDKRTSWGK	GDEVASEDDFQDGED	81.0811
VRSSRFVGGSRYGKR	SSRFVGGSRY	80
QDDLIHLQDLEDKRNNWS	QDDLIHLQDLED	80
QDDLIHLQDLEDKRNNWS	QDDLIHLQDLED	80
FQGSWGKRGDEVASEDDFQDGED	GDEVASEDDFQDGED	78.9474
AGWSSLQGAWGKR	AGWSSLKGAW	78.2609
MYTDYFNGGLCGDFCLQTEGRFIPDCNRPDILIPFFLQR	AVAANRKVSICIKNCGQCKKMYTDYFNGGLCGDFCLQTEGRFIPDCNRPDILIPFFLQRLE	78
GFYSQRYGKR	QGFYSQRY	77.7778
GEEIQAAED	GEEIQDAEE	77.7778
STNWSSL	STNWSSLRSAW	77.7778
QDDLIHLQDLEDKRNNWSK	QDDLIHLQDLED	77.4194
QDDLIHLQDLEDKRNNWSK	QDDLIHLQDLED	77.4194
AGWSSM	AGWSSLQ	76.9231
MYTDYFNGGLCGDFCLQTEGRFIPDCNRPDILIPFFLQ	AVAANRKVSICIKNCGQCKKMYTDYFNGGLCGDFCLQTEGRFIPDCNRPDILIPFFLQRLE	76.7677
QITERSGFYANRY	SGFYANRY	76.1905
QITERSGFYANRY	SGFYANRY	76.1905
QDEGSGLAGAQAKRAGWSSM	QDEGSGLAGAQA	75
FQGSWGKRGDEVASEDDFQDGEDKR	GDEVASEDDFQDGED	75
FQGSWGKRQDDLIHLQDLED	QDDLIHLQDLED	75
QDEGSGLAGAQAKRAGWSSM	QDEGSGLAGAQA	75
GAWGKRTPDDTPEHGLQGSE	TPDDTPEHGLQVSED	74.2857
EAARPRRAPSGFLGMRG	APSGFLGMRG	74.0741
EAARPRRAPSGFLGMRG	APSGFLGMRG	74.0741
NCGQCKKMYTDYFNGGLCGDFCLQTEGRFIPDCNR	AVAANRKVSICIKNCGQCKKMYTDYFNGGLCGDFCLQTEGRFIPDCNRPDILIPFFLQRLE	72.9167
QITERSGFYANRYG	SGFYANRY	72.7273
QITERSGFYANRYG	SGFYANRY	72.7273
QDEGSGLAGAQAKRAGWSSMR	QDEGSGLAGAQA	72.7273
QDEGSGLAGAQAKRAGWSSMR	QDEGSGLAGAQA	72.7273
LRLRR	LRNLRF	72.7273
GAWGKRTPDDTPEHGLQGSER	TPDDTPEHGLQVSED	72.2222
TPDDTPEHGLQGSERNTIAKN	TPDDTPEHGLQVSED	72.2222
EAARPRRAPSGFLGMR	APSGFLGMR	72
EAARPRRAPSGFLGMR	APSGFLGMR	72
VSICIKNCGQCKKMYTDYFNGGLCGDFCLQTEGR	AVAANRKVSICIKNCGQCKKMYTDYFNGGLCGDFCLQTEGRFIPDCNRPDILIPFFLQRLE	71.5789
NCGQCKKMYTDYFNGGLCGDFCLQTEGRFIPDCN	AVAANRKVSICIKNCGQCKKMYTDYFNGGLCGDFCLQTEGRFIPDCNRPDILIPFFLQRLE	71.5789
FQGSW	NWNKFQGSW	71.4286
GDEVASEDDFQDGEDKRTSWGKFQGSW	GDEVASEDDFQDGED	71.4286
NNNWSK	NNNWSKFQGSW	70.5882
FQGSWGKRQDDLIHLQDLEDKR	QDDLIHLQDLED	70.5882
TPDDTPEHGLQGSERNTIAKNG	TPDDTPEHGLQVSED	70.2703
VSICIKNCGQCKKMYTDYFNGGLCGDFCLQTEG	AVAANRKVSICIKNCGQCKKMYTDYFNGGLCGDFCLQTEGRFIPDCNRPDILIPFFLQRLE	70.2128
SCQPSRMETLR	SQPSMRLRF	70
GEEIQAAEDKR	GEEIQDAEE	70
GGWNKFQGSWGKRGDEVASEDDFQDGED	GDEVASEDDFQDGED	69.7674
GDEVASEDDFQDGEDKRTSWGKFQGSWG	GDEVASEDDFQDGED	69.7674
FQGSWGKRGDEVASEDDFQDGEDKRTSW	GDEVASEDDFQDGED	69.7674
QITERSGFYANRYGR	SGFYANRY	69.5652
QITERSGFYANRYGR	SGFYANRY	69.5652
EAARPRRAPSGFLGMRGKK	APSGFLGMRG	68.9655
EAARPRRAPSGFLGMRGKK	APSGFLGMRG	68.9655
VSICIKNCGQCKKMYTDYFNGGLCGDFCLQTE	AVAANRKVSICIKNCGQCKKMYTDYFNGGLCGDFCLQTEGRFIPDCNRPDILIPFFLQRLE	68.8172
WSQGVSEDKRNNNWSKFQGSW	NNNWSKFQGSW	68.75
TPDDTPEHGLQGSERNTIAKNGK	TPDDTPEHGLQVSED	68.4211
FQGSWGKRGDEVASEDDFQDGEDKRTSWG	GDEVASEDDFQDGED	68.1818
SQGIPEIKVRSSRFVGGSRY	SSRFVGGSRY	66.6667
TGPA	TGPYAFGL	66.6667
SCQPSR	SQPSMRLRF	66.6667
METLR	ETNFLRF	66.6667
ER	EGRF	66.6667
EE	SEED	66.6667
FQGSWG	NWNKFQGSW	66.6667
GGWNK	GGWNKFQGSW	66.6667
TSWGK	TSWGKFQGSW	66.6667
NNWSK	NNWSKFQGSW	66.6667
STNWSSLRGAAPTLHF	STNWSSLRSAW	66.6667
QRVAFRV	QLYAFPRV	66.6667
WSQGVSEDKRNNNWSKFQGSWG	NNNWSKFQGSW	66.6667
GGWNKFQGSWGKRGDEVASEDDFQDGEDKR	GDEVASEDDFQDGED	66.6667
FQGSWGKRGDEVASEDDFQDGEDKRTSWGK	GDEVASEDDFQDGED	66.6667
GDEVASEDDFQDGEDKRTSWGKFQGSWGKR	GDEVASEDDFQDGED	66.6667
QDEGSGLAGAQAKRAGWSSMRGAW	QDEGSGLAGAQA	66.6667
QDDLIHLQDLEDKRNNWSKFQGSW	QDDLIHLQDLED	66.6667
QRVAFRV	QLYAFPRV	66.6667
QDEGSGLAGAQAKRAGWSSMRGAW	QDEGSGLAGAQA	66.6667
QDDLIHLQDLEDKRNNWSKFQGSW	QDDLIHLQDLED	66.6667
AGLR	YAFGL	66.6667
SAHL	SL	66.6667
YFAIVHPL	LYFAPRL	66.6667
DSEGE	SEED	66.6667
SRTLR	PSLRLRF	66.6667
SRTL	FSPRL	66.6667
NDPDLSR	NPSDFLRF	66.6667
PGLR	PGVNFLRF	66.6667
NDPDLSRPGL	PDLYSFGL	66.6667
AELDRCF	EFLRF	66.6667
QDEGSGLAGAQAKRAGWSSMRGAWG	QDEGSGLAGAQA	64.8649
TSWGKFQGSWGKRQDDLIHLQDLED	QDDLIHLQDLED	64.8649
QDDLIHLQDLEDKRNNWSKFQGSWG	QDDLIHLQDLED	64.8649
QDEGSGLAGAQAKRAGWSSMRGAWG	QDEGSGLAGAQA	64.8649
QDDLIHLQDLEDKRNNWSKFQGSWG	QDDLIHLQDLED	64.8649
NNNWSKFQGSWGKRGEEIQAAED	NNNWSKFQGSW	64.7059
SQGIPEIKVRSSRFVGGSRYG	SSRFVGGSRY	64.5161
GEEIQAAEDKRGGWNKFQGSW	AGWNKFQGSW	64.5161
STNWSSLRGAAPTLHFK	STNWSSLRSAW	64.2857
FQGSWGKRAGWSSLQGAW	AGWSSLKGAW	64.2857
SGFYANRYGRSQGIPEI	SGFYANRY	64
GFYSQRYGKRGTDT	QGFYSQRY	63.6364
ATTQWLAGNLAC	ALTTLYAFGL	63.6364
DSEGEKLRL	RSVEGASRMEKLL	63.6364
SCQPSRMETL	SQPSMRLRF	63.1579
FQGSWGKRQDDLIHLQDLEDKRNNWS	QDDLIHLQDLED	63.1579
AELDRCFGRR	ALDRNFLRF	63.1579
NDPDLSRPGLR	PDLYSFGL	63.1579
NCGQCKKMYTDYFNGGLCGDFCLQTEGR	AVAANRKVSICIKNCGQCKKMYTDYFNGGLCGDFCLQTEGRFIPDCNRPDILIPFFLQRLE	62.9213
MYTDYFNGGLCGDFCLQTEGRFIPDCNR	AVAANRKVSICIKNCGQCKKMYTDYFNGGLCGDFCLQTEGRFIPDCNRPDILIPFFLQRLE	62.9213
WSQGVSEDKRNNNWSKFQGSWGKR	NNNWSKFQGSW	62.8571
SQGIPEIKVRSSRFVGGSRYGK	SSRFVGGSRY	62.5
NNNWS	NNNWSKFQGSW	62.5
QRVAFRVR	QLYAFPRV	62.5
GEEIQAAEDKRGGWNKFQGSWG	AGWNKFQGSW	62.5
AGWSSLQGAWGKRAWSNLQGAW	AGWSSLKGAW	62.5
QRVAFRVR	QLYAFPRV	62.5
EAARPRR	YAIAGRPRF	62.5
EAARPRR	YAIAGRPRF	62.5
GVLLR	GYSVGLNYLRF	62.5
YFAIVHPLK	LYFAPRL	62.5
ARSRTLR	AQPSMRLRF	62.5
FQGSWGKRAGWSSLQGAWG	AGWSSLKGAW	62.069
AGWSSMRGAWGKRTPDDTPEHGLQGSE	TPDDTPEHGLQVSED	61.9048
GAWGKRTPDDTPEHGLQGSERNTIAKN	TPDDTPEHGLQVSED	61.9048
SGFYANRYGRSQGIPEIK	SGFYANRY	61.5385
GTDTRQITERSGFYANRY	SGFYANRY	61.5385
TGPAK	TGPYAFGL	61.5385
YCLGYCPT	RYLPT	61.5385
PRDDG	PRDYAFGL	61.5385
QRVAFR	QRNFLRF	61.5385
QRVAF	QRAYSFGL	61.5385
VAFRV	QLYAFPRV	61.5385
QDEGSGLAGAQAKRAGWSSMRGAWGKR	QDEGSGLAGAQA	61.5385
TSWGKFQGSWGKRQDDLIHLQDLEDKR	QDDLIHLQDLED	61.5385
FQGSWGKRQDDLIHLQDLEDKRNNWSK	QDDLIHLQDLED	61.5385
QDDLIHLQDLEDKRNNWSKFQGSWGKR	QDDLIHLQDLED	61.5385
QRVAFR	QRNFLRF	61.5385
QRVAF	QRAYSFGL	61.5385
QDEGSGLAGAQAKRAGWSSMRGAWGKR	QDEGSGLAGAQA	61.5385
QDDLIHLQDLEDKRNNWSKFQGSWGKR	QDDLIHLQDLED	61.5385
QVNIG	QVNFSPGW	61.5385
AELDRCFG	EFLRF	61.5385
QVNIG	QVNFSPGW	61.5385
NCGQCKKMYTDYFNGGLCGDFCLQTEG	AVAANRKVSICIKNCGQCKKMYTDYFNGGLCGDFCLQTEGRFIPDCNRPDILIPFFLQRLE	61.3636
MYTDYFNGGLCGDFCLQTEGRFIPDCN	AVAANRKVSICIKNCGQCKKMYTDYFNGGLCGDFCLQTEGRFIPDCNRPDILIPFFLQRLE	61.3636
NNNWSKFQGSWGKRGEEIQAAEDKR	NNNWSKFQGSW	61.1111
GFYSQRYGKRGTDTR	QGFYSQRY	60.8696
ATTQWLAGNLACK	ALTTLYAFGL	60.8696
AGWSSLQGAWGKRAWSNLQGAWG	AGWSSLKGAW	60.6061
NNWSKFQGSWGKRAGWSSLQGAW	NNWSKFQGSW	60.6061
AGWSSMRGAWGKRTPDDTPEHGLQGSER	TPDDTPEHGLQVSED	60.4651
GAWGKRTPDDTPEHGLQGSERNTIAKNG	TPDDTPEHGLQVSED	60.4651
TPDDTPEHGLQGSERNTIAKNGKHQLSE	TPDDTPEHGLQVSED	60.4651
YQER	FYSQRY	60
QDL	DQDSDLE	60
LDLTPYA	LPA	60
LCAALNDISKFSR	DCANIFR	60
METL	MGSEFL	60
VAFR	HVFLRF	60
WSQGVSEDKR	SQGLNSDLRF	60
TSWG	YFSPWG	60
GEEIQAAEDKRGGWN	EQLEQWAAILGAGWN	60
LESGHTNHVLQR	LETNFLRF	60
DNGPR	NPRYM	60
DSEGEK	SEED	60
AELDR	EFLRF	60
GGGGGGVSSL	GGGSSRDPML	60
VNER	FVNSRY	60
VNDAQRRG	VPNDWAHFRGSW	60
AELDRCFGRRR	ALDRNFLRF	60
NCGQCKKMYTDYFNGGLCGDFCLQTE	AVAANRKVSICIKNCGQCKKMYTDYFNGGLCGDFCLQTEGRFIPDCNRPDILIPFFLQRLE	59.7701
GTDTRQITERSGFYANRYG	SGFYANRY	59.2593
GAWGKRTPDDTPEHGLQGSERNTIAKNGK	TPDDTPEHGLQVSED	59.0909
TPDDTPEHGLQGSERNTIAKNGKHQLSER	TPDDTPEHGLQVSED	59.0909
DQDTDLYSLA	DQDSDLE	58.8235
FQGSWGKR	NWNKFQGSW	58.8235
GEEIQAAEDKRGGWNKFQGSWGKR	AGWNKFQGSW	58.8235
NNWSKFQGSWGKRAGWSSLQGAWG	NNWSKFQGSW	58.8235
STAGQSFAA	AGQYSFGL	58.8235
ARSRTL	VLGALSRSRLA	58.8235
QLVEEDP	QELHVPEREA	58.8235
QLVEEDP	QELHVPEREA	58.8235
HDLPMTSVTLAESK	DLPKVDTALK	58.3333
DSEGEKLRLRR	RSVEGASRMEKLL	58.3333
GEEIQAAEDKRGGWNK	EQLEQWAAILGAGWN	58.0645
FQGSWGKRAGWSSLQGAWGKR	AGWSSLKGAW	58.0645
GTDTRQITERSGFYANRYGR	SGFYANRY	57.1429
EVSEGKGGR	RSAEGLGRMGRL	57.1429
QDLKYQE	DQDSDLE	57.1429
EVSEGKGGR	RSAEGLGRMGRL	57.1429
QDLKYQE	DQDSDLE	57.1429
YCLGYCPTR	RYLPT	57.1429
SCQPS	SQPSMRLRF	57.1429
EER	EGRF	57.1429
ERR	EGRF	57.1429
GAWG	AVG	57.1429
GGWN	GGWNKFQGSW	57.1429
NNWS	NNWSKFQGSW	57.1429
GWVLWGKR	GFLGMR	57.1429
GAAPTLHF	GPFLRF	57.1429
VAFRVR	QLYAFPRV	57.1429
AGWSSLQGAWGKRAWSNLQGAWGKR	AGWSSLKGAW	57.1429
PDYPAVSPRSTNWSSLR	STNWSSLRSAW	57.1429
GAW	SAWA	57.1429
TSW	SAWA	57.1429
FIPDCNR	DCANIFR	57.1429
PDILIPFFLQR	DGPLAPFLRF	57.1429
AGLRQRQ	LRQFLRF	57.1429
EAARP	YAIAGRPRF	57.1429
EAARP	YAIAGRPRF	57.1429
QVNIGR	QVNFSPGW	57.1429
NVIVFVGAGMGTR	IFVGGSRY	57.1429
VSTSARVY	FVNSRY	57.1429
LSNVGLL	NVYSFGL	57.1429
STGLVTT	SQYTFGL	57.1429
SAHLK	SL	57.1429
NRHRK	YGNRPHLRF	57.1429
MFQFMR	QYFMRLFR	57.1429
SDTTNIE	EDDSDIE	57.1429
AELD	EDV	57.1429
GGGGGGVSSLR	GGGSSRDPML	57.1429
NDPDLS	PDLYSFGL	57.1429
RDNGPR	RDRNFLRF	57.1429
NRHRKSR	NRSFLRF	57.1429
VNDAQRRGK	VPNDWAHFRGSW	57.1429
LKRDNGPR	LRNLRF	57.1429
GTPSLSQMV	TPLGFLSQDHSV	57.1429
QVNIGR	QVNFSPGW	57.1429
YQEREVSEGKGGR	RSAEGLGRMGRL	56
TSITQVSNRNDPDLSR	YSQVSRPRF	56
EVSEGKGG	RSAEGLGRMG	55.5556
EVSEGKG	SVEGVSRMEKL	55.5556
EVSEGKGG	RSAEGLGRMG	55.5556
EVSEGKG	SVEGVSRMEKL	55.5556
DDGRKRR	DGRTPALRLRF	55.5556
WSQGVSED	NNWSKFQGSW	55.5556
PDYPAVSPR	YSQVSRPRF	55.5556
HQLSERQRVAF	LRQFLRF	55.5556
NNWSKFQGSWGKRAGWSSLQGAWGKR	NNWSKFQGSW	55.5556
PDILIPFFLQ	PDLYSFGL	55.5556
AGLRQRQG	RSAEGLGRMG	55.5556
GGTEQVEES	GEEIQDAEE	55.5556
QLVEEDPG	QELHVPEREA	55.5556
ASAEQVDRR	YSQVSRPRF	55.5556
STAGQSFAAR	AGQYSFGL	55.5556
TSITQVSNR	YSQVSRPRF	55.5556
QLVEEDPG	QELHVPEREA	55.5556
GGTEQVEESGREAARP	EVEEPEAPAPPAK	55.1724
NVIVFVGAGMGTRVSTSARVY	IFVGGSRY	55.1724
VRSSR	RSFLRF	54.5455
VRSS	VRFSPWG	54.5455
QDLK	DQDSDLE	54.5455
YQEREVSEGKGG	RSAEGLGRMG	54.5455
QDLK	DQDSDLE	54.5455
LCAALNDISKFS	NDWSKFGQSW	54.5455
TFVTR	FVNSRY	54.5455
EERS	ERPYSGL	54.5455
ERRER	RARPRF	54.5455
GTVENEAS	GATFGEEDMASQEQ	54.5455
EERS	ERPYSGL	54.5455
ERRER	RARPRF	54.5455
HQLSERQRVAFR	HDLVQVFLRF	54.5455
DMAR	DCANIFR	54.5455
DNGP	IDGRPTY	54.5455
GTPSLSQMVG	TPLGFLSQDHSV	54.5455
ASAEQVD	SEED	54.5455
CFGRR	GFLGMR	54.5455
QATRR	RARPRF	54.5455
QLVEEDPGRRL	LRVAPEESPVL	54.5455
ARGGGGGGVSSL	GGGSSRDPML	54.5455
QATRR	RARPRF	54.5455
QLVEEDPGRRL	LRVAPEESPVL	54.5455
QDLKYQEREVSEGKG	QDLKYQEREMVAELAQQIYRVAQAPWAGAVGPH	54.1667
QDLKYQEREVSEGKG	QDLKYQEREMVAELAQQIYRVAQAPWAGAVGPH	54.1667
GTVENEASGKRE	GATFGEEDMASQEQ	53.8462
FQGSWGKRGEEIQAAED	GEEIQDAEE	53.8462
SSGLLQNGSP	HYSSLLRNGPLPFIQD	53.8462
LRLRRSDTTNIER	LASLKSDTVTPLR	53.8462
SDTTNIERARSRTLR	DTSTPALRLRF	53.8462
QITERSGFYANRYGRSQGIPEI	SGFYANRY	53.3333
SGFYANRYGRSQGIPEIKVRSS	SGFYANRY	53.3333
QITERSGFYANRYGRSQGIPEI	SGFYANRY	53.3333
QDLKYQER	LFYSQRY	53.3333
QDLKYQER	LFYSQRY	53.3333
DDGRK	DIGDLLEGKD	53.3333
YPITSPIR	HIGSIYR	53.3333
PRDDGRK	PRDYAFGL	53.3333
DDGRKR	DGGRNFLRF	53.3333
REREE	RSVEGVSRME	53.3333
GAWGKR	GAHKNYLRF	53.3333
NTIAKNG	AKSYNFGL	53.3333
HQLSE	HIGSLYLSED	53.3333
PDYPAVSP	PAFSPWG	53.3333
GAAPTLHFK	GPFLRF	53.3333
HQLSERQR	LRQFLRF	53.3333
NTIAKN	TPRDIANLY	53.3333
GWVLW	AGWSSLKGAW	53.3333
AVAANRK	VGFYANRY	53.3333
PDILIPFFLQRLESGHTNHVLQRAGL	DPYAFGLRHTSFVLYAFGL	53.3333
VSTSARVYK	FVNSRY	53.3333
LSNVGLLK	NVYSFGL	53.3333
STGLVTTK	SQYTFGL	53.3333
GVLL	GYSVGLNYLRF	53.3333
QCVTFGFF	SQYTFGL	53.3333
SDTTNIER	DCANIFR	53.3333
QVNIGRA	QVNFSPGW	53.3333
NVIVFVGAGMGTRVSTSARVYK	IFVGGSRY	53.3333
NRHRKS	YGNRPHLRF	53.3333
LKRDNGP	LKAYDFGL	53.3333
QCVTFGFF	SQYTFGL	53.3333
QVNIGRA	QVNFSPGW	53.3333
QDLKYQEREVSEGKGG	QDLKYQEREMVAELAQQIYRVAQAPWAGAVGPH	53.0612
QDLKYQEREVSEGKGG	QDLKYQEREMVAELAQQIYRVAQAPWAGAVGPH	53.0612
GWVLWGKRPDYPAVSP	DPYAFGLGKRPDMYAFGL	52.9412
DQDTDLYSLAKK	DQDSDLE	52.6316
LDLTPYARK	DLPKVDTALK	52.6316
LESGHTNHVLQ	SGHYNFGL	52.6316
GNTDGAAALWLTPSSPISESRA	LEDDGTLDAALINYLFAKQLVQRLRTPSEVSREAQ	52.6316
AGLRQRQGK	RSAEGLGRMG	52.6316
GGTEQVEESG	GEEIQDAEE	52.6316
GGTEQVEESGREAARPRRAPSGFLGMRG	APSGFLGMRG	52.6316
VNDAQRR	VPNDWAHFRGSW	52.6316
QCVTFGFFR	TDGFAFSPRL	52.6316
VNDAQRR	VPNDWAHFRGSW	52.6316
QCVTFGFFR	TDGFAFSPRL	52.6316
YQEREVSEGKG	RSVEGVSRMEKL	52.1739
GTVENEASG	GATFGEEDMASQEQ	52.1739
EETEEHETQETET	ISDEEEEEED	52.1739
EETEEHETQETET	ISDEEEEEED	52.1739
MVGAAPVKR	MFAPLAWPKGGARW	52.1739
LESGHTNHVLQRAGL	SGHYAFGL	52.1739
PDILIPFFLQRLESGHTNHVLQRAGLR	DPYAFGLRHTSFVLYAFGL	52.1739
GTPSLSQMVGK	TPLGFLSQDHSV	52.1739
HDLPMTSVTLAES	DLPKVDTALK	52.1739
AGLMLTAC*	RSAQGLGKMERLLA	52.1739
AKNVIVFVGAGMGTR	IFVGGSRY	52.1739
QLVEEDPGRRLK	LRVAPEESPVL	52.1739
ARGGGGGGVSSLR	GGGSSRDPML	52.1739
SDTTNIERARSRTL	TNFAFSPRL	52.1739
RARGGGGGGVSSL	GGGSSRDPML	52.1739
ARGGGGGGVSSLRQAT	AGWSSLQ	52.1739
DMARQLVEEDP	DEDNMYQNLLED	52.1739
QLVEEDPGRRLK	LRVAPEESPVL	52.1739
QDLKYQEREVSEGKGGR	QDLKYQEREMVAELAQQIYRVAQAPWAGAVGPH	52
QDLKYQEREVSEGKGGR	QDLKYQEREMVAELAQQIYRVAQAPWAGAVGPH	52
GTVENEASGKRER	GATFGEEDMASQEQ	51.8519
SPDDSEDIDDEALEDEELEVSPETLA	ADEEDDEEEEEEEDEEEGLDVDVVEDLA	51.8519
PDYPAVSPRSTNWSSL	STNWSSLRSAW	51.8519
SSGLLQNGSPK	HYSSLLRNGPLPFIQD	51.8519
WECQAPSVPGGECKDMAR	APSGFLGMR	51.8519
HDLPMTSVTLAESKVNE	DLPKVDTALK	51.8519
VNERSSGLLQNGSP	NFDEIDRSSFGFN	51.8519
LRLRRSDTTNIERA	LASLKSDTVTPLR	51.8519
QITERSGFYANRYGRSQGIPEIK	SGFYANRY	51.6129
SGFYANRYGRSQGIPEIKVRSSR	SGFYANRY	51.6129
QITERSGFYANRYGRSQGIPEIK	SGFYANRY	51.6129
FQGSWGKRGEEIQAAEDKR	SVRDVGSEEEDK	51.6129
MVGAAPVKRGWVLWGKR	MFAPLAWPKGGARW	51.6129
GGTEQVEESGREAARPRR	EVEEPEAPAPPAK	51.6129
AKNVIVFVGAGMGTRVSTSARVY	IFVGGSRY	51.6129
TSITQVSNRNDPDLSRPGLR	DTSTPALRLRF	51.6129
GWVLWGKRPDYPAVSPR	DPYAFGLGKRPDMYAFGL	51.4286
STNWSSLRGAAPTLHFKGWLILDHIPS*	STNWSSLRSAW	51.2821
MYTDYFNGGLCGDFCLQTEG	ADSYGLAFGNGGDALEMGL	51.2821
VNAGTLGVTEVPLGDCAASLIPE	NTPLGDLSGSLGHPVE	51.2821
MYTDYFNGGLCGDFCLQTEGR	AVAANRKVSICIKNCGQCKKMYTDYFNGGLCGDFCLQTEGRFIPDCNRPDILIPFFLQRLE	51.2195
SPDDSEDIDDEALEDEELEVSPETLAR	ADEEDDEEEEEEEDEEEGLDVDVVEDLA	50.9091
GNTDGAAALWLTPSSPISESRARR	LEDDGTLDAALINYLFAKQLVQRLRTPSEVSREAQ	50.8475
GTDT	TPDTLISA	50
QITER	KIFEPLR	50
SQGIPEI	RSTQGYGRMDPIL	50
QITER	KIFEPLR	50
GTVENEASGKR	TNFAFSPRL	50
EGEGNITGEQDNTEEEKHN	GEEIQDAEE	50
ETEI	SEED	50
NVTKK	KPKTEKK	50
EETEEHETQETETK	ISDEEEEEED	50
PNNQEHEEDQ	QELHVPEREA	50
YPITSPI	RYLPT	50
NVLECKCSK	AVLLPKKTEKK	50
EREE	EGRF	50
EERSK	ERPYSGL	50
NVTKKPR	NPRYM	50
REETEEHETQETET	ISDEEEEEED	50
GTVENEASGKRERR	GATFGEEDMASQEQ	50
ERRE	ENRNFLRF	50
REREER	RSVEGVSRME	50
EREERS	YKIFEPLRES	50
PRDDGRKR	PRDYAFGL	50
PRDD	PRDYAFGL	50
EGEGNITGEQDNTEEEKHN	GEEIQDAEE	50
ETEI	SEED	50
EETEEHETQETETK	ISDEEEEEED	50
EREE	EGRF	50
EERSK	ERPYSGL	50
ERRE	ENRNFLRF	50
EREERS	YKIFEPLRES	50
NTIAKNGK	AKSYNFGL	50
HQLSER	QELHVPEREA	50
GWVLWG	GFLGMR	50
GWLILDHIPS*	GFLSQDVHS	50
NTIAKNGKHQLSE	DEDNTNSLSED	50
PDYPAVSPRSTNWSSLRGAAPTLHF	STNWSSLRSAW	50
MVGAAPVKRGWVLW	MFAPLAWPKGGARW	50
FQGSWGKRAGWSSLQGAWGKRAWSNLQGAW	AGWSSLKGAW	50
QR	RQFLRF	50
AVAAN	QWAAILGAGWN	50
FIPDCN	KIFEPLRDKN	50
QRQGK	RSAQGLGKMER	50
QRQG	QRAYSFGL	50
VSICIKNCGQC	CFITNCPPG	50
FIPDCNRPDILIPFFLQR	DGPLAPFLRF	50
LESGHTNHVLQRAGLR	SGHYAFGL	50
QRQ	IRAWQ	50
QRQGK	RSAQGLGKMER	50
QRQG	QRAYSFGL	50
QRQ	IRAWQ	50
GGTEQVEESGR	GEEIQDAEE	50
GGTEQVEESGREAARPRRAPSGFLGMRGKK	APSGFLGMRG	50
GGTEQVEESGREAARPRRAPSGFLGMR	APSGFLGMR	50
KNHLTSSSR	SKNYLRF	50
ETEADYWT	SEED	50
NVIVFVGAGMGT	IFVGGSRY	50
GETTGVEGEESYLAWE	DEGVGEVA	50
QLVEEDPGRR	QELHVPEREA	50
TGVEASVSNTQVWE	GATFGEEDMASQEQ	50
ILWEISQNS	YKIFEPLRESN	50
KNHLTSSSRETEADYWTR	SSSEEDKHRF	50
QVNIGRAK	QVNFSPGW	50
DMARQLVEEDPG	DEDNMYQNLLED	50
RDNGP	IDGRPTY	50
DNGPRGTPSLSQMVG	GGSLYSFGL	50
ATTQWLAGNLACKMFQFM	ALTTLYAFGL	50
ILWEISQNSKDSEGE	GEEIQDAEE	50
SDTTNIERA	STNWSSLRSAW	50
CFGRRR	RARPRF	50
GGGGGGVSSLRQATRR	GPSGGFNGALAR	50
GGGGGGVSSLRQAT	GGGSSRDPML	50
QATRRSTAGQSFAAR	ATFAFAPRP	50
TSITQVSNRNDPDLS	RSTQGYGRMDPIL	50
HDLPMTSVTLAESKVNER	DLPKVDTALK	50
VNERSSGLLQNGSPK	NFDEIDRSSFGFN	50
AKNVIVFVGAGMGTRVSTSARVYK	IFVGGSRY	50
QLVEEDPGRRLKR	LRVAPEESPVL	50
DSEGEKLRLRRSDTTNIE	RSVEGASRMEKLLS	50
LRLRRSDTTNIERAR	LASLKSDTVTPLR	50
RARGGGGGGVSSLR	GGGSSRDPML	50
TSITQVSNRNDPDLSRPGL	YSQVSRPRF	50
QVNI	QVNFSPGW	50
CF	LC	50
DNGPRGTPSLSQMV	SNSPSSTPLGFLSQDHSV	50
ETEADYWT	SEED	50
QLVEEDPGRR	QELHVPEREA	50
QVNIGRAK	QVNFSPGW	50
QATRRSTAGQSFAAR	ATFAFAPRP	50
QLVEEDPGRRLKR	LRVAPEESPVL	50
QVNI	QVNFSPGW	50
AVAANRKVSICIKNCGQCKK	AVAANRKVSICIKNCGQCKKMYTDYFNGGLCGDFCLQTEGRFIPDCNRPDILIPFFLQRLE	49.3827
VNAGTLGVTEVPLGDCAASLIPEKR	ALEPNTPLGDLSGSLGHPVE	48.8889
GAAPTLHFKGWLILDHIPS*	GALEPNTPLGDLSGSLGHPVE	48.7805
FQGSWGKRAGWSSLQGAWGKRAWSNLQGAWG	AGWSSLKGAW	48.7805
PDYPAVSPRSTNWSSLRGAAPTLHFK	STNWSSLRSAW	48.6486
MYTDYFNGGLCGDFCLQTE	DPYAFGLGKRPDMYGFGL	48.6486
TSSPGLQVPDSAASATAMLTGV	TPLGDLSGSLGHPVE	48.6486
AITLLGMEQNGYFLMEVIHLEEAL	RSAQGMGKMEHLL	48.6486
SGAPALAEVALPVVVPESEDSEVGASLLLGDSVVCLLVDMPDIYRCL	AAAASGGGGGVGEAVSALHPSVVGAPGGVMPPGSSSSGDSCGPIPVSAVMHIYRLI	48.5437
AGLRQRQGKGNTDGAAALWLTPSSPISESRA	LEDDGTLDAALINYLFAKQLVQRLRTPSEVSREAQ	48.4848
AFGLYLSSLVLVCISLD	RSAQGLGKYLRLLASY	48.4848
LTSILDWAQKAGKSTGLVTT	LASLKSDTVTPLR	48.4848
DSEGEKLRLRRSDTTNIER	RSVEGASRMEKLLS	48.4848
RDNGPRGTPSLSQMV	SNSPSSTPLGFLSQDHSV	48.4848
QRQGKGNTDGAAALWLTPSSPISESRA	LEDDGTLDAALINYLFAKQLVQRLRTPSEVSREAQ	48.3871
QRQGKGNTDGAAALWLTPSSPISESRA	LEDDGTLDAALINYLFAKQLVQRLRTPSEVSREAQ	48.3871
EAPTPSLQADQANTEDLLPALYQLDMPMR	KPDPSQLANMAEALKYLEQELDKYYSQVSRPRF	48.3871
EAPTPSLQADQANTEDLLPALYQLDMPMR	KPDPSQLANMAEALKYLEQELDKYYSQVSRPRF	48.3871
EAPTPSLQADQANTEDLLPALYQLDMPMR	KPDPSQLANMAEALKYLEQELDKYYSQVSRPRF	48.3871
EAPTPSLQADQANTEDLLPALYQLDMPMR	KPDPSQLANMAEALKYLEQELDKYYSQVSRPRF	48.3871
LSNVGLLKTSSPGLQVPDSAASATAMLTGV	WSVDGLARIEKLLSTSSSASAASPTRGQALNL	48.3871
LDLTPYARKLCAALNDISKFSR	DCANIFR	48.2759
EGEGNITGEQDNTEEEKHNR	GEEIQDAEE	48.2759
VETTRRPNNQEHEEDQK	SVRDVGSEEEDK	48.2759
EGEGNITGEQDNTEEEKHNR	GEEIQDAEE	48.2759
WSQGVSEDKRNNNWS	RSVEGVSRMEKLLS	48.2759
MVGAAPVKRGWVLWG	MFAPLAWPKGGARW	48.2759
TGVEASVSNTQVWER	GATFGEEDMASQEQ	48.2759
AFGLYLSSLVLVCISLDR	GYSVGLNYLRF	48.2759
ATTQWLAGNLACKMFQFMR	ALTTLYAFGL	48.2759
SSGLLQNGSPKAGLMLTAC*	SSGQYAFGL	48.2759
DMARQLVEEDPGRRL	NEAVRLVQCDEEYL	48.2759
YFAIVHPLKVNDAQRRG	VPNDWAHFRGSW	48.2759
ILWEISQNSKDSEGEKLRL	SQGLNSDLRF	48.2759
SGAPALAEVALPVVVPESEDSEVGASLLLGDSVVCLLVDMPDIYRCLK	AAAASGGGGGVGEAVSALHPSVVGAPGGVMPPGSSSSGDSCGPIPVSAVMHIYRLI	48.0769
RSGAPALAEVALPVVVPESEDSEVGASLLLGDSVVCLLVDMPDIYRCL	AAAASGGGGGVGEAVSALHPSVVGAPGGVMPPGSSSSGDSCGPIPVSAVMHIYRLI	48.0769
TEGMWSQGHEC	GATFGEEDMASQEQ	48
IPLACDDGFSFEKNF	KIFEPLRDKN	48
REETEEHETQETETK	ISDEEEEEED	48
PNNQEHEEDQKTGPA	QELHVPEREA	48
RREETEEHETQETET	ISDEEEEEED	48
NTIAKNGKHQLSER	DEDNTNSLSED	48
GETTGVEGEESYLAWEK	DEGVGEVA	48
WECQAPSVPGGECKDMA	APSGFLGM	48
DMARQLVEEDPGRR	DARTAPLRLRF	48
DNGPRGTPSLSQMVGK	GGSLYSFGL	48
YFAIVHPLKVNDAQRR	YAIAGRPRF	48
ILWEISQNSKDSEGEK	GEEIQDAEE	48
LRLRRSDTTNIE	LASLKSDTVTPLR	48
RDNGPRGTPSLSQMVG	GGSLYSFGL	48
AFGLYLSSLVLVCISLDRYFAIVHPLKVNDAQ	NSELINSLLGIPKVMNDA	48
ARGGGGGGVSSLRQATRR	AGWSSLQ	48
YFAIVHPLKVNDAQRR	YAIAGRPRF	48
VDLILALLQPTGPPQAPWLPPPHP	VDLWPLGIELQFPPWTQAPADE	47.8261
SQGIPEIK	RSTQGYGRMDPIL	47.619
RSGAPALAEVALPVVVPESEDSEVGASLLLGDSVVCLLVDMPDIYRCLK	AAAASGGGGGVGEAVSALHPSVVGAPGGVMPPGSSSSGDSCGPIPVSAVMHIYRLI	47.619
PNNQEHEEDQK	QELHVPEREA	47.619
NVLECKCS	VEWICEDCSNIFR	47.619
ETEIRRNVT	PETERNSYDFGL	47.619
YPITSPIRYCLGYCPT	RYLPT	47.619
YCLGYCPTRTFVT	QLYAFPRV	47.619
NVTKKPRDDG	SDTVTPLRGFE	47.619
ETEIRRNVT	PETERNSYDFGL	47.619
GWVLWGKRPDYPAVSPRSTNWSSL	DPYAFGLGKRPDMYAFGL	47.619
EAPTPSLQADQANTEDLLPALYQLDMPMRG	KPDPSQLANMAEALKYLEQELDKYYSQVSRPRF	47.619
EAPTPSLQADQANTEDLLPALYQLDMPMRG	KPDPSQLANMAEALKYLEQELDKYYSQVSRPRF	47.619
KNHLTSSS	KLLSSSNSPSSTP	47.619
WECQAPSVPGGEC	APSGFLGM	47.619
ILWEISQNSK	YKIFEPLRESN	47.619
TSITQVSN	TPLGFLSQDHSVN	47.619
ETTQKQVNIG	TQNWTKFQGSW	47.619
LSNVGLLKTSSPGLQVPDSAASATAMLTGVK	WSVDGLARIEKLLSTSSSASAASPTRGQALNL	47.619
YFAIVHPLKVNDAQ	LYFAPRL	47.619
SDTTNIERAR	STNWSSLRSAW	47.619
VNERSSGLLQNGSPKAGLMLTAC*	NSELINSLLGIPKVMNDA	47.619
ETTQKQVNIG	TQNWTKFQGSW	47.619
SCQPSRMETLRIPLACDDGFSFEKNF	RSVEGASRMEKLLSSISPSSTPLGFLSQEHSVN	47.4576
FQGSWGKRGEEIQAAEDKRGGWN	EQLEQWAAILGAGWN	47.3684
TSSPGLQVPDSAASATAMLTGVK	TPLGDLSGSLGHPVE	47.3684
AITLLGMEQNGYFLMEVIHLEEALK	RSAQGMGKMEHLL	47.3684
GTDTRQITE	TPDTLISA	47.0588
VETTRR	DTSTPALRLRF	47.0588
NVTKKP	AVLLPKKTEKK	47.0588
EREERSK	YKIFEPLRES	47.0588
EREERSK	YKIFEPLRES	47.0588
HQLSERQ	QELHVPEREA	47.0588
FIPDCNRPDILIPFFLQ	PDAEESNKRDRLYAFGL	47.0588
PDILIPFFLQRLESGHTNHVLQ	YKIFEPLRESNL	47.0588
AGLRQRQGKGNTDGAAALWLTPSSPISESRARR	LEDDGTLDAALINYLFAKQLVQRLRTPSEVSREAQ	47.0588
VNDAQ	VPNDWAHFRGSW	47.0588
LTSILDWAQKAGKSTGLVTTK	LASLKSDTVTPLR	47.0588
SAHLKWECQAPSVPGGECKDMAR	RSAQGLGKMER	47.0588
QRQGKGNTDGAAALWLTPSSPISESRARR	LEDDGTLDAALINYLFAKQLVQRLRTPSEVSREAQ	46.875
QRQGKGNTDGAAALWLTPSSPISESRARR	LEDDGTLDAALINYLFAKQLVQRLRTPSEVSREAQ	46.875
EAPTPSLQADQANTEDLLPALYQLDMPMRGK	KPDPSQLANMAEALKYLEQELDKYYSQVSRPRF	46.875
EAPTPSLQADQANTEDLLPALYQLDMPMRGK	KPDPSQLANMAEALKYLEQELDKYYSQVSRPRF	46.875
VDLILALLQPTGPPQAPWLPPPHPR	VDLWPLGIELQFPPWTQAPADE	46.8085
WECQAPSVPGGECKDMARQLVEEDP	RASQGLGKMERLLASRGALEPN	46.8085
SKEGEGNITGEQDNTEEEKHN	GEEIQDAEE	46.6667
TFVTRTEGMWSQGHEC	GATFGEEDMASQEQ	46.6667
YPITSPIRYCLGYCPTRTFVT	AYPSLRLRF	46.6667
SCQPSRMETLRIPLACDDGFSFEKNFK	RSVEGASRMEKLLSSISPSSTPLGFLSQEHSVN	46.6667
WSQGVSEDKRNNNWSK	RSVEGVSRMEKLLS	46.6667
SAHLKWECQAPSVPGGEC	SLKSDTVTPLLG	46.6667
DMARQLVEEDPGRRLK	NEAVRLVQCDEEYL	46.6667
YFAIVHPLKVNDAQRRGK	VPNDWAHFRGSW	46.6667
VNAGTLGVTEVPLGDCAASLIPEKRLTSILDWAQKA	QEVNVSEREAVATLAAHILKVVCAPLEGAGGLPHKRNSELINSILGLPKVMNEA	46.6667
FQGSWGKRAGWSSLQGAWGKRAWSNLQGAWGKR	AGWSSLKGAW	46.5116
AWSNLQGAWGKRSPDDSEDIDDEALEDEELEVSPETLARMVGAAPV	AASPYNYVVLPSHGPAAWAQNFQPDQDDDLEEAVDGPDVA	46.5116
MVGAAPVKRGWVLWGKRPDYPAVSP	DPYAFGLGKRPDMYAFGL	46.5116
GWVLWGKRPDYPAVSPRSTNWSSLR	DPYAFGLGKRPDMYAFGL	46.5116
GGGGGGAGSGCVMLEMEGNVTP	GSGQYAFGLGKKAGGAYSFGL	46.5116
AFGLYLSSLVLVCISLDRYFAIVHPL	HFGSLLKSPSYRAISIP	46.5116
VDLILALLQPTGPPQAPWLPPPHPRGTVENEAS	YLLVAMAQPGPRYAAPQILSRGV	46.4286
GTDTR	GDRNFLRF	46.1538
RGTDT	ARGYDFGL	46.1538
SQGIPEIKVRSS	AKELEKFVRSSSGA	46.1538
ETEIRR	LTRPLRF	46.1538
TEGMWSQGHECK	GATFGEEDMASQEQ	46.1538
IPLACDDGFSFEKNFK	KIFEPLRDKN	46.1538
CQAMQG	GQYAFGL	46.1538
EREER	ENRNFLRF	46.1538
PNNQEHEEDQKTGPAK	QELHVPEREA	46.1538
YPITSPIRYCLGYCPTR	AYPSLRLRF	46.1538
YCLGYCPTRTFVTR	ASLKSPTVTPLR	46.1538
RREETEEHETQETETK	ISDEEEEEED	46.1538
ETEIRR	LTRPLRF	46.1538
EREER	ENRNFLRF	46.1538
AWSNLQGAWGKRSPDDSEDIDDEALEDEELEVSPETLA	AASPYNYVVLPSHGPAAWAQNFQPDQDDDLEEAVDGPDVA	46.1538
NTIAKNGKHQLSERQ	DEDNTNSLSED	46.1538
FQGSWGKRGEEIQAAEDKRGGWNK	EQLEQWAAILGAGWN	46.1538
NCGQC	FNGCNFGL	46.1538
GKVTW	KVKFSAWG	46.1538
ETEADYWTR	SEED	46.1538
EVTSATVAALYAK	EVEEPEAPAPPAK	46.1538
MFQFM	QYFMRLFR	46.1538
VNAGTLGVTEVPLGDCAASLIPEKRLTSILDWAQKAG	QEVNVSEREAVATLAAHILKVVCAPLEGAGGLPHKRNSELINSILGLPKVMNEA	46.1538
MFQFMRAFGLYLSSLVLVCISLD	RSAQGLGKYLRLLASY	46.1538
QATRRSTAGQSFAA	QDEGSGLAGAQA	46.1538
RDNGPRGTPSLSQMVGK	GGSLYSFGL	46.1538
AFGLYLSSLVLVCISLDRYFAIVHPLKVNDAQRR	NSELINSLLGIPKVMNDA	46.1538
CFGRRRA	RARPRF	46.1538
NDPDLSRPGLRGGGGGGAGSGCVMLEMEGNVTP	ADSYGLAFGNGGDALEMGL	46.1538
ETEADYWTR	SEED	46.1538
EVTSATVAALYAK	EVEEPEAPAPPAK	46.1538
QATRRSTAGQSFAA	QDEGSGLAGAQA	46.1538
FVGGSRYGKRSGAPALAEVALPVVVPESEDSEVGASLLLGDSVVCLLVDMPDIYRCL	AAAASGGGGGVGEAVSALHPSVVGAPGGVMPPGSSSSGDSCGPIPVSAVMHIYRLI	46.0177
EAPTPSLQADQANTEDLLPALYQLDMPM	KPDPSQLANMAEALKYLEQELDKYYSQVSRPRF	45.9016
EAPTPSLQADQANTEDLLPALYQLDMPM	KPDPSQLANMAEALKYLEQELDKYYSQVSRPRF	45.9016
WECQAPSVPGGECKDMARQLVEEDPG	RASQGLGKMERLLASRGALEPN	45.8333
EERSKEGEGNITGEQDNTEEEKHN	RGFEGETGHPN	45.7143
ETEIRRNVTKKPR	TENMVPITCFNSDLKPCGRMQE	45.7143
EERSKEGEGNITGEQDNTEEEKHN	RGFEGETGHPN	45.7143
ETEIRRNVTKKPR	TENMVPITCFNSDLKPCGRMQE	45.7143
PDILIPFFLQRLESGHTNHVLQR	YKIFEPLRESNL	45.7143
VSTSARVYKGETTGVEGEESYLAWE	SSRFVGGSRY	45.7143
STTTTITKTSITQVSNRNDPDLSR	SLKSDTVTPLR	45.7143
VNAGTLGVTEVPLGDCAASLIPEKRLTSILDWAQKAGK	QEVNVSEREAVATLAAHILKVVCAPLEGAGGLPHKRNSELINSILGLPKVMNEA	45.6522
LSNVGLLKTSSPGLQVPDSAASATAMLTGVKVNAGTLGVTEVPLGDCAASLIPE	RSTQGYGRMDRILAALKTSPMEPSAALAVENGTTHPLE	45.6522
FVGGSRYGKRSGAPALAEVALPVVVPESEDSEVGASLLLGDSVVCLLVDMPDIYRCLK	AAAASGGGGGVGEAVSALHPSVVGAPGGVMPPGSSSSGDSCGPIPVSAVMHIYRLI	45.614
VDLILALLQPTGPPQAPWLPPPHPRGTVENEASG	YLLVAMAQPGPRYAAPQILSRGV	45.614
AWSNLQGAWGKRSPDDSEDIDDEALEDEELEVSPETLAR	AASPYNYVVLPSHGPAAWAQNFQPDQDDDLEEAVDGPDVA	45.5696
AVAANRKVSICIKNCGQC	AVAANRKVSICIKNCGQCKKMYTDYFNGGLCGDFCLQTEGRFIPDCNRPDILIPFFLQRLE	45.5696
GETTGVEGEESYLAWEKLSNVGLLKTSSPGLQVPDSAASATAMLTGV	WSVDGLARIEKLLSTSSSASAASPTRGQALNL	45.5696
NSHQQCFS	SYWKQCAFNAVSCF	45.4545
SQGIPEIKVRSSR	SQPSMRLRF	45.4545
NVTKKPRDDGRK	KIFEPLRDKN	45.4545
AWSNLQGAWGKRSPDDSEDIDDEALEDEELEVSPETLARMVGAAPVKR	AASPYNYVVLPSHGPAAWAQNFQPDQDDDLEEAVDGPDVA	45.4545
MVGAAPVKRGWVLWGKRPDYPAVSPR	DPYAFGLGKRPDMYAFGL	45.4545
AVAANRKVSICI	AWKEASNRLI	45.4545
VSICIKNCGQCKK	CFITNCPPG	45.4545
LTSILDWAQKAG	TSWGKFQGSW	45.4545
EVTSATVAALYA	PATDLYAFGL	45.4545
WECQAPSVPGGECK	APSGFLGM	45.4545
GGGGGGAGSGCVMLEMEGNVTPR	GSGQYAFGLGKKAGGAYSFGL	45.4545
ETTQKQVNIGR	TQNWTKFQGSW	45.4545
AKNVIVFVGAGMGT	AKSYNFGL	45.4545
AFGLYLSSLVLVCISLDRYFAIVHPLK	HFGSLLKSPSYRAISIP	45.4545
EVTSATVAALYA	PATDLYAFGL	45.4545
ETTQKQVNIGR	TQNWTKFQGSW	45.4545
NDPDLSRPGLRGGGGGGAGSGCVMLEMEGNVTPR	ADSYGLAFGNGGDALEMGL	45.283
IPPPICFNQK	DPSPEPFNPNYNRFRQKIPRI	45.1613
LDLTPYARKLCAALNDISKFS	DLPKVDTALK	45.1613
SKEGEGNITGEQDNTEEEKHNR	GEEIQDAEE	45.1613
VETTRRPNNQEHEEDQ	TPDDTPEHGLQVSED	45.1613
TFVTRTEGMWSQGHECK	GATFGEEDMASQEQ	45.1613
TEGMWSQGHECKSCQPS	GATFGEEDMASQEQ	45.1613
YPITSPIRYCLGYCPTRTFVTR	AYPSLRLRF	45.1613
SPDDSEDIDDEALEDEELEVSPETLARMVGAAPV	ADEEDDEEEEEEEDEEEGLDVDVVEDLA	45.1613
LESGHTNHVLQRAGLRQRQ	QDEGSGLAGAQA	45.1613
STGLVTTKEVTSATVAALYAK	DLPKVDTALK	45.1613
STGLVTTKEVTSATVAALYA	SLKSDTVTPLR	45.1613
SAHLKWECQAPSVPGGECK	SLKSDTVTPLLG	45.1613
ILWEISQNSKDSEGEKLRLRR	SQGLNSDLRF	45.1613
APSGFLGMRGKKEAPTPSLQADQANTEDLLPALYQLDMPM	SDAEEFGLPGGPLAFDNNVQEDDLTDYPMEE	45.0704
IPPPICFNQKLDLTPYARK	DPSPEPFNPNYNRFRQKIPRI	45
MFQFMRAFGLYLSSLVLVCISLDR	RSAQGLGKYLRLLASY	45
GETTGVEGEESYLAWEKLSNVGLLKTSSPGLQVPDSAASATAMLTGVK	WSVDGLARIEKLLSTSSSASAASPTRGQALNL	45
EAPTPSLQADQANTEDLLPALYQLDMPMRGKVTW	KPDPSQLANMAEALKYLEQELDKYYSQVSRPRF	44.7761
EAPTPSLQADQANTEDLLPALYQLDMPMRGKVTW	KPDPSQLANMAEALKYLEQELDKYYSQVSRPRF	44.7761
TSSPGLQVPDSAASATAMLTGVKVNAGTLGVTEVPLGDCAASLIPE	TSPMEPSAALAVEHGTTHPLE	44.7761
LSNVGLLKTSSPGLQVPDSAASATAMLTGVKVNAGTLGVTEVPLGDCAASLIPEKR	RSTQGYGRMDRILAALKTSPMEPSAALAVENGTTHPLE	44.6809
GTDTRQITER	GDRNFLRF	44.4444
RGTDTRQITE	TPDTLISA	44.4444
IPPPICFNQKLDLTPYARKLCAALNDISKFSR	VDWICKDCANIFR	44.4444
VETT	RPVTL	44.4444
TFVT	YTFGL	44.4444
ETEIRRNVTKK	KPKTEKK	44.4444
NVLECKCSKCQAMQG	GLSAECCRKACSVSELAGYCY	44.4444
EERSKEGEGNITGEQDNTEEEKHNR	RGFEGETGHPN	44.4444
TFVTRTEGMWSQGHECKSCQPS	GATFGEEDMASQEQ	44.4444
TEGMWSQGHECKSCQPSRMETL	RSVEGVSRMEKLLSSISPSSMPL	44.4444
DD	FDDFLRF	44.4444
NVLECKCSKCQAMQ	TENMVPITCFNSDLKPCGRMQE	44.4444
NVTKKPRDD	TPRDIANLY	44.4444
ETEIRRNVTKK	KPKTEKK	44.4444
EERSKEGEGNITGEQDNTEEEKHNR	RGFEGETGHPN	44.4444
MVGAAPV	LRVAPEESPVL	44.4444
NTIAKNGKHQLSERQR	DEDNTNSLSED	44.4444
VSICI	VEWICEDCSNIFR	44.4444
FIPDCNRPDILIPFFLQRLESGHTNHVLQ	AVAANRKVSICIKNCGQCKKMYTDYFNGGLCGDFCLQTEGRFIPDCNRPDILIPFFLQRLE	44.4444
APSGFLGMRGKKEAPTPSLQADQANTEDLLPALYQLDMPMR	SDAEEFGLPGGPLAFDNNVQEDDLTDYPMEE	44.4444
APSGFLGMRGKKEAPTPSLQADQANTEDLLPALYQLDMPMR	SDAEEFGLPGGPLAFDNNVQEDDLTDYPMEE	44.4444
KNHLTSSSRETEADYWT	AGWSSTSRAW	44.4444
LMQQQIKETTQ	SLNHPQHDCTHSAQTIDHKVTCTQL	44.4444
VSTSARVYKGETTGVEGEESYLAWEK	SSRFVGGSRY	44.4444
EVTSATVAALYAKSAHL	PATDLYAFGL	44.4444
PGLRGGGGGGAGSGCVMLEMEGNVTP	ADSYGLAFGNGGDALEMGL	44.4444
ETTQKQVNIGRA	EQLEQWAAILGAGWN	44.4444
VNAGTLGVTEVPLGDCAASLIPEKRLTSILDWAQKAGKSTGLVTT	QEVNVSEREAVATLAAHILKVVCAPLEGAGGLPHKRNSELINSILGLPKVMNEA	44.4444
SAHLKWECQAPSVPGGECKDMA	RSAQGMGKMEHLLA	44.4444
HDLPMTSVTLAESKVNERSSGLLQNGSP	ALPTRASVSCLLFSRRC	44.4444
LTSILDWAQKA	PRFDLLSTSRDSWEEQ	44.4444
EVTSATVAALYAKSAHL	PATDLYAFGL	44.4444
ETTQKQVNIGRA	EQLEQWAAILGAGWN	44.4444
TSSPGLQVPDSAASATAMLTGVKVNAGTLGVTEVPLGDCAASLIPEKRLTSILDWAQKA	QEVNVSEREAVATLAAHILKVVCAPLEGAGGLPHKRNSELINSILGLPKVMNEA	44.2478
EVTSATVAALYAKSAHLKWECQAPSVPGGECK	QEVNVSEREAVATLAAHILKVVCAPLEGAGGLPHKRNSELINSILGLPKVMNEA	44.186
EVTSATVAALYAKSAHLKWECQAPSVPGGECK	QEVNVSEREAVATLAAHILKVVCAPLEGAGGLPHKRNSELINSILGLPKVMNEA	44.186
VDLILALLQPTGPPQAPWLPPPHPRGTVENEASGKR	YLLVAMAQPGPRYAAPQILSRGV	44.0678
VDLILALLQPTGPPQAPWLPPPHPRGTVENEASGKRE	VDLWPLGIELQFPPWTQAPADE	44.0678
GGGGGGVSSLRQATRRSTAGQSFAA	GLDLGLGRGFSGSQAAKHLMGLAAANFANFAGGP	44.0678
LQEKVDLILALLQPTGPPQAPWLPPPHP	VDLWPLGIELQFPPWTQAPADE	44
GETTGVEGEESYLAWEKLSNVGLL	DEITNLEEPEDTTSIPYRWWWPLVSV	44
VNAGTLGVTEVPLGDCAASLIPEKRLTSILDWAQKAGKSTGLVTTK	QEVNVSEREAVATLAAHILKVVCAPLEGAGGLPHKRNSELINSILGLPKVMNEA	44
WECQAPSVPGGECKDMARQLVEEDPGRR	RASQGLGKMERLLASRGALEPN	44
AGWSSLQGAWGKRAWSNLQGAWGKRSPDDSEDIDDEALEDEELEVSPETLA	AASPYNYVVLPSHGPAAWAQNFQPDQDDDLEEAVDGPDVA	43.956
FIPDCNRPDILIPFFLQRLESGHTNHVLQR	AVAANRKVSICIKNCGQCKKMYTDYFNGGLCGDFCLQTEGRFIPDCNRPDILIPFFLQRLE	43.956
TEGMWSQGHECKSCQPSRMETLR	DMGWQVAQRSMPSLRLRF	43.9024
LQDVLFIMAVSNSCVNPIVYGTYTINLR	VINDDCPNLIGNR	43.9024
SGAPALAEVALPVVVPESEDSEVGASLLLGDSVVCLLVDMPDIYRCLKDQDTDLYSLA	AAAASGGGGGVGEAVSALHPSVVGAPGGVMPPGSSSSGDSCGPIPVSAVMHIYRLI	43.8596
TSSPGLQVPDSAASATAMLTGVKVNAGTLGVTEVPLGDCAASLIPEKRLTSILDWAQKAG	QEVNVSEREAVATLAAHILKVVCAPLEGAGGLPHKRNSELINSILGLPKVMNEA	43.8596
APSGFLGMRGKKEAPTPSLQADQANTEDLLPALYQLDMPMRG	SDAEEFGLPGGPLAFDNNVQEDDLTDYPMEE	43.8356
TEGMWSQGHECKSCQPSR	GATFGEEDMASQEQ	43.75
SPDDSEDIDDEALEDEELEVSPETLARMVGAAPVKR	ADEEDDEEEEEEEDEEEGLDVDVVEDLA	43.75
LESGHTNHVLQRAGLRQRQG	SLKSDTVTPLLG	43.75
QVNIGRAKNVIVFVGAGMGTR	GRSAFAFGPRP	43.75
QVNIGRAKNVIVFVGAGMGTR	GRSAFAFGPRP	43.75
DQDTDLYSLAKKNSHQQCFS	LEDDGTLDAALINYLFAKQLVQRLRTPSEVSREAQ	43.6364
RSGAPALAEVALPVVVPESEDSEVGASLLLGDSVVCLLVDMPDIYRCLKDQDTDLYSLA	AAAASGGGGGVGEAVSALHPSVVGAPGGVMPPGSSSSGDSCGPIPVSAVMHIYRLI	43.4783
AGWSSLQGAWGKRAWSNLQGAWGKRSPDDSEDIDDEALEDEELEVSPETLAR	AASPYNYVVLPSHGPAAWAQNFQPDQDDDLEEAVDGPDVA	43.4783
SPDDSEDIDDEALEDEELEVSPETLARMVGAAPVKRGWVLW	ADEEDDEEEEEEEDEEEGLDVDVVEDLA	43.4783
VSICIK	VINDDCPNLIGNRDLYK	43.4783
AVAANRKVSICIK	AWKEASNRLI	43.4783
LTSILDWAQKAGK	TSWGKFQGSW	43.4783
ETEADYWTRLMQQQI	TPDTLISA	43.4783
TSSPGLQVPDSAASATAMLTGVKVNAGTLGVTEVPLGDCAASLIPEKR	TSPMEPSAALAVEHGTTHPLE	43.4783
PGLRGGGGGGAGSGCVMLEMEGNVTPR	ADSYGLAFGNGGDALEMGL	43.4783
TSSPGLQVPDSAASATAMLTGVKVNAGTLGVTEVPLGDCAASLIPEKRLTSILDWAQKAGK	QEVNVSEREAVATLAAHILKVVCAPLEGAGGLPHKRNSELINSILGLPKVMNEA	43.4783
LTSILDWAQKAGKSTGLVTTKEVTSATVAALYAK	LCGWKLANELNRVCKGVYNKPTVSTNALFYLKERG	43.4783
MFQFMRAFGLYLSSLVLVCISLDRYFAIVHPL	RSAEGFGRMGRLLASLKADSLGPVQDFGVEGAAHPVE	43.4783
HDLPMTSVTLAESKVNERSSGLLQNGSPK	ALPTRASVSCLLFSRRC	43.4783
ETEADYWTRLMQQQI	TPDTLISA	43.4783
VDLILALLQPTGPPQAPWLPPPHPRGTVENEASGKRER	VDLWPLGIELQFPPWTQAPADE	43.3333
LQEKVDLILALLQPTGPPQAPWLPPPHPRGTVENEAS	YLLVAMAQPGPRYAAPQILSRGV	43.3333
GGGGGGVSSLRQATRRSTAGQSFAAR	GLDLGLGRGFSGSQAAKHLMGLAAANFANFAGGP	43.3333
TFVTRTEGMWSQGHECKSCQPSR	GATFGEEDMASQEQ	43.2432
APSGFLGMRGKKEAPTPSLQADQANTEDLLPALYQLDMPMRGK	SDAEEFGLPGGPLAFDNNVQEDDLTDYPMEE	43.2432
LMQQQIKETTQK	SLNHPQHDCTHSAQTIDHKVTCTQL	43.2432
GVLLRINLTETLLVVTSDPSYHVTFNGSDEDDPTYTGQAPGS	WSVDGLARIEKLLSTSSSASAASPTRGQALNL	43.2432
STGLVTTKEVTSATVAALYAKSAHL	SLKSDTVTPLLG	43.2432
LQEKVDLILALLQPTGPPQAPWLPPPHPR	VDLWPLGIELQFPPWTQAPADE	43.1373
GETTGVEGEESYLAWEKLSNVGLLK	DEITNLEEPEDTTSIPYRWWWPLVSV	43.1373
SGAPALAEVALPVVVPESEDSEVGASLLLGDSVVCLLVDMPDIYRCLKDQDTDLYSLAKK	AAAASGGGGGVGEAVSALHPSVVGAPGGVMPPGSSSSGDSCGPIPVSAVMHIYRLI	43.1034
EVTSATVAALYAKSAHLKWECQAPSVPGGEC	SGTDAVYEPGKSQALASVCQMAMEACTLWFPGAE	43.0769
EVTSATVAALYAKSAHLKWECQAPSVPGGEC	SGTDAVYEPGKSQALASVCQMAMEACTLWFPGAE	43.0769
RGTDTR	ARGYDFGL	42.8571
LQEK	DIGDLLEGKD	42.8571
EETEEHETQETETKVETT	ISDEEEEEED	42.8571
EETEEHETQETETKVETT	ISDEEEEEED	42.8571
VRLTPDHTPITHTPPPTPPHTSPHTPPSTPPHMPPR	SVDRQLSEQKTRDAPVAPTATIHSPAKTQESHRS	42.8571
SPDDSEDIDDEALEDEELEVSPETLARMVGAAPVKRGWVLWGKR	DSSLKYFEREVVSELAAQILRVAQGPSAFVAGPHKRNSELINSLLGIPKVMTDA	42.8571
SPDDSEDIDDEALEDEELEVSPETLARMVGAAPVKRGWVLWG	ADEEDDEEEEEEEDEEEGLDVDVVEDLA	42.8571
LESGHTNHVLQRAGLRQRQGK	LEDDGTLDAALINYLFAKQLVQRLRTPSEVSREAQ	42.8571
EVTSATVAALYAKSAHLK	PATDLYAFGL	42.8571
AITLLGMEQNGYFLMEVIHLEEALKGVLL	RSAQGMGKMEHLL	42.8571
STTTTITKTSITQVSNR	SLKSDTVTPLR	42.8571
ETTQKQVNIGRAK	EQLEQWAAILGAGWN	42.8571
MFQFMRAFGLYLSSLVLVCISLDRYFAIVHPLK	RSAEGFGRMGRLLASLKADSLGPVQDFGVEGAAHPVE	42.8571
CFGRRRAR	RARPRF	42.8571
EVTSATVAALYAKSAHLK	PATDLYAFGL	42.8571
ETTQKQVNIGRAK	EQLEQWAAILGAGWN	42.8571
RSGAPALAEVALPVVVPESEDSEVGASLLLGDSVVCLLVDMPDIYRCLKDQDTDLYSLAKK	AAAASGGGGGVGEAVSALHPSVVGAPGGVMPPGSSSSGDSCGPIPVSAVMHIYRLI	42.735
LDLTPYARKLCAALNDISKFSRAMEDYLDAQGLCCFVSVCLSVCLSTQNFIILD	LEDDGTLDAALINYLFAKQLVQRLRTPSEVSREAQ	42.6966
GVLLRINLTETLLVVTSDPSYHVTFNGSDEDDPTYTGQAPGSK	WSVDGLARIEKLLSTSSSASAASPTRGQALNL	42.6667
LQEKVDLILALLQPTGPPQAPWLPPPHPRGTVENEASG	YLLVAMAQPGPRYAAPQILSRGV	42.623
GTPSLSQMVGKAITLLGMEQNGYFLMEVIHLEEAL	LASYRGAVEPNTPLGDLPGGLVHPVE	42.623
STGLVTTKEVTSATVAALYAKSAHLK	LCGWKLANELNRVCKGVYNKPTVSTNALFYLKERG	42.623
STAGQSFAARSTTTTITKTSITQVSNR	SVDRQLSEQKTRDAPVAPTATIHSPAKTQESHRS	42.623
GGGGGGAGSGCVMLEMEGNVTPRHDLPMTSVTLAESKVNE	GALEPNTPLGDLSGSLGHPVE	42.623
LQEKVDLILALLQPTGPPQAPWLPPPHPRGTVENEASGKR	QEDLKYFEREVVSELAAQILRVAQGPSAFVAGPHKRNSELINSLLGIPKVMNDA	42.5532
LQDVLFIMAVSNSCVNPIVYGTYTINLRAELD	RVINDDCPNLIGNRD	42.5532
VSTSARVYKGETTGVEGEESYLAWEKLSNVGLL	RSVEGVSRMEKLLS	42.5532
EGEGNITGEQDNTEEEKHNRETEI	GEEIQDAEE	42.4242
METLRIPLACDDGFSFEKNF	TPLGFLSQDHSVN	42.4242
VETTRRPNNQEHEEDQKTGPA	SVRDVGSEEEDK	42.4242
EGEGNITGEQDNTEEEKHNRETEI	GEEIQDAEE	42.4242
SRVNLMIMHLAAADLMVTLINFPLEVGW	RSTPGYGRMDRILAALKTSPMEPSAALAVEHGTTHPLE	42.4242
QVNIGRAKNVIVFVGAGMGT	NFDEIDRAGFGFA	42.4242
PGLRGGGGGGAGSGCVMLEMEGNVTPRHDLPMTSVTLAES	LASYRGALEPNTPLGDLSGSLGHPVE	42.4242
QVNIGRAKNVIVFVGAGMGT	NFDEIDRAGFGFA	42.4242
EAARPRRAPSGFLGMRGKKEAPTPSLQADQANTEDLLPALYQLDMPM	RSAQGMGKMERLLASYRAAVEPNTPLGDLPGGLVHPVE	42.3529
EAARPRRAPSGFLGMRGKKEAPTPSLQADQANTEDLLPALYQLDMPM	RSAQGMGKMERLLASYRAAVEPNTPLGDLPGGLVHPVE	42.3529
ATTQWLAGNLACKMFQFMRAFGLYLSSLVLVCISLD	RSAQGLGKMERLLVSY	42.3077
NRHRKSRVNLMIMHLAAADLMVTLINFPLEVGW	RSTPGYGRMDRILAALKTSPMEPSAALAVEHGTTHPLE	42.2535
LQDVLFIMAVSNSCVNPIVYGTYTINLRAELDRCFG	LCGWKLANELNRVCKGVYNKPTVSTNALFYLKERG	42.2535
RGTDTRQITER	GDRNFLRF	42.1053
IPPPICFNQ	RKPPFNGSIF	42.1053
IPPPICFNQKLDLTPYA	DPSPEPFNPNYNRFRQKIPRI	42.1053
ETEIRRNVTKKP	KPKTEKK	42.1053
ETEIRRNVTKKP	KPKTEKK	42.1053
GGGGGGAGSGCVMLEMEGNVTPRHDLPMTSVTLAES	GALEPNTPLGDLSGSLGHPVE	42.1053
DNGPRGTPSLSQMVGKAITLLGMEQNGYFLMEVIHLEEAL	RSAEGLGRMGRLLASLKSDTVTPLRGFEGETGHPLE	42.1053
ASAEQVDRRLQDVLFIMAVSNSCVNPIVYGTYTINLRAELDR	SVDRQLSEQKTRDAPVAPTATIHSPAKTQESHRS	42.1053
GTPSLSQMVGKAITLLGMEQNGYFLMEVIHLEEALK	LASYRGAVEPNTPLGDLPGGLVHPVE	41.9355
GGGGGGAGSGCVMLEMEGNVTPRHDLPMTSVTLAESKVNER	GALEPNTPLGDLSGSLGHPVE	41.9355
EAARPRRAPSGFLGMRGKKEAPTPSLQADQANTEDLLPALYQLDMPMR	RSAQGMGKMERLLASYRAAVEPNTPLGDLPGGLVHPVE	41.8605
EAARPRRAPSGFLGMRGKKEAPTPSLQADQANTEDLLPALYQLDMPMR	RSAQGMGKMERLLASYRAAVEPNTPLGDLPGGLVHPVE	41.8605
AITLLGMEQNGYFLMEVIHLEEALKGVLLR	RSAQGMGKMEHLL	41.8605
SRVNLMIMHLAAADLMVTLINFPLEVGWR	RSTPGYGRMDRILAALKTSPMEPSAALAVEHGTTHPLE	41.791
PGLRGGGGGGAGSGCVMLEMEGNVTPRHDLPMTSVTLAESK	LASYRGALEPNTPLGDLSGSLGHPVE	41.791
SKEGEGNITGEQDNTEEEKHNRETEIRR	SNCFYNTEFLWCIDATENTR	41.6667
ETEADYWTRLMQQQIK	TPDTLISA	41.6667
ASAEQVDRRLQDVLFIMAVSNSCVNPIVYGTYTINL	RSAEGLGRMGRLLASLKSDTVTPLRGFEGETGHPLE	41.6667
LQDVLFIMAVSNSCVNPIVYGTYTINLRAELDR	RVINDDCPNLIGNRD	41.6667
VSTSARVYKGETTGVEGEESYLAWEKLSNVGLLK	RSVEGVSRMEKLLS	41.6667
NRHRKSRVNLMIMHLAAADLMVTLINFPLEVGWR	RSTPGYGRMDRILAALKTSPMEPSAALAVEHGTTHPLE	41.6667
ETEADYWTRLMQQQIK	TPDTLISA	41.6667
DNGPRGTPSLSQMVGKAITLLGMEQNGYFLMEVIHLEEALK	RSAEGLGRMGRLLASLKSDTVTPLRGFEGETGHPLE	41.5584
ASAEQVDRRLQDVLFIMAVSNSCVNPIVYGTYTINLRAELD	RSAEGLGRMGRLLASLKSDTVTPLRGFEGETGHPLE	41.5584
TGPAKGQCSVMVTDNHATIGMFYMTTYNHGHCAN	HGPVKVGCLNYGHSCLGAH	41.5094
QCVTFGFFRSQAEETMYNLFCLAAMYFLPLMIIIVVYF	QVRFRQCYFNPISCF	41.5094
ATTQWLAGNLACKMFQFMRAFGLYLSSLVLVCISLDR	RSAQGLGKMERLLVSY	41.5094
QCVTFGFFRSQAEETMYNLFCLAAMYFLPLMIIIVVYF	QVRFRQCYFNPISCF	41.5094
REETEEHETQETETKVETT	ISDEEEEEED	41.3793
EETEEHETQETETKVETTRRPNNQEHEEDQ	ADEEDDEEEEEEEDEEEGLDVDVVEDLA	41.3793
EETEEHETQETETKVETTRRPNNQEHEEDQ	ADEEDDEEEEEEEDEEEGLDVDVVEDLA	41.3793
STAGQSFAARSTTTTIT	GPSGGFNGALAR	41.3793
GGGGGGAGSGCVMLEMEGNVTPRHDLPMTSVTLAESK	GALEPNTPLGDLSGSLGHPVE	41.3793
GTPSLSQMVGKAITLLGMEQNGYFLMEVIHLEEALKGVLL	MGIAARTMISGLVRETPMPLGLENVLVLTPSGLERENHMAGPYSFGL	41.3793
LCAALNDISKFSRAMEDYLDAQGLCCFVSVCLSVCLSTQNFIILD	CANIFRKDGLLNNCRSNCFYNTE	41.1765
METLRIPLACDDGFSFEKNFK	TPLGFLSQDHSVN	41.1765
VETTRRPNNQEHEEDQKTGPAK	SVRDVGSEEEDK	41.1765
KNHLTSSSRETEADYWTRLMQQQI	SSSEEDKHRF	41.1765
ETEADYWTRLMQQQIKETTQ	GATFGEEDMASQEQ	41.1765
LTSILDWAQKAGKSTGLVTTKEVTSATVAALYA	LEDDGTLDAALINYLFAKQLVQRLRTPSEVSREAQ	41.1765
STTTTITKTSITQVSNRNDPDLS	SLKSDTVTPLR	41.1765
ETEADYWTRLMQQQIKETTQ	GATFGEEDMASQEQ	41.1765
ASAEQVDRRLQDVLFIMAVSNSCVNPIVYGTYTINLR	RSAEGLGRMGRLLASLKSDTVTPLRGFEGETGHPLE	41.0959
LQDVLFIMAVSNSCVNPIVYGTYTINLRAELDRCFGRR	LCGWKLANELNRVCKGVYNKPTVSTNALFYLKERG	41.0959
YCLGYCPTRTFVTRTEGMWSQGHEC	GATFGEEDMASQEQ	41.0256
VRLTPDHTPITHTPPPTPPHTSPHTPPSTPPHMPPRWSQGVSED	SVDRQLSEQKTRDAPVAPTATIHSPAKTQESHRS	41.0256
SQAEETMYNLFCLAAMYFLPLMIIIVVYFRILWEISQNS	AAASSASDTSEEELAALKDIILARLAAELDDSWQDLPSF	41.0256
IPPPICFNQKLDLTPYARKLCAALNDISKFS	VDWICKDCANIFR	40.9091
LQDVLFIMAVSNSCVNPIVYGTYTINL	VINDDCPNLIGNRDLYK	40.9091
GTPSLSQMVGKAITLLGMEQNGYFLMEVIHLEEALKGVLLR	MGIAARTMISGLVRETPMPLGLENVLVLTPSGLERENHMAGPYSFGL	40.9091
TGPAKGQCSVMVTDNHATIGMFYMTTYNHGHCANR	HGPVKVGCLNYGHSCLGAH	40.7407
SKEGEGNITGEQDNTEEEKHNRETEI	SDDNKSQKFSGGTENHNNEENQDQFLLW	40.7407
QCVTFGFFRSQAEETMYNLFCLAAMYFLPLMIIIVVYFR	QVRFRQCYFNPISCF	40.7407
QCVTFGFFRSQAEETMYNLFCLAAMYFLPLMIIIVVYFR	QVRFRQCYFNPISCF	40.7407
EETEEHETQETETKVETTRRPNNQEHEEDQK	ADEEDDEEEEEEEDEEEGLDVDVVEDLA	40.678
EETEEHETQETETKVETTRRPNNQEHEEDQK	ADEEDDEEEEEEEDEEEGLDVDVVEDLA	40.678
INLTETLLVVTSDPSYHVTFNGSDEDDPTYTGQAPGS	TENMVPITCFNSDLKPCGRMQE	40.678
VRLTPDHTPITHTPPPTPPHTSPHTPPSTPPHMPP	SVDRQLSEQKTRDAPVAPTATIHSPAKTQESHRS	40.5797
VAFRVRLTPDHTPITHTPPPTPPHTSPHTPPSTPPHMPPR	SVDRQLSEQKTRDAPVAPTATIHSPAKTQESHRS	40.5405
NVIVFVGAGMGTRVSTSARVYKGETTGVEGEESYLAWE	RSAEGLGRMGRLLASLKSDTVTPLRGFEGETGHPLE	40.5405
SQAEETMYNLFCLAAMYFLPLMIIIVVYFRILWEISQNSK	AAASSASDTSEEELAALKDIILARLAAELDDSWQDLPSF	40.5063
SRVNLMIMHLAAADLMVTLINFPLEVGWRATTQWLAGNLAC	RSTPGYGRMDRILAALKTSPMEPSAALAVEHGTTHPLE	40.5063
VNDAQRRGKMMVILAWSVAAVCSLPQSVIFHVDSHPDFSHF	RSAQGMGKMERLLASYRGALEPSTPLGDLSGSLGHPVE	40.5063
SQAEETMYNLFCLAAMYFLPLMIIIVVYFRILWEISQNSKDSEGE	AAASSASDTSEEELAALKDIILARLAAELDDSWQDLPSF	40.4762
SGAPALAEVALPVVVPESEDSEVGASLLLGDSVVCLLVDMPDIYRCLKDQDTDLYSLAKKNSHQQCFS	AAAASGGGGGVGEAVSALHPSVVGAPGGVMPPGSSSSGDSCGPIPVSAVMHIYRLI	40.3226
QITE	IGSEFL	40
QITE	IGSEFL	40
GQCSVMVTDNHATIGMFYMTTYNHGHCAN	FDAFTTGFGHN	40
EGEGNITGEQDNTEEEKHNRETEIRR	GEEIQDAEE	40
EETEEHETQETETKVETTRR	ISDEEEEEED	40
IPLACDDGFSFEKNFKNVLECKCS	KIFEPLRDKNL	40
EGEGNITGEQDNTEEEKHNRETEIRRNVT	DEITNLEEPEDTTSIPYRWWWPLVSV	40
YCLGYCPTRTFVTRTEGMWSQGHECK	GPVYPQHTASPVQSQALPGEAKQL	40
CQAMQ	IRAWQ	40
IPLACDDGFSFEKNFKNVLECKCSKCQAMQ	LEDDGTLDAALINYLFAKQLVQRLRTPSEVSREAQ	40
EGEGNITGEQDNTEEEKHNRETEIRR	GEEIQDAEE	40
EETEEHETQETETKVETTRR	ISDEEEEEED	40
EGEGNITGEQDNTEEEKHNRETEIRRNVT	DEITNLEEPEDTTSIPYRWWWPLVSV	40
VRLTPDHTPITHTPPPTPPHTSPHTPPSTPPHMPPRWSQGVSEDKR	SVDRQLSEQKTRDAPVAPTATIHSPAKTQESHRS	40
NCGQCKK	FNGCNFGL	40
ETTQ	TQNWTKFQGSW	40
INLTETLLVVTSDPSYHVTFNGSDEDDPTYTGQAPGSK	TENMVPITCFNSDLKPCGRMQE	40
VNLMIMHLAAADLMVTLINFPLEVGWR	LASLKSDTVTPLR	40
SQAEETMYNLFCLAAMYFLPLMIIIVVYF	GSGQYAFGLGKKAGGAYSFGL	40
STTTTIT	TPDTLISA	40
INLTETLLVVTSDPSYHVTFNGSDEDDPTYTGQAPGSKTGVEASVSNTQVWE	RSAQGLGKMERLLASYRGALEPNTPLGDLSGSVGHPVE	40
STAGQSFAARSTTTTITK	GPSGGFNGALAR	40
STTTTITKTSITQVSN	STPLGFLSQDHSVN	40
KNHLTSSSRETEADYWTRLMQQQIK	SSSEEDKHRF	40
ETEADYWTRLMQQQIKETTQK	GATFGEEDMASQEQ	40
LMQQQIKETTQKQVNIGR	INNDCQNFIGNR	40
NVIVFVGAGMGTRVSTSARVYKGETTGVEGEESYLAWEK	RSAEGLGRMGRLLASLKSDTVTPLRGFEGETGHPLE	40
GVLLRINLTETLLVVTSDPSYHVTFNGSDEDDPTYTGQAPGSKTGVEASVSNTQVWE	RSAQGLGKMERLLASYRGALEPNTPLGDLSGSVGHPVE	40
SRVNLMIMHLAAADLMVTLINFPLEVGWRATTQWLAGNLACK	RSTPGYGRMDRILAALKTSPMEPSAALAVEHGTTHPLE	40
VNDAQRRGKMMVILAWSVAAVCSLPQSVIFHVDSHPDFSHFK	RSAQGMGKMERLLASYRGALEPSTPLGDLSGSLGHPVE	40
SQAEETMYNLFCLAAMYFLPLMIIIVVYFRILWEISQNSKDSEGEK	AAASSASDTSEEELAALKDIILARLAAELDDSWQDLPSF	40
STAGQSFAARSTTTTITKTSITQVSN	STPLGFLSQDHSVN	40
ETTQKQVNI	TQNWTKFQGSW	40
LQDVLFIMAVSNSCVNPIVYGTYTINLRAELDRCF	RVINDDCPNLIGNRD	40
ETTQ	TQNWTKFQGSW	40
QAT	GQYAFGL	40
ETEADYWTRLMQQQIKETTQK	GATFGEEDMASQEQ	40
ETTQKQVNI	TQNWTKFQGSW	40
GVLLRINLTETLLVVTSDPSYHVTFNGSDEDDPTYTGQAPGSKTGVEASVSNTQVWER	RSAQGLGKMERLLASYRGALEPNTPLGDLSGSVGHPVE	39.5833
INLTETLLVVTSDPSYHVTFNGSDEDDPTYTGQAPGSKTGVEASVSNTQVWER	RSAQGLGKMERLLASYRGALEPNTPLGDLSGSVGHPVE	39.5604
GKMMVILAWSVAAVCSLPQSVIFHVDSHPDFSHF	RSAEGFGRMGRLLASLKADSLGPVQDFGVEGAAHPVE	39.4366
IPLACDDGFSFEKNFKNVLECKCSKCQAMQG	LEDDGTLDAALINYLFAKQLVQRLRTPSEVSREAQ	39.3939
VNLMIMHLAAADLMVTLINFPLEVGW	AASPYNYVVLPSHGPAAWAQNFQPDQDDDLEEAVDGPDVA	39.3939
VNLMIMHLAAADLMVTLINFPLEVGWRATTQWLAGNLAC	VDLWPLGIELQFPPWTQAPADE	39.3443
AMEDYLDAQGLCCFVSVCLSVCLSTQNFIILD	DPYAFGLRHTSFVLYAFGL	39.2157
MMVILAWSVAAVCSLPQSVIFHVDSHPDFSHF	RSVEGVSRMEKLLSSISPS	39.2157
SQAEETMYNLFCLAAMYFLPLMIIIVVYFR	GSGQYAFGLGKKAGGAYSFGL	39.2157
GQCSVMVTDNHATIGMFYMTTYNHGHCANR	FDAFTTGFGHN	39.0244
LMQQQIKETTQKQVNI	SLNHPQHDCTHSAQTIDHKVTCTQL	39.0244
IPLACDDGFSFEKNFKNVLECKCSK	KIFEPLRDKNL	38.8889
GKMMVILAWSVAAVCSLPQSVIFHVDSHPDFSHFK	RSAEGFGRMGRLLASLKADSLGPVQDFGVEGAAHPVE	38.8889
TGVEASVSNTQVWERNLPGDVPIYATGVYWVTAWLPECSSSDNTAWSGNSSMNLTQGVTGNELPPSLGFDDNALTDIIVYSVLFVIAAAGNLTVFITLC	GPVCASLNEVLPEMLPPCRHGVVRDYCDNAMCMKGPGETCGGRWNENGFCGKGLYCVCGYCAGCSKDLQCALGRFC	38.8571
AITLLGMEQNGYFLMEVIHLEEALKGVLLRINLTETLLVVTSDPSYHVTFNGSDEDDPTYTGQAPGS	RSAEGLGRMGRLLASLKSDTVTPLRGFEGETGHPLE	38.835
MMVILAWSVAAVCSLPQSVIFHVDSHPDFSHFKQCVTFGFF	RSVEGVSRMEKLLSSISPSSTPLGFL	38.806
REETEEHETQETETKVETTRR	ISDEEEEEED	38.7097
VNLMIMHLAAADLMVTLINFPLEVGWRATTQWLAGNLACK	QELHVPEREAVANLAARILKIVHAPHDAAGVPHKRNSELINSLLGISALMNEA	38.7097
QATRRSTAGQSFAARSTTTTIT	ATFAFAPRP	38.7097
QATRRSTAGQSFAARSTTTTIT	ATFAFAPRP	38.7097
TGVEASVSNTQVWERNLPGDVPIYATGVYWVTAWLPECSSSDNTAWSGNSSMNLTQGVTGNELPPSLGFDDNALTDIIVYSVLFVIAAAGNLTVFITLCR	GPVCASLNEVLPEMLPPCRHGVVRDYCDNAMCMKGPGETCGGRWNENGFCGKGLYCVCGYCAGCSKDLQCALGRFC	38.6364
EGEGNITGEQDNTEEEKHNRETEIRRNVTKK	DEITNLEEPEDTTSIPYRWWWPLVSV	38.5965
EGEGNITGEQDNTEEEKHNRETEIRRNVTKK	DEITNLEEPEDTTSIPYRWWWPLVSV	38.5965
LTPDHTPITHTPPPTPPHTSPHTPPSTPPHMPPRWSQGVSED	TPDDTPEHGLQVSED	38.5965
TGPAKGQCSVMVTDNHATIGMFYMTTYNHGHCANRYPITSPIR	AVAANRKVSICIKNCGQCKKMYTDYFNGGLCGDFCLQTEGRFIPDCNRPDILIPFFLQRLE	38.4615
MMVILAWSVAAVCSLPQSVIFHVDSHPDFSHFK	RSVEGVSRMEKLLSSISPS	38.4615
AITLLGMEQNGYFLMEVIHLEEALKGVLLRINLTETLLVVTSDPSYHVTFNGSDEDDPTYTGQAPGSK	RSAEGLGRMGRLLASLKSDTVTPLRGFEGETGHPLE	38.4615
VAFRVRLTPDHTPITHTPPPTPPHTSPHTPPSTPPHMPP	SVDRQLSEQKTRDAPVAPTATIHSPAKTQESHRS	38.3562
QCVTFGFFRSQAEETMYNLFCLAAMYFLPLMIIIVVYFRILWEISQNS	QVFDQACKGVYDRNLFKKLNRVCEDCYNLYRKPFIVTTCRENCYSNRVFRQCLDDLLMIDVIDEYVSNVQMV	38.3333
QCVTFGFFRSQAEETMYNLFCLAAMYFLPLMIIIVVYFRILWEISQNS	QVFDQACKGVYDRNLFKKLNRVCEDCYNLYRKPFIVTTCRENCYSNRVFRQCLDDLLMIDVIDEYVSNVQMV	38.3333
LTPDHTPITHTPPPTPPHTSPHTPPSTPPHMPPR	SVDRQLSEQKTRDAPVAPTATIHSPAKTQESHRS	38.2353
MMVILAWSVAAVCSLPQSVIFHVDSHPDFSHFKQCVTFGFFR	RSVEGVSRMEKLLSSISPSSTPLGFL	38.2353
LMQQQIKETTQKQVNIG	SLNHPQHDCTHSAQTIDHKVTCTQL	38.0952
QCVTFGFFRSQAEETMYNLFCLAAMYFLPLMIIIVVYFRILWEISQNSK	QVFDQACKGVYDRNLFKKLNRVCEDCYNLYRKPFIVTTCRENCYSNRVFRQCLDDLLMIDVIDEYVSNVQMV	38.0165
QCVTFGFFRSQAEETMYNLFCLAAMYFLPLMIIIVVYFRILWEISQNSK	QVFDQACKGVYDRNLFKKLNRVCEDCYNLYRKPFIVTTCRENCYSNRVFRQCLDDLLMIDVIDEYVSNVQMV	38.0165
TGVEASVSNTQVWERNLPGDVPIYATGVYWVTAWLPECSSSDNTAWSGNSSMNLTQGVTGNELPPSLGFDDNALTDIIVYSVLFVIAAAGNLTVFITLCRNRH	GPVCASLNEVLPEMLPPCRHGVVRDYCDNAMCMKGPGETCGGRWNENGFCGKGLYCVCGYCAGCSKDLQCALGRFC	37.9888
GKMMVILAWSVAAVCSLPQSVIFHVDSHPDFSHFKQCVTFGFF	KLLSSISPSSTPLGF	37.931
TGVEASVSNTQVWERNLPGDVPIYATGVYWVTAWLPECSSSDNTAWSGNSSMNLTQGVTGNELPPSLGFDDNALTDIIVYSVLFVIAAAGNLTVFITLCRNRHRK	GPVCASLNEVLPEMLPPCRHGVVRDYCDNAMCMKGPGETCGGRWNENGFCGKGLYCVCGYCAGCSKDLQCALGRFC	37.5691
PNNQEHEEDQKTGPAKGQCSVMVTDNHATIGMFYMTTYNHGHCAN	HGPVKVGCLNYGHSCLGAH	37.5
ETTQK	TQNWTKFQGSW	37.5
STTTTITK	TPDTLISA	37.5
QATRRSTAGQSFAARSTTTTITK	ATFAFAPRP	37.5
ETTQK	TQNWTKFQGSW	37.5
QATRRSTAGQSFAARSTTTTITK	ATFAFAPRP	37.5
LTPDHTPITHTPPPTPPHTSPHTPPSTPPHMPPRWSQGVSEDKR	TPDDTPEHGLQVSED	37.2881
GKMMVILAWSVAAVCSLPQSVIFHVDSHPDFSHFKQCVTFGFFR	KLLSSISPSSTPLGF	37.2881
YQEREVSEGKGGRHDDEVDHCIPVCVNNYNLFCIYICITAQVIYVISTYGYTWMGVALIGSTHA	QDLKYQEREMVAELAQQIYRVAQAPWAGAVGPH	37.1134
PNNQEHEEDQKTGPAKGQCSVMVTDNHATIGMFYMTTYNHGHCANR	HGPVKVGCLNYGHSCLGAH	36.9231
TGPAKGQCSVMVTDNHATIGMFYMTTYNHGHCANRYPITSPI	AVAANRKVSICIKNCGQCKKMYTDYFNGGLCGDFCLQTEGRFIPDCNRPDILIPFFLQRLE	36.8932
NLPGDVPIYATGVYWVTAWLPECSSSDNTAWSGNSSMNLTQGVTGNELPPSLGFDDNALTDIIVYSVLFVIAAAGNLTVFITLCRNRHRK	QIYDTSCKGVYDRALFNDLEHVCDDCYNLYRTSYVASACRNNCFENEVFDVCVYQLYFPNHEEYLRSRDGLKG	36.8098
METLRIPLACDDGFSFEKNFKNVLECKCS	ALEPNTPLGDLSGSLGHPVE	36.7347
SRTLRMTVIIVLAFVWCWTPYVVMVMWYMFD	NSELINSILGLPKVMNDA	36.7347
VNLMIMHLAAADLMVTLINFPLEVGWRATTQWLAGNLACKMFQFM	QELHVPEREAVANLAARILKIVHAPHDAAGVPHKRNSELINSLLGISALMNEA	36.7347
LTPDHTPITHTPPPTPPHTSPHTPPSTPPHMPP	RSTPGYGRMDRILAALKTSPMEPSAALAVEHGTTHPLE	36.6197
MMVILAWSVAAVCSLPQSVIFHVDSHPDFSHFKQCVTFGFFRSQAEETMYNLFCLAAMYFLPLMIIIVVYF	SLFDPSCSGVFDRELLGRLNRVCDDCYNVFRDPKVAMECKSNCFLNPAFIQCLEYLLPEDLHEEYQSHQVV	36.6197
NLPGDVPIYATGVYWVTAWLPECSSSDNTAWSGNSSMNLTQGVTGNELPPSLGFDDNALTDIIVYSVLFVIAAAGNLTVFITLCRNRHRKS	QIYDTSCKGVYDRALFNDLEHVCDDCYNLYRTSYVASACRNNCFENEVFDVCVYQLYFPNHEEYLRSRDGLKG	36.5854
EVSEGKGGRHDDEVDHCIPVCVNNYNLFCIYICITAQVIYVISTYGYTWMGVALIGSTHA	QVFDQACKGIYDRAIFKKLDRVCEDCYNLYRKPYVATTCRQNCYANSVFRQCLDDLLLIDVLDEYISGVQTV	36.3636
EVSEGKGGRHDDEVDHCIPVCVNNYNLFCIYICITAQVIYVISTYGYTWMGVALIGSTHA	QVFDQACKGIYDRAIFKKLDRVCEDCYNLYRKPYVATTCRQNCYANSVFRQCLDDLLLIDVLDEYISGVQTV	36.3636
GQCSVMVTDNHATIGMFYMTTYNHGHCANRYPITSPIR	AVAANRKVSICIKNCGQCKKMYTDYFNGGLCGDFCLQTEGRFIPDCNRPDILIPFFLQRLE	36.3636
CMYVC	MPYLRF	36.3636
NLPGDVPIYATGVYWVTAWLPECSSSDNTAWSGNSSMNLTQGVTGNELPPSLGFDDNALTDIIVYSVLFVIAAAGNLTVFITLCRNRHRKSR	QIYDTSCKGVYDRALFNDLEHVCDDCYNLYRTSYVASACRNNCFENEVFDVCVYQLYFPNHEEYLRSRDGLKG	36.3636
VNLMIMHLAAADLMVTLINFPLEVGWRATTQWLAGNLACKMFQFMR	QELHVPEREAVANLAARILKIVHAPHDAAGVPHKRNSELINSLLGISALMNEA	36.3636
MMVILAWSVAAVCSLPQSVIFHVDSHPDFSHFKQCVTFGFFRSQAEETMYNLFCLAAMYFLPLMIIIVVYFR	SLFDPSCSGVFDRELLGRLNRVCDDCYNVFRDPKVAMECKSNCFLNPAFIQCLEYLLPEDLHEEYQSHQVV	36.3636
NLPGDVPIYATGVYWVTAWLPECSSSDNTAWSGNSSMNLTQGVTGNELPPSLGFDDNALTDIIVYSVLFVIAAAGNLTVFITLC	SPNAVEDPEDNPVRELEDIRDLSSGFDGDLDLHDRLVAAGVISPGLSVRGDTQDLEALLTAWYAAATSGQD	36.129
METLRIPLACDDGFSFEKNFKNVLECKCSK	SDPKLEGLASGSELNDNKNVLAEARLWEQLQSEMETMRLLAS	36.1111
NLPGDVPIYATGVYWVTAWLPECSSSDNTAWSGNSSMNLTQGVTGNELPPSLGFDDNALTDIIVYSVLFVIAAAGNLTVFITLCRNRH	QIYDTSCKGVYDRALFNDLEHVCDDCYNLYRTSYVASACRNNCFENEVFDVCVYQLYFPNHEEYLRSRDGLKG	36.0248
SRTLRMTVIIVLAFVWCWTPYVVMVMWYMFDR	NSELINSILGLPKVMNDA	36
NLPGDVPIYATGVYWVTAWLPECSSSDNTAWSGNSSMNLTQGVTGNELPPSLGFDDNALTDIIVYSVLFVIAAAGNLTVFITLCR	SPNAVEDPEDNPVRELEDIRDLSSGFDGDLDLHDRLVAAGVISPGLSVRGDTQDLEALLTAWYAAATSGQD	35.8974
HDDEVDHCIPVCVNNYNLFCIYICITAQVIYVISTYGYTWMGVALIGSTHA	RVINDDCPNLIGNRDLYKKVEWICDDCANIYRSTGMASLCRKDCFFNEDFLWCVRATERSEDLAQLKQWVTILGAGRI	35.6589
SRTLRMTVIIVLAFVWCWTPYVVMVMWYMFDRASAEQVD	SGTDAVYEPGKSQALASVCQMAMEACTLWFPGAE	35.6164
GQCSVMVTDNHATIGMFYMTTYNHGHCANRYPITSPI	SGFYANRY	35.5556
GQCSVMVTDNHATIGMFYMTTYNHGHCANRYPITSPIRYCLGYCPT	AVAANRKVSICIKNCGQCKKMYTDYFNGGLCGDFCLQTEGRFIPDCNRPDILIPFFLQRLE	35.514
MTVIIVLAFVWCWTPYVVMVMWYMFDRASAEQVD	SGTDAVYEPGKSQALASVCQMAMEACTLWFPGAE	35.2941
ARSRTLRMTVIIVLAFVWCWTPYVVMVMWYMFD	NSELINSILGLPKVMNDA	35.2941
GQCSVMVTDNHATIGMFYMTTYNHGHCANRYPITSPIRYCLGYCPTR	AVAANRKVSICIKNCGQCKKMYTDYFNGGLCGDFCLQTEGRFIPDCNRPDILIPFFLQRLE	35.1852
INLTETLLVVTSDPSYHVTFNGSDEDDPTYTGQAPGSKTGVEASVSNTQVWERNLPGDVPIYATGVYWVTAWLPECSSSDNTAWSGNSSMNLTQGVTGNELPPSLGFDDNALTDIIVYSVLFVIAAAGNLTVFITLCR	RSYGECETLPSTIHISKEEYDDTGRLVRVCEEDVAVNKCEGACVSKVQPSVNTPSGFLKDCRCCREVHLRARDITLTHCYDGDGARLSGAKATQHVKLREPADCQCFKCGDSTR	34.9206
ARSRTLRMTVIIVLAFVWCWTPYVVMVMWYMFDR	ASLKSPTVTPLR	34.7826
MTVIIVLAFVWCWTPYVVMVMWYMFDRASAEQVDRRLQDVLFIMAVSNSCVNPIVYGTYTINLR	APIVDSSCKGQYSMYIWNKLYFVCEDCTNIFRTDGFEAQCRQGCFDTDIFAKCLRELSKDVNEYQIMATSLRGS	34.7826
SRTLRMTVIIVLAFVWCWTPYVVMVMWYMFDRASAEQVDRR	SGTDAVYEPGKSQALASVCQMAMEACTLWFPGAE	34.6667
MTVIIVLAFVWCWTPYVVMVMWYMFDRASAEQVDRRLQDVLFIMAVSNSCVNPIVYGTYTINL	MGIAARTMISGLVRETPMPLGLENVLVLTPSGLERENHMAGPYSFGL	34.5455
LMQQQI	YLLVAMAQPGPRYAAPQILSRGV	34.4828
LTPDHTPITHTPPPTPPHTSPHTPPSTPPHMPPRWSQGVSEDKRNNNWS	TPDDTPEHGLQVSED	34.375
MTVIIVLAFVWCWTPYVVMVMWYMFDRASAEQVDRR	SGTDAVYEPGKSQALASVCQMAMEACTLWFPGAE	34.2857
INLTETLLVVTSDPSYHVTFNGSDEDDPTYTGQAPGSKTGVEASVSNTQVWERNLPGDVPIYATGVYWVTAWLPECSSSDNTAWSGNSSMNLTQGVTGNELPPSLGFDDNALTDIIVYSVLFVIAAAGNLTVFITLC	RSYGECETLPSTIHISKEEYDDTGRLVRVCEEDVAVNKCEGACVSKVQPSVNTPSGFLKDCRCCREVHLRARDITLTHCYDGDGARLSGAKATQHVKLREPADCQCFKCGDSTR	34.2629
LTPDHTPITHTPPPTPPHTSPHTPPSTPPHMPPRWSQGVSEDKRNNNWSK	TPDDTPEHGLQVSED	33.8462
CMYVCK	MPYLRF	33.3333
LMQQQIK	YLLVAMAQPGPRYAAPQILSRGV	33.3333
MTVIIVLAFVWCWTPYVVMVMWYMFD	VDLWPLGIELQFPPWTQAPADE	33.3333
MTVIIVLAFVWCWTPYVVMVMWYMFDR	SGTDAVYEPGKSQALASVCQMAMEACTLWFPGAE	32.7869
YVCVYVCMYVCMYVCIYVCMYVCIYVCMYVCIYVCSMYVYMYVCMYVYMYVCMYVYMYVCMYVYMYVCMYVYMYVCMYVYMYVCMYMYVCM	QIYDTSCKGVYDRGLFSDLEHVCDDCYNLYRNSYVASACRSNCYSNVVFRQCMEELLLMDEFDKYARAVQIV	29.4479

## Sheet: MatureSimilarityScores
In silico	OG Seq	Similarity_Score
AELDRCFGRRR	ALDRNFLRF	60
AFGLYLSSLVLVCISLDRYFAIVHPLKVNDAQRR	NSELINSLLGIPKVMNDA	46.1538
AITLLGMEQNGYFLMEVIHLEEALKGVLLRINLTETLLVVTSDPSYHVTFNGSDEDDPTYTGQAPGSK	RSAEGLGRMGRLLASLKSDTVTPLRGFEGETGHPLE	38.4615
AKNVIVFVGAGMGTRVSTSARVYK	IFVGGSRY	50
ARGGGGGGVSSLRQATRR	AGWSSLQ	48
ARSRTLRMTVIIVLAFVWCWTPYVVMVMWYMFDR	ASLKSPTVTPLR	34.7826
ASAEQVDRRLQDVLFIMAVSNSCVNPIVYGTYTINLRAELDR	SVDRQLSEQKTRDAPVAPTATIHSPAKTQESHRS	42.1053
ATTQWLAGNLACKMFQFMRAFGLYLSSLVLVCISLDR	RSAQGLGKMERLLVSY	41.5094
CFGRRRAR	RARPRF	42.8571
DMARQLVEEDPGRRLK	NEAVRLVQCDEEYL	46.6667
DNGPRGTPSLSQMVGKAITLLGMEQNGYFLMEVIHLEEALK	RSAEGLGRMGRLLASLKSDTVTPLRGFEGETGHPLE	41.5584
DSEGEKLRLRRSDTTNIER	RSVEGASRMEKLLS	48.4848
ETEADYWTRLMQQQIKETTQK	GATFGEEDMASQEQ	40
ETTQKQVNIGRAK	EQLEQWAAILGAGWN	42.8571
EVTSATVAALYAKSAHLKWECQAPSVPGGECK	QEVNVSEREAVATLAAHILKVVCAPLEGAGGLPHKRNSELINSILGLPKVMNEA	44.186
GETTGVEGEESYLAWEKLSNVGLLKTSSPGLQVPDSAASATAMLTGVK	WSVDGLARIEKLLSTSSSASAASPTRGQALNL	45
GGGGGGAGSGCVMLEMEGNVTPRHDLPMTSVTLAESKVNER	GALEPNTPLGDLSGSLGHPVE	41.9355
GGGGGGVSSLRQATRRSTAGQSFAAR	GLDLGLGRGFSGSQAAKHLMGLAAANFANFAGGP	43.3333
GKMMVILAWSVAAVCSLPQSVIFHVDSHPDFSHFKQCVTFGFFR	KLLSSISPSSTPLGF	37.2881
GTPSLSQMVGKAITLLGMEQNGYFLMEVIHLEEALKGVLLR	MGIAARTMISGLVRETPMPLGLENVLVLTPSGLERENHMAGPYSFGL	40.9091
GVLLRINLTETLLVVTSDPSYHVTFNGSDEDDPTYTGQAPGSKTGVEASVSNTQVWER	RSAQGLGKMERLLASYRGALEPNTPLGDLSGSVGHPVE	39.5833
HDLPMTSVTLAESKVNERSSGLLQNGSPK	ALPTRASVSCLLFSRRC	43.4783
ILWEISQNSKDSEGEKLRLRR	SQGLNSDLRF	45.1613
INLTETLLVVTSDPSYHVTFNGSDEDDPTYTGQAPGSKTGVEASVSNTQVWERNLPGDVPIYATGVYWVTAWLPECSSSDNTAWSGNSSMNLTQGVTGNELPPSLGFDDNALTDIIVYSVLFVIAAAGNLTVFITLCR	RSYGECETLPSTIHISKEEYDDTGRLVRVCEEDVAVNKCEGACVSKVQPSVNTPSGFLKDCRCCREVHLRARDITLTHCYDGDGARLSGAKATQHVKLREPADCQCFKCGDSTR	34.9206
KNHLTSSSRETEADYWTRLMQQQIK	SSSEEDKHRF	40
LKRDNGPR	LRNLRF	57.1429
LMQQQIKETTQKQVNIGR	INNDCQNFIGNR	40
LQDVLFIMAVSNSCVNPIVYGTYTINLRAELDRCFGRR	LCGWKLANELNRVCKGVYNKPTVSTNALFYLKERG	41.0959
LRLRRSDTTNIERAR	LASLKSDTVTPLR	50
LSNVGLLKTSSPGLQVPDSAASATAMLTGVKVNAGTLGVTEVPLGDCAASLIPEKR	RSTQGYGRMDRILAALKTSPMEPSAALAVENGTTHPLE	44.6809
LTSILDWAQKAGKSTGLVTTKEVTSATVAALYAK	LCGWKLANELNRVCKGVYNKPTVSTNALFYLKERG	43.4783
MFQFMRAFGLYLSSLVLVCISLDRYFAIVHPLK	RSAEGFGRMGRLLASLKADSLGPVQDFGVEGAAHPVE	42.8571
MMVILAWSVAAVCSLPQSVIFHVDSHPDFSHFKQCVTFGFFRSQAEETMYNLFCLAAMYFLPLMIIIVVYFR	SLFDPSCSGVFDRELLGRLNRVCDDCYNVFRDPKVAMECKSNCFLNPAFIQCLEYLLPEDLHEEYQSHQVV	36.3636
MTVIIVLAFVWCWTPYVVMVMWYMFDRASAEQVDRRLQDVLFIMAVSNSCVNPIVYGTYTINLR	APIVDSSCKGQYSMYIWNKLYFVCEDCTNIFRTDGFEAQCRQGCFDTDIFAKCLRELSKDVNEYQIMATSLRGS	34.7826
NDPDLSRPGLRGGGGGGAGSGCVMLEMEGNVTPR	ADSYGLAFGNGGDALEMGL	45.283
NLPGDVPIYATGVYWVTAWLPECSSSDNTAWSGNSSMNLTQGVTGNELPPSLGFDDNALTDIIVYSVLFVIAAAGNLTVFITLCRNRHRKSR	QIYDTSCKGVYDRALFNDLEHVCDDCYNLYRTSYVASACRNNCFENEVFDVCVYQLYFPNHEEYLRSRDGLKG	36.3636
NRHRKSRVNLMIMHLAAADLMVTLINFPLEVGWR	RSTPGYGRMDRILAALKTSPMEPSAALAVEHGTTHPLE	41.6667
NVIVFVGAGMGTRVSTSARVYKGETTGVEGEESYLAWEK	RSAEGLGRMGRLLASLKSDTVTPLRGFEGETGHPLE	40
PGLRGGGGGGAGSGCVMLEMEGNVTPRHDLPMTSVTLAESK	LASYRGALEPNTPLGDLSGSLGHPVE	41.791
QATRRSTAGQSFAARSTTTTITK	ATFAFAPRP	37.5
QCVTFGFFRSQAEETMYNLFCLAAMYFLPLMIIIVVYFRILWEISQNSK	QVFDQACKGVYDRNLFKKLNRVCEDCYNLYRKPFIVTTCRENCYSNRVFRQCLDDLLMIDVIDEYVSNVQMV	38.0165
QLVEEDPGRRLKR	LRVAPEESPVL	50
QVNIGRAKNVIVFVGAGMGTR	GRSAFAFGPRP	43.75
RARGGGGGGVSSLR	GGGSSRDPML	50
RDNGPRGTPSLSQMVGK	GGSLYSFGL	46.1538
SAHLKWECQAPSVPGGECKDMAR	RSAQGLGKMER	47.0588
SDTTNIERARSRTLR	DTSTPALRLRF	53.8462
SQAEETMYNLFCLAAMYFLPLMIIIVVYFRILWEISQNSKDSEGEK	AAASSASDTSEEELAALKDIILARLAAELDDSWQDLPSF	40
SRTLRMTVIIVLAFVWCWTPYVVMVMWYMFDRASAEQVDRR	SGTDAVYEPGKSQALASVCQMAMEACTLWFPGAE	34.6667
SRVNLMIMHLAAADLMVTLINFPLEVGWRATTQWLAGNLACK	RSTPGYGRMDRILAALKTSPMEPSAALAVEHGTTHPLE	40
STAGQSFAARSTTTTITKTSITQVSNR	SVDRQLSEQKTRDAPVAPTATIHSPAKTQESHRS	42.623
STGLVTTKEVTSATVAALYAKSAHLK	LCGWKLANELNRVCKGVYNKPTVSTNALFYLKERG	42.623
STTTTITKTSITQVSNRNDPDLSR	SLKSDTVTPLR	45.7143
TGVEASVSNTQVWERNLPGDVPIYATGVYWVTAWLPECSSSDNTAWSGNSSMNLTQGVTGNELPPSLGFDDNALTDIIVYSVLFVIAAAGNLTVFITLCRNRHRK	GPVCASLNEVLPEMLPPCRHGVVRDYCDNAMCMKGPGETCGGRWNENGFCGKGLYCVCGYCAGCSKDLQCALGRFC	37.5691
TSITQVSNRNDPDLSRPGLR	DTSTPALRLRF	51.6129
TSSPGLQVPDSAASATAMLTGVKVNAGTLGVTEVPLGDCAASLIPEKRLTSILDWAQKAGK	QEVNVSEREAVATLAAHILKVVCAPLEGAGGLPHKRNSELINSILGLPKVMNEA	43.4783
VNAGTLGVTEVPLGDCAASLIPEKRLTSILDWAQKAGKSTGLVTTK	QEVNVSEREAVATLAAHILKVVCAPLEGAGGLPHKRNSELINSILGLPKVMNEA	44
VNDAQRRGKMMVILAWSVAAVCSLPQSVIFHVDSHPDFSHFK	RSAQGMGKMERLLASYRGALEPSTPLGDLSGSLGHPVE	40
VNERSSGLLQNGSPKAGLMLTAC*	NSELINSLLGIPKVMNDA	47.619
VNLMIMHLAAADLMVTLINFPLEVGWRATTQWLAGNLACKMFQFMR	QELHVPEREAVANLAARILKIVHAPHDAAGVPHKRNSELINSLLGISALMNEA	36.3636
VSTSARVYKGETTGVEGEESYLAWEKLSNVGLLK	RSVEGVSRMEKLLS	41.6667
WECQAPSVPGGECKDMARQLVEEDPGRR	RASQGLGKMERLLASRGALEPN	44
YFAIVHPLKVNDAQRRGK	VPNDWAHFRGSW	46.6667
AGWSSLQGAWGKRAWSNLQGAWGKRSPDDSEDIDDEALEDEELEVSPETLAR	AASPYNYVVLPSHGPAAWAQNFQPDQDDDLEEAVDGPDVA	43.4783
AGWSSMRGAWGKRTPDDTPEHGLQGSER	TPDDTPEHGLQVSED	60.4651
AWSNLQGAWGKRSPDDSEDIDDEALEDEELEVSPETLARMVGAAPVKR	AASPYNYVVLPSHGPAAWAQNFQPDQDDDLEEAVDGPDVA	45.4545
FQGSWGKRAGWSSLQGAWGKRAWSNLQGAWGKR	AGWSSLKGAW	46.5116
FQGSWGKRGDEVASEDDFQDGEDKRTSWGK	GDEVASEDDFQDGED	66.6667
FQGSWGKRGEEIQAAEDKRGGWNK	EQLEQWAAILGAGWN	46.1538
FQGSWGKRQDDLIHLQDLEDKRNNWSK	QDDLIHLQDLED	61.5385
GAWGKRTPDDTPEHGLQGSERNTIAKNGK	TPDDTPEHGLQVSED	59.0909
GDEVASEDDFQDGEDKRTSWGKFQGSWGKR	GDEVASEDDFQDGED	66.6667
GEEIQAAEDKRGGWNKFQGSWGKR	AGWNKFQGSW	58.8235
GGWNKFQGSWGKRGDEVASEDDFQDGEDKR	GDEVASEDDFQDGED	66.6667
GWVLWGKRPDYPAVSPRSTNWSSLR	DPYAFGLGKRPDMYAFGL	46.5116
HQLSERQRVAFR	HDLVQVFLRF	54.5455
LTPDHTPITHTPPPTPPHTSPHTPPSTPPHMPPRWSQGVSEDKRNNNWSK	TPDDTPEHGLQVSED	33.8462
MVGAAPVKRGWVLWGKRPDYPAVSPR	DPYAFGLGKRPDMYAFGL	45.4545
NNWSKFQGSWGKRAGWSSLQGAWGKR	NNWSKFQGSW	55.5556
NTIAKNGKHQLSERQR	DEDNTNSLSED	44.4444
PDYPAVSPRSTNWSSLRGAAPTLHFK	STNWSSLRSAW	48.6486
QDDLIHLQDLEDKRNNWSKFQGSWGKR	QDDLIHLQDLED	61.5385
QDEGSGLAGAQAKRAGWSSMRGAWGKR	QDEGSGLAGAQA	61.5385
QRVAFRVR	QLYAFPRV	62.5
SPDDSEDIDDEALEDEELEVSPETLARMVGAAPVKRGWVLWGKR	DSSLKYFEREVVSELAAQILRVAQGPSAFVAGPHKRNSELINSLLGIPKVMTDA	42.8571
STNWSSLRGAAPTLHFKGWLILDHIPS*	STNWSSLRSAW	51.2821
TPDDTPEHGLQGSERNTIAKNGKHQLSER	TPDDTPEHGLQVSED	59.0909
TSWGKFQGSWGKRQDDLIHLQDLEDKR	QDDLIHLQDLED	61.5385
VAFRVRLTPDHTPITHTPPPTPPHTSPHTPPSTPPHMPPR	SVDRQLSEQKTRDAPVAPTATIHSPAKTQESHRS	40.5405
VRLTPDHTPITHTPPPTPPHTSPHTPPSTPPHMPPRWSQGVSEDKR	SVDRQLSEQKTRDAPVAPTATIHSPAKTQESHRS	40
WSQGVSEDKRNNNWSKFQGSWGKR	NNNWSKFQGSW	62.8571
DDGRKRR	DGRTPALRLRF	55.5556
EERSKEGEGNITGEQDNTEEEKHNR	RGFEGETGHPN	44.4444
EETEEHETQETETKVETTRRPNNQEHEEDQK	ADEEDDEEEEEEEDEEEGLDVDVVEDLA	40.678
EGEGNITGEQDNTEEEKHNRETEIRRNVTKK	DEITNLEEPEDTTSIPYRWWWPLVSV	38.5965
EREERSK	YKIFEPLRES	47.0588
ERRER	RARPRF	54.5455
ETEIRRNVTKKPR	TENMVPITCFNSDLKPCGRMQE	45.7143
GQCSVMVTDNHATIGMFYMTTYNHGHCANRYPITSPIRYCLGYCPTR	AVAANRKVSICIKNCGQCKKMYTDYFNGGLCGDFCLQTEGRFIPDCNRPDILIPFFLQRLE	35.1852
GTVENEASGKRERR	GATFGEEDMASQEQ	50
IPLACDDGFSFEKNFKNVLECKCSKCQAMQG	LEDDGTLDAALINYLFAKQLVQRLRTPSEVSREAQ	39.3939
LQEKVDLILALLQPTGPPQAPWLPPPHPRGTVENEASGKR	QEDLKYFEREVVSELAAQILRVAQGPSAFVAGPHKRNSELINSLLGIPKVMNDA	42.5532
METLRIPLACDDGFSFEKNFKNVLECKCSK	SDPKLEGLASGSELNDNKNVLAEARLWEQLQSEMETMRLLAS	36.1111
NVTKKPRDDGRK	KIFEPLRDKN	45.4545
PNNQEHEEDQKTGPAKGQCSVMVTDNHATIGMFYMTTYNHGHCANR	HGPVKVGCLNYGHSCLGAH	36.9231
PRDDGRKR	PRDYAFGL	50
REETEEHETQETETKVETTRR	ISDEEEEEED	38.7097
REREER	RSVEGVSRME	50
RREETEEHETQETETK	ISDEEEEEED	46.1538
SCQPSRMETLRIPLACDDGFSFEKNFK	RSVEGASRMEKLLSSISPSSTPLGFLSQEHSVN	46.6667
SKEGEGNITGEQDNTEEEKHNRETEIRR	SNCFYNTEFLWCIDATENTR	41.6667
TEGMWSQGHECKSCQPSRMETLR	DMGWQVAQRSMPSLRLRF	43.9024
TFVTRTEGMWSQGHECKSCQPSR	GATFGEEDMASQEQ	43.2432
TGPAKGQCSVMVTDNHATIGMFYMTTYNHGHCANRYPITSPIR	AVAANRKVSICIKNCGQCKKMYTDYFNGGLCGDFCLQTEGRFIPDCNRPDILIPFFLQRLE	38.4615
VDLILALLQPTGPPQAPWLPPPHPRGTVENEASGKRER	VDLWPLGIELQFPPWTQAPADE	43.3333
VETTRRPNNQEHEEDQKTGPAK	SVRDVGSEEEDK	41.1765
YCLGYCPTRTFVTRTEGMWSQGHECK	GPVYPQHTASPVQSQALPGEAKQL	40
YPITSPIRYCLGYCPTRTFVTR	AYPSLRLRF	45.1613
AGLRQRQGKGNTDGAAALWLTPSSPISESRARR	LEDDGTLDAALINYLFAKQLVQRLRTPSEVSREAQ	47.0588
AVAANRKVSICIKNCGQCKK	AVAANRKVSICIKNCGQCKKMYTDYFNGGLCGDFCLQTEGRFIPDCNRPDILIPFFLQRLE	49.3827
FIPDCNRPDILIPFFLQRLESGHTNHVLQR	AVAANRKVSICIKNCGQCKKMYTDYFNGGLCGDFCLQTEGRFIPDCNRPDILIPFFLQRLE	43.956
LESGHTNHVLQRAGLRQRQGK	LEDDGTLDAALINYLFAKQLVQRLRTPSEVSREAQ	42.8571
MYTDYFNGGLCGDFCLQTEGRFIPDCNRPDILIPFFLQR	AVAANRKVSICIKNCGQCKKMYTDYFNGGLCGDFCLQTEGRFIPDCNRPDILIPFFLQRLE	78
NCGQCKKMYTDYFNGGLCGDFCLQTEGRFIPDCNR	AVAANRKVSICIKNCGQCKKMYTDYFNGGLCGDFCLQTEGRFIPDCNRPDILIPFFLQRLE	72.9167
PDILIPFFLQRLESGHTNHVLQRAGLR	DPYAFGLRHTSFVLYAFGL	52.1739
VSICIKNCGQCKKMYTDYFNGGLCGDFCLQTEGR	AVAANRKVSICIKNCGQCKKMYTDYFNGGLCGDFCLQTEGRFIPDCNRPDILIPFFLQRLE	71.5789
IPPPICFNQKLDLTPYARKLCAALNDISKFSR	VDWICKDCANIFR	44.4444
LDLTPYARKLCAALNDISKFSRAMEDYLDAQGLCCFVSVCLSVCLSTQNFIILD	LEDDGTLDAALINYLFAKQLVQRLRTPSEVSREAQ	42.6966
CMYVCK	MPYLRF	33.3333
YVCVYVCMYVCMYVCIYVCMYVCIYVCMYVCIYVCSMYVYMYVCMYVYMYVCMYVYMYVCMYVYMYVCMYVYMYVCMYVYMYVCMYMYVCM	QIYDTSCKGVYDRGLFSDLEHVCDDCYNLYRNSYVASACRSNCYSNVVFRQCMEELLLMDEFDKYARAVQIV	29.4479
QDLKYQEREVSEGKGGR	QDLKYQEREMVAELAQQIYRVAQAPWAGAVGPH	52
YQEREVSEGKGGRHDDEVDHCIPVCVNNYNLFCIYICITAQVIYVISTYGYTWMGVALIGSTHA	QDLKYQEREMVAELAQQIYRVAQAPWAGAVGPH	37.1134
FVGGSRYGKRSGAPALAEVALPVVVPESEDSEVGASLLLGDSVVCLLVDMPDIYRCLK	AAAASGGGGGVGEAVSALHPSVVGAPGGVMPPGSSSSGDSCGPIPVSAVMHIYRLI	45.614
GFYSQRYGKRGTDTR	QGFYSQRY	60.8696
GTDTRQITERSGFYANRYGR	SGFYANRY	57.1429
QITERSGFYANRYGRSQGIPEIK	SGFYANRY	51.6129
RGTDTRQITER	GDRNFLRF	42.1053
RSGAPALAEVALPVVVPESEDSEVGASLLLGDSVVCLLVDMPDIYRCLKDQDTDLYSLAKK	AAAASGGGGGVGEAVSALHPSVVGAPGGVMPPGSSSSGDSCGPIPVSAVMHIYRLI	42.735
SGAPALAEVALPVVVPESEDSEVGASLLLGDSVVCLLVDMPDIYRCLKDQDTDLYSLAKKNSHQQCFS	AAAASGGGGGVGEAVSALHPSVVGAPGGVMPPGSSSSGDSCGPIPVSAVMHIYRLI	40.3226
SGFYANRYGRSQGIPEIKVRSSR	SGFYANRY	51.6129
SQGIPEIKVRSSRFVGGSRYGK	SSRFVGGSRY	62.5
VRSSRFVGGSRYGKR	SSRFVGGSRY	80
APSGFLGMRGKKEAPTPSLQADQANTEDLLPALYQLDMPMRGK	SDAEEFGLPGGPLAFDNNVQEDDLTDYPMEE	43.2432
EAARPRRAPSGFLGMRGKKEAPTPSLQADQANTEDLLPALYQLDMPMR	RSAQGMGKMERLLASYRAAVEPNTPLGDLPGGLVHPVE	41.8605
EAPTPSLQADQANTEDLLPALYQLDMPMRGKVTW	KPDPSQLANMAEALKYLEQELDKYYSQVSRPRF	44.7761
GGTEQVEESGREAARPRRAPSGFLGMRGKK	APSGFLGMRG	50

## Sheet: BLASThits
Family	Peptide sequence
Corazonin	AELDRCFGRRR
Corazonin	AFGLYLSSLVLVCISLDRYFAIVHPLKVNDAQRR
Corazonin	AITLLGMEQNGYFLMEVIHLEEALKGVLLRINLTETLLVVTSDPSYHVTFNGSDEDDPTYTGQAPGSK
Corazonin	AKNVIVFVGAGMGTRVSTSARVYK
Corazonin	ARGGGGGGVSSLRQATRR
Corazonin	ARSRTLRMTVIIVLAFVWCWTPYVVMVMWYMFDR
Corazonin	ASAEQVDRRLQDVLFIMAVSNSCVNPIVYGTYTINLRAELDR
Corazonin	ATTQWLAGNLACKMFQFMRAFGLYLSSLVLVCISLDR
Corazonin	CFGRRRAR
Corazonin	DMARQLVEEDPGRRLK
Corazonin	DNGPRGTPSLSQMVGKAITLLGMEQNGYFLMEVIHLEEALK
Corazonin	DSEGEKLRLRRSDTTNIER
Corazonin	ETEADYWTRLMQQQIKETTQK
Corazonin	ETTQKQVNIGRAK
Corazonin	EVTSATVAALYAKSAHLKWECQAPSVPGGECK
Corazonin	GETTGVEGEESYLAWEKLSNVGLLKTSSPGLQVPDSAASATAMLTGVK
Corazonin	GGGGGGAGSGCVMLEMEGNVTPRHDLPMTSVTLAESKVNER
Corazonin	GGGGGGVSSLRQATRRSTAGQSFAAR
Corazonin	GKMMVILAWSVAAVCSLPQSVIFHVDSHPDFSHFKQCVTFGFFR
Corazonin	GTPSLSQMVGKAITLLGMEQNGYFLMEVIHLEEALKGVLLR
Corazonin	GVLLRINLTETLLVVTSDPSYHVTFNGSDEDDPTYTGQAPGSKTGVEASVSNTQVWER
Corazonin	HDLPMTSVTLAESKVNERSSGLLQNGSPK
Corazonin	ILWEISQNSKDSEGEKLRLRR
Corazonin	INLTETLLVVTSDPSYHVTFNGSDEDDPTYTGQAPGSKTGVEASVSNTQVWERNLPGDVPIYATGVYWVTAWLPECSSSDNTAWSGNSSMNLTQGVTGNELPPSLGFDDNALTDIIVYSVLFVIAAAGNLTVFITLCR
Corazonin	KNHLTSSSRETEADYWTRLMQQQIK
Corazonin	LKRDNGPR
Corazonin	LMQQQIKETTQKQVNIGR
Corazonin	LQDVLFIMAVSNSCVNPIVYGTYTINLRAELDRCFGRR
Corazonin	LRLRRSDTTNIERAR
Corazonin	LSNVGLLKTSSPGLQVPDSAASATAMLTGVKVNAGTLGVTEVPLGDCAASLIPEKR
Corazonin	LTSILDWAQKAGKSTGLVTTKEVTSATVAALYAK
Corazonin	MFQFMRAFGLYLSSLVLVCISLDRYFAIVHPLK
Corazonin	MMVILAWSVAAVCSLPQSVIFHVDSHPDFSHFKQCVTFGFFRSQAEETMYNLFCLAAMYFLPLMIIIVVYFR
Corazonin	MTVIIVLAFVWCWTPYVVMVMWYMFDRASAEQVDRRLQDVLFIMAVSNSCVNPIVYGTYTINLR
Corazonin	NDPDLSRPGLRGGGGGGAGSGCVMLEMEGNVTPR
Corazonin	NLPGDVPIYATGVYWVTAWLPECSSSDNTAWSGNSSMNLTQGVTGNELPPSLGFDDNALTDIIVYSVLFVIAAAGNLTVFITLCRNRHRKSR
Corazonin	NRHRKSRVNLMIMHLAAADLMVTLINFPLEVGWR
Corazonin	NVIVFVGAGMGTRVSTSARVYKGETTGVEGEESYLAWEK
Corazonin	PGLRGGGGGGAGSGCVMLEMEGNVTPRHDLPMTSVTLAESK
Corazonin	QATRRSTAGQSFAARSTTTTITK
Corazonin	QCVTFGFFRSQAEETMYNLFCLAAMYFLPLMIIIVVYFRILWEISQNSK
Corazonin	QLVEEDPGRRLKR
Corazonin	QVNIGRAKNVIVFVGAGMGTR
Corazonin	RARGGGGGGVSSLR
Corazonin	RDNGPRGTPSLSQMVGK
Corazonin	SAHLKWECQAPSVPGGECKDMAR
Corazonin	SDTTNIERARSRTLR
Corazonin	SQAEETMYNLFCLAAMYFLPLMIIIVVYFRILWEISQNSKDSEGEK
Corazonin	SRTLRMTVIIVLAFVWCWTPYVVMVMWYMFDRASAEQVDRR
Corazonin	SRVNLMIMHLAAADLMVTLINFPLEVGWRATTQWLAGNLACK
Corazonin	STAGQSFAARSTTTTITKTSITQVSNR
Corazonin	STGLVTTKEVTSATVAALYAKSAHLK
Corazonin	STTTTITKTSITQVSNRNDPDLSR
Corazonin	TGVEASVSNTQVWERNLPGDVPIYATGVYWVTAWLPECSSSDNTAWSGNSSMNLTQGVTGNELPPSLGFDDNALTDIIVYSVLFVIAAAGNLTVFITLCRNRHRK
Corazonin	TSITQVSNRNDPDLSRPGLR
Corazonin	TSSPGLQVPDSAASATAMLTGVKVNAGTLGVTEVPLGDCAASLIPEKRLTSILDWAQKAGK
Corazonin	VNAGTLGVTEVPLGDCAASLIPEKRLTSILDWAQKAGKSTGLVTTK
Corazonin	VNDAQRRGKMMVILAWSVAAVCSLPQSVIFHVDSHPDFSHFK
Corazonin	VNERSSGLLQNGSPKAGLMLTAC*
Corazonin	VNLMIMHLAAADLMVTLINFPLEVGWRATTQWLAGNLACKMFQFMR
Corazonin	VSTSARVYKGETTGVEGEESYLAWEKLSNVGLLK
Corazonin	WECQAPSVPGGECKDMARQLVEEDPGRR
Corazonin	YFAIVHPLKVNDAQRRGK
B-type allatostatin	AGWSSLQGAWGKRAWSNLQGAWGKRSPDDSEDIDDEALEDEELEVSPETLAR
B-type allatostatin	AGWSSMRGAWGKRTPDDTPEHGLQGSER
B-type allatostatin	AWSNLQGAWGKRSPDDSEDIDDEALEDEELEVSPETLARMVGAAPVKR
B-type allatostatin	FQGSWGKRAGWSSLQGAWGKRAWSNLQGAWGKR
B-type allatostatin	FQGSWGKRGDEVASEDDFQDGEDKRTSWGK
B-type allatostatin	FQGSWGKRGEEIQAAEDKRGGWNK
B-type allatostatin	FQGSWGKRQDDLIHLQDLEDKRNNWSK
B-type allatostatin	GAWGKRTPDDTPEHGLQGSERNTIAKNGK
B-type allatostatin	GDEVASEDDFQDGEDKRTSWGKFQGSWGKR
B-type allatostatin	GEEIQAAEDKRGGWNKFQGSWGKR
B-type allatostatin	GGWNKFQGSWGKRGDEVASEDDFQDGEDKR
B-type allatostatin	GWVLWGKRPDYPAVSPRSTNWSSLR
B-type allatostatin	HQLSERQRVAFR
B-type allatostatin	LTPDHTPITHTPPPTPPHTSPHTPPSTPPHMPPRWSQGVSEDKRNNNWSK
B-type allatostatin	MVGAAPVKRGWVLWGKRPDYPAVSPR
B-type allatostatin	NNWSKFQGSWGKRAGWSSLQGAWGKR
B-type allatostatin	NTIAKNGKHQLSERQR
B-type allatostatin	PDYPAVSPRSTNWSSLRGAAPTLHFK
B-type allatostatin	QDDLIHLQDLEDKRNNWSKFQGSWGKR
B-type allatostatin	QDEGSGLAGAQAKRAGWSSMRGAWGKR
B-type allatostatin	QRVAFRVR
B-type allatostatin	SPDDSEDIDDEALEDEELEVSPETLARMVGAAPVKRGWVLWGKR
B-type allatostatin	STNWSSLRGAAPTLHFKGWLILDHIPS*
B-type allatostatin	TPDDTPEHGLQGSERNTIAKNGKHQLSER
B-type allatostatin	TSWGKFQGSWGKRQDDLIHLQDLEDKR
B-type allatostatin	VAFRVRLTPDHTPITHTPPPTPPHTSPHTPPSTPPHMPPR
B-type allatostatin	VRLTPDHTPITHTPPPTPPHTSPHTPPSTPPHMPPRWSQGVSEDKR
B-type allatostatin	WSQGVSEDKRNNNWSKFQGSWGKR
Bursicon	DDGRKRR
Bursicon	EERSKEGEGNITGEQDNTEEEKHNR
Bursicon	EETEEHETQETETKVETTRRPNNQEHEEDQK
Bursicon	EGEGNITGEQDNTEEEKHNRETEIRRNVTKK
Bursicon	EREERSK
Bursicon	ERRER
Bursicon	ETEIRRNVTKKPR
Bursicon	GQCSVMVTDNHATIGMFYMTTYNHGHCANRYPITSPIRYCLGYCPTR
Bursicon	GTVENEASGKRERR
Bursicon	IPLACDDGFSFEKNFKNVLECKCSKCQAMQG
Bursicon	LQEKVDLILALLQPTGPPQAPWLPPPHPRGTVENEASGKR
Bursicon	METLRIPLACDDGFSFEKNFKNVLECKCSK
Bursicon	NVTKKPRDDGRK
Bursicon	PNNQEHEEDQKTGPAKGQCSVMVTDNHATIGMFYMTTYNHGHCANR
Bursicon	PRDDGRKR
Bursicon	REETEEHETQETETKVETTRR
Bursicon	REREER
Bursicon	RREETEEHETQETETK
Bursicon	SCQPSRMETLRIPLACDDGFSFEKNFK
Bursicon	SKEGEGNITGEQDNTEEEKHNRETEIRR
Bursicon	TEGMWSQGHECKSCQPSRMETLR
Bursicon	TFVTRTEGMWSQGHECKSCQPSR
Bursicon	TGPAKGQCSVMVTDNHATIGMFYMTTYNHGHCANRYPITSPIR
Bursicon	VDLILALLQPTGPPQAPWLPPPHPRGTVENEASGKRER
Bursicon	VETTRRPNNQEHEEDQKTGPAK
Bursicon	YCLGYCPTRTFVTRTEGMWSQGHECK
Bursicon	YPITSPIRYCLGYCPTRTFVTR
Eclosion	AGLRQRQGKGNTDGAAALWLTPSSPISESRARR
Eclosion	AVAANRKVSICIKNCGQCKK
Eclosion	FIPDCNRPDILIPFFLQRLESGHTNHVLQR
Eclosion	LESGHTNHVLQRAGLRQRQGK
Eclosion	MYTDYFNGGLCGDFCLQTEGRFIPDCNRPDILIPFFLQR
Eclosion	NCGQCKKMYTDYFNGGLCGDFCLQTEGRFIPDCNR
Eclosion	PDILIPFFLQRLESGHTNHVLQRAGLR
Eclosion	VSICIKNCGQCKKMYTDYFNGGLCGDFCLQTEGR
Myosuppressin	IPPPICFNQKLDLTPYARKLCAALNDISKFSR
Myosuppressin	LDLTPYARKLCAALNDISKFSRAMEDYLDAQGLCCFVSVCLSVCLSTQNFIILD
NPF	CMYVCK
NPF	YVCVYVCMYVCMYVCIYVCMYVCIYVCMYVCIYVCSMYVYMYVCMYVYMYVCMYVYMYVCMYVYMYVCMYVYMYVCMYVYMYVCMYMYVCM
PDH	QDLKYQEREVSEGKGGR
PDH	YQEREVSEGKGGRHDDEVDHCIPVCVNNYNLFCIYICITAQVIYVISTYGYTWMGVALIGSTHA
Ryamide	FVGGSRYGKRSGAPALAEVALPVVVPESEDSEVGASLLLGDSVVCLLVDMPDIYRCLK
Ryamide	GFYSQRYGKRGTDTR
Ryamide	GTDTRQITERSGFYANRYGR
Ryamide	QITERSGFYANRYGRSQGIPEIK
Ryamide	RGTDTRQITER
Ryamide	RSGAPALAEVALPVVVPESEDSEVGASLLLGDSVVCLLVDMPDIYRCLKDQDTDLYSLAKK
Ryamide	SGAPALAEVALPVVVPESEDSEVGASLLLGDSVVCLLVDMPDIYRCLKDQDTDLYSLAKKNSHQQCFS
Ryamide	SGFYANRYGRSQGIPEIKVRSSR
Ryamide	SQGIPEIKVRSSRFVGGSRYGK
Ryamide	VRSSRFVGGSRYGKR
Tachykinin	APSGFLGMRGKKEAPTPSLQADQANTEDLLPALYQLDMPMRGK
Tachykinin	EAARPRRAPSGFLGMRGKKEAPTPSLQADQANTEDLLPALYQLDMPMR
Tachykinin	EAPTPSLQADQANTEDLLPALYQLDMPMRGKVTW
Tachykinin	GGTEQVEESGREAARPRRAPSGFLGMRGKK

## Sheet: MaturePeptidesLoci
Sequence	Accession	Status	Family	Precursor	SP Length	Gene ID	Scaffold	Chromosome	Gene Start	Gene End
QEVSPGEAGGSEGHSGAAAPWVGQRHA	1267	Mature	Natalisin	MDSVWLLLVMALAATLAATAQEVSPGEAGGSEGHSGAAAPWVGQRHARSLEAGGDASWLPVVQDEEVTQPVSGKGAGHGGTTFWVARGKKDAEGSLSYYWGPNQSLWGGEASHRGGPSMSNSPYVPLLQKSGWESNPSLWGKRDGHGPFWAARGKRPERDPFWVSRGRRDLAEAPPAPLHQWVAEDPAAQEHKDEQLWGGEIKREEGGPFWISRGKRPQPGSAASQLASLWAVRGRKSGADNTFWVARGKKETDPRGPFWAARGRRSGGEGGTGPYWIARGKKQDGTTPTGPYWIARGKKGDEDSVFWAARGKKDPPAWPTGRGRREDETHSFWIARGKKSGAITPRTAEKDNDDQGDNDEQHEEAMQKATDNYLKGFTTLAE	20-21	g28710	15	23	546335	547840
SLEAGGDASWLPVVQDEEVTQPVSG	1269	Mature	Natalisin	MDSVWLLLVMALAATLAATAQEVSPGEAGGSEGHSGAAAPWVGQRHARSLEAGGDASWLPVVQDEEVTQPVSGKGAGHGGTTFWVARGKKDAEGSLSYYWGPNQSLWGGEASHRGGPSMSNSPYVPLLQKSGWESNPSLWGKRDGHGPFWAARGKRPERDPFWVSRGRRDLAEAPPAPLHQWVAEDPAAQEHKDEQLWGGEIKREEGGPFWISRGKRPQPGSAASQLASLWAVRGRKSGADNTFWVARGKKETDPRGPFWAARGRRSGGEGGTGPYWIARGKKQDGTTPTGPYWIARGKKGDEDSVFWAARGKKDPPAWPTGRGRREDETHSFWIARGKKSGAITPRTAEKDNDDQGDNDEQHEEAMQKATDNYLKGFTTLAE	20-21	g28710	15	23	546335	547840
GAGHGGTTFWVAR	1271	Mature	Natalisin	MDSVWLLLVMALAATLAATAQEVSPGEAGGSEGHSGAAAPWVGQRHARSLEAGGDASWLPVVQDEEVTQPVSGKGAGHGGTTFWVARGKKDAEGSLSYYWGPNQSLWGGEASHRGGPSMSNSPYVPLLQKSGWESNPSLWGKRDGHGPFWAARGKRPERDPFWVSRGRRDLAEAPPAPLHQWVAEDPAAQEHKDEQLWGGEIKREEGGPFWISRGKRPQPGSAASQLASLWAVRGRKSGADNTFWVARGKKETDPRGPFWAARGRRSGGEGGTGPYWIARGKKQDGTTPTGPYWIARGKKGDEDSVFWAARGKKDPPAWPTGRGRREDETHSFWIARGKKSGAITPRTAEKDNDDQGDNDEQHEEAMQKATDNYLKGFTTLAE	20-21	g28710	15	23	546335	547840
SGWESNPSLW	1277	Mature	AST-B	MDSVWLLLVMALAATLAATAQEVSPGEAGGSEGHSGAAAPWVGQRHARSLEAGGDASWLPVVQDEEVTQPVSGKGAGHGGTTFWVARGKKDAEGSLSYYWGPNQSLWGGEASHRGGPSMSNSPYVPLLQKSGWESNPSLWGKRDGHGPFWAARGKRPERDPFWVSRGRRDLAEAPPAPLHQWVAEDPAAQEHKDEQLWGGEIKREEGGPFWISRGKRPQPGSAASQLASLWAVRGRKSGADNTFWVARGKKETDPRGPFWAARGRRSGGEGGTGPYWIARGKKQDGTTPTGPYWIARGKKGDEDSVFWAARGKKDPPAWPTGRGRREDETHSFWIARGKKSGAITPRTAEKDNDDQGDNDEQHEEAMQKATDNYLKGFTTLAE	20-21	g28710	15	23	546335	547840
DGHGPFWAAR	1279	Mature	Natalisin	MDSVWLLLVMALAATLAATAQEVSPGEAGGSEGHSGAAAPWVGQRHARSLEAGGDASWLPVVQDEEVTQPVSGKGAGHGGTTFWVARGKKDAEGSLSYYWGPNQSLWGGEASHRGGPSMSNSPYVPLLQKSGWESNPSLWGKRDGHGPFWAARGKRPERDPFWVSRGRRDLAEAPPAPLHQWVAEDPAAQEHKDEQLWGGEIKREEGGPFWISRGKRPQPGSAASQLASLWAVRGRKSGADNTFWVARGKKETDPRGPFWAARGRRSGGEGGTGPYWIARGKKQDGTTPTGPYWIARGKKGDEDSVFWAARGKKDPPAWPTGRGRREDETHSFWIARGKKSGAITPRTAEKDNDDQGDNDEQHEEAMQKATDNYLKGFTTLAE	20-21	g28710	15	23	546335	547840
EEGGPFWISR	1288	Mature	Natalisin	MDSVWLLLVMALAATLAATAQEVSPGEAGGSEGHSGAAAPWVGQRHARSLEAGGDASWLPVVQDEEVTQPVSGKGAGHGGTTFWVARGKKDAEGSLSYYWGPNQSLWGGEASHRGGPSMSNSPYVPLLQKSGWESNPSLWGKRDGHGPFWAARGKRPERDPFWVSRGRRDLAEAPPAPLHQWVAEDPAAQEHKDEQLWGGEIKREEGGPFWISRGKRPQPGSAASQLASLWAVRGRKSGADNTFWVARGKKETDPRGPFWAARGRRSGGEGGTGPYWIARGKKQDGTTPTGPYWIARGKKGDEDSVFWAARGKKDPPAWPTGRGRREDETHSFWIARGKKSGAITPRTAEKDNDDQGDNDEQHEEAMQKATDNYLKGFTTLAE	20-21	g28710	15	23	546335	547840
PQPGSAASQLASLWAVR	1290	Mature	Natalisin	MDSVWLLLVMALAATLAATAQEVSPGEAGGSEGHSGAAAPWVGQRHARSLEAGGDASWLPVVQDEEVTQPVSGKGAGHGGTTFWVARGKKDAEGSLSYYWGPNQSLWGGEASHRGGPSMSNSPYVPLLQKSGWESNPSLWGKRDGHGPFWAARGKRPERDPFWVSRGRRDLAEAPPAPLHQWVAEDPAAQEHKDEQLWGGEIKREEGGPFWISRGKRPQPGSAASQLASLWAVRGRKSGADNTFWVARGKKETDPRGPFWAARGRRSGGEGGTGPYWIARGKKQDGTTPTGPYWIARGKKGDEDSVFWAARGKKDPPAWPTGRGRREDETHSFWIARGKKSGAITPRTAEKDNDDQGDNDEQHEEAMQKATDNYLKGFTTLAE	20-21	g28710	15	23	546335	547840
SGADNTFWVAR	1292	Mature	Natalisin	MDSVWLLLVMALAATLAATAQEVSPGEAGGSEGHSGAAAPWVGQRHARSLEAGGDASWLPVVQDEEVTQPVSGKGAGHGGTTFWVARGKKDAEGSLSYYWGPNQSLWGGEASHRGGPSMSNSPYVPLLQKSGWESNPSLWGKRDGHGPFWAARGKRPERDPFWVSRGRRDLAEAPPAPLHQWVAEDPAAQEHKDEQLWGGEIKREEGGPFWISRGKRPQPGSAASQLASLWAVRGRKSGADNTFWVARGKKETDPRGPFWAARGRRSGGEGGTGPYWIARGKKQDGTTPTGPYWIARGKKGDEDSVFWAARGKKDPPAWPTGRGRREDETHSFWIARGKKSGAITPRTAEKDNDDQGDNDEQHEEAMQKATDNYLKGFTTLAE	20-21	g28710	15	23	546335	547840
SGGEGGTGPYWIAR	1298	Mature	Natalisin	MDSVWLLLVMALAATLAATAQEVSPGEAGGSEGHSGAAAPWVGQRHARSLEAGGDASWLPVVQDEEVTQPVSGKGAGHGGTTFWVARGKKDAEGSLSYYWGPNQSLWGGEASHRGGPSMSNSPYVPLLQKSGWESNPSLWGKRDGHGPFWAARGKRPERDPFWVSRGRRDLAEAPPAPLHQWVAEDPAAQEHKDEQLWGGEIKREEGGPFWISRGKRPQPGSAASQLASLWAVRGRKSGADNTFWVARGKKETDPRGPFWAARGRRSGGEGGTGPYWIARGKKQDGTTPTGPYWIARGKKGDEDSVFWAARGKKDPPAWPTGRGRREDETHSFWIARGKKSGAITPRTAEKDNDDQGDNDEQHEEAMQKATDNYLKGFTTLAE	20-21	g28710	15	23	546335	547840
QDGTTPTGPYWIAR	1300	Mature	Natalisin	MDSVWLLLVMALAATLAATAQEVSPGEAGGSEGHSGAAAPWVGQRHARSLEAGGDASWLPVVQDEEVTQPVSGKGAGHGGTTFWVARGKKDAEGSLSYYWGPNQSLWGGEASHRGGPSMSNSPYVPLLQKSGWESNPSLWGKRDGHGPFWAARGKRPERDPFWVSRGRRDLAEAPPAPLHQWVAEDPAAQEHKDEQLWGGEIKREEGGPFWISRGKRPQPGSAASQLASLWAVRGRKSGADNTFWVARGKKETDPRGPFWAARGRRSGGEGGTGPYWIARGKKQDGTTPTGPYWIARGKKGDEDSVFWAARGKKDPPAWPTGRGRREDETHSFWIARGKKSGAITPRTAEKDNDDQGDNDEQHEEAMQKATDNYLKGFTTLAE	20-21	g28710	15	23	546335	547840
GDEDSVFWAAR	1302	Mature	Natalisin	MDSVWLLLVMALAATLAATAQEVSPGEAGGSEGHSGAAAPWVGQRHARSLEAGGDASWLPVVQDEEVTQPVSGKGAGHGGTTFWVARGKKDAEGSLSYYWGPNQSLWGGEASHRGGPSMSNSPYVPLLQKSGWESNPSLWGKRDGHGPFWAARGKRPERDPFWVSRGRRDLAEAPPAPLHQWVAEDPAAQEHKDEQLWGGEIKREEGGPFWISRGKRPQPGSAASQLASLWAVRGRKSGADNTFWVARGKKETDPRGPFWAARGRRSGGEGGTGPYWIARGKKQDGTTPTGPYWIARGKKGDEDSVFWAARGKKDPPAWPTGRGRREDETHSFWIARGKKSGAITPRTAEKDNDDQGDNDEQHEEAMQKATDNYLKGFTTLAE	20-21	g28710	15	23	546335	547840
EDETHSFWIAR	1306	Mature	Natalisin	MDSVWLLLVMALAATLAATAQEVSPGEAGGSEGHSGAAAPWVGQRHARSLEAGGDASWLPVVQDEEVTQPVSGKGAGHGGTTFWVARGKKDAEGSLSYYWGPNQSLWGGEASHRGGPSMSNSPYVPLLQKSGWESNPSLWGKRDGHGPFWAARGKRPERDPFWVSRGRRDLAEAPPAPLHQWVAEDPAAQEHKDEQLWGGEIKREEGGPFWISRGKRPQPGSAASQLASLWAVRGRKSGADNTFWVARGKKETDPRGPFWAARGRRSGGEGGTGPYWIARGKKQDGTTPTGPYWIARGKKGDEDSVFWAARGKKDPPAWPTGRGRREDETHSFWIARGKKSGAITPRTAEKDNDDQGDNDEQHEEAMQKATDNYLKGFTTLAE	20-21	g28710	15	23	546335	547840
PERDPFWVSR	1331	Mature	Natalisin	MDSVWLLLVMALAATLAATAQEVSPGEAGGSEGHSGAAAPWVGQRHARSLEAGGDASWLPVVQDEEVTQPVSGKGAGHGGTTFWVARGKKDAEGSLSYYWGPNQSLWGGEASHRGGPSMSNSPYVPLLQKSGWESNPSLWGKRDGHGPFWAARGKRPERDPFWVSRGRRDLAEAPPAPLHQWVAEDPAAQEHKDEQLWGGEIKREEGGPFWISRGKRPQPGSAASQLASLWAVRGRKSGADNTFWVARGKKETDPRGPFWAARGRRSGGEGGTGPYWIARGKKQDGTTPTGPYWIARGKKGDEDSVFWAARGKKDPPAWPTGRGRREDETHSFWIARGKKSGAITPRTAEKDNDDQGDNDEQHEEAMQKATDNYLKGFTTLAE	20-21	g28710	15	23	546335	547840
DLAEAPPAPLHQWVAEDPAAQEHKDEQLWGGEI	1335	Mature	Natalisin	MDSVWLLLVMALAATLAATAQEVSPGEAGGSEGHSGAAAPWVGQRHARSLEAGGDASWLPVVQDEEVTQPVSGKGAGHGGTTFWVARGKKDAEGSLSYYWGPNQSLWGGEASHRGGPSMSNSPYVPLLQKSGWESNPSLWGKRDGHGPFWAARGKRPERDPFWVSRGRRDLAEAPPAPLHQWVAEDPAAQEHKDEQLWGGEIKREEGGPFWISRGKRPQPGSAASQLASLWAVRGRKSGADNTFWVARGKKETDPRGPFWAARGRRSGGEGGTGPYWIARGKKQDGTTPTGPYWIARGKKGDEDSVFWAARGKKDPPAWPTGRGRREDETHSFWIARGKKSGAITPRTAEKDNDDQGDNDEQHEEAMQKATDNYLKGFTTLAE	20-21	g28710	15	23	546335	547840
ETDPRGPFWAAR	1345	Mature	Natalisin	MDSVWLLLVMALAATLAATAQEVSPGEAGGSEGHSGAAAPWVGQRHARSLEAGGDASWLPVVQDEEVTQPVSGKGAGHGGTTFWVARGKKDAEGSLSYYWGPNQSLWGGEASHRGGPSMSNSPYVPLLQKSGWESNPSLWGKRDGHGPFWAARGKRPERDPFWVSRGRRDLAEAPPAPLHQWVAEDPAAQEHKDEQLWGGEIKREEGGPFWISRGKRPQPGSAASQLASLWAVRGRKSGADNTFWVARGKKETDPRGPFWAARGRRSGGEGGTGPYWIARGKKQDGTTPTGPYWIARGKKGDEDSVFWAARGKKDPPAWPTGRGRREDETHSFWIARGKKSGAITPRTAEKDNDDQGDNDEQHEEAMQKATDNYLKGFTTLAE	20-21	g28710	15	23	546335	547840
SGAITPRTAEKDNDDQGDNDEQHEEAMQ	1408	Mature	Natalisin	MDSVWLLLVMALAATLAATAQEVSPGEAGGSEGHSGAAAPWVGQRHARSLEAGGDASWLPVVQDEEVTQPVSGKGAGHGGTTFWVARGKKDAEGSLSYYWGPNQSLWGGEASHRGGPSMSNSPYVPLLQKSGWESNPSLWGKRDGHGPFWAARGKRPERDPFWVSRGRRDLAEAPPAPLHQWVAEDPAAQEHKDEQLWGGEIKREEGGPFWISRGKRPQPGSAASQLASLWAVRGRKSGADNTFWVARGKKETDPRGPFWAARGRRSGGEGGTGPYWIARGKKQDGTTPTGPYWIARGKKGDEDSVFWAARGKKDPPAWPTGRGRREDETHSFWIARGKKSGAITPRTAEKDNDDQGDNDEQHEEAMQKATDNYLKGFTTLAE	20-21	g28710	15	23	546335	547840
QDEGSGLAGAQA	1414	Mature	B-type allatostatin	MQLATLTATLLTLLAAAAAQDEGSGLAGAQAKRAGWSSMRGAWGKRTPDDTPEHGLQGSERNTIAKNGKHQLSERQRVAFRVRLTPDHTPITHTPPPTPPHTSPHTPPSTPPHMPPRWSQGVSEDKRNNNWSKFQGSWGKRGEEIQAAEDKRGGWNKFQGSWGKRGDEVASEDDFQDGEDKRTSWGKFQGSWGKRQDDLIHLQDLEDKRNNWSKFQGSWGKRAGWSSLQGAWGKRAWSNLQGAWGKRSPDDSEDIDDEALEDEELEVSPETLARMVGAAPVKRGWVLWGKRPDYPAVSPRSTNWSSLRGAAPTLHFKGWLILDHIPS*	19-20	g30501	28	24	4259856	4267830
TPDDTPEHGLQGSE	1420	Mature	AST-B	MQLATLTATLLTLLAAAAAQDEGSGLAGAQAKRAGWSSMRGAWGKRTPDDTPEHGLQGSERNTIAKNGKHQLSERQRVAFRVRLTPDHTPITHTPPPTPPHTSPHTPPSTPPHMPPRWSQGVSEDKRNNNWSKFQGSWGKRGEEIQAAEDKRGGWNKFQGSWGKRGDEVASEDDFQDGEDKRTSWGKFQGSWGKRQDDLIHLQDLEDKRNNWSKFQGSWGKRAGWSSLQGAWGKRAWSNLQGAWGKRSPDDSEDIDDEALEDEELEVSPETLARMVGAAPVKRGWVLWGKRPDYPAVSPRSTNWSSLRGAAPTLHFKGWLILDHIPS	19-20	g30501	28	24	4259856	4267830
GEEIQAAED	1436	Mature	B-type allatostatin	MQLATLTATLLTLLAAAAAQDEGSGLAGAQAKRAGWSSMRGAWGKRTPDDTPEHGLQGSERNTIAKNGKHQLSERQRVAFRVRLTPDHTPITHTPPPTPPHTSPHTPPSTPPHMPPRWSQGVSEDKRNNNWSKFQGSWGKRGEEIQAAEDKRGGWNKFQGSWGKRGDEVASEDDFQDGEDKRTSWGKFQGSWGKRQDDLIHLQDLEDKRNNWSKFQGSWGKRAGWSSLQGAWGKRAWSNLQGAWGKRSPDDSEDIDDEALEDEELEVSPETLARMVGAAPVKRGWVLWGKRPDYPAVSPRSTNWSSLRGAAPTLHFKGWLILDHIPS*	19-20	g30501	28	24	4259856	4267830
GDEVASEDDFQDGED	1442	Mature	AST-B	MQLATLTATLLTLLAAAAAQDEGSGLAGAQAKRAGWSSMRGAWGKRTPDDTPEHGLQGSERNTIAKNGKHQLSERQRVAFRVRLTPDHTPITHTPPPTPPHTSPHTPPSTPPHMPPRWSQGVSEDKRNNNWSKFQGSWGKRGEEIQAAEDKRGGWNKFQGSWGKRGDEVASEDDFQDGEDKRTSWGKFQGSWGKRQDDLIHLQDLEDKRNNWSKFQGSWGKRAGWSSLQGAWGKRAWSNLQGAWGKRSPDDSEDIDDEALEDEELEVSPETLARMVGAAPVKRGWVLWGKRPDYPAVSPRSTNWSSLRGAAPTLHFKGWLILDHIPS	19-20	g30501	28	24	4259856	4267830
QDDLIHLQDLED	1448	Mature	B-type allatostatin	MQLATLTATLLTLLAAAAAQDEGSGLAGAQAKRAGWSSMRGAWGKRTPDDTPEHGLQGSERNTIAKNGKHQLSERQRVAFRVRLTPDHTPITHTPPPTPPHTSPHTPPSTPPHMPPRWSQGVSEDKRNNNWSKFQGSWGKRGEEIQAAEDKRGGWNKFQGSWGKRGDEVASEDDFQDGEDKRTSWGKFQGSWGKRQDDLIHLQDLEDKRNNWSKFQGSWGKRAGWSSLQGAWGKRAWSNLQGAWGKRSPDDSEDIDDEALEDEELEVSPETLARMVGAAPVKRGWVLWGKRPDYPAVSPRSTNWSSLRGAAPTLHFKGWLILDHIPS*	19-20	g30501	28	24	4259856	4267830
AGWSSLQGAW	1454	Mature	B-type allatostatin	MQLATLTATLLTLLAAAAAQDEGSGLAGAQAKRAGWSSMRGAWGKRTPDDTPEHGLQGSERNTIAKNGKHQLSERQRVAFRVRLTPDHTPITHTPPPTPPHTSPHTPPSTPPHMPPRWSQGVSEDKRNNNWSKFQGSWGKRGEEIQAAEDKRGGWNKFQGSWGKRGDEVASEDDFQDGEDKRTSWGKFQGSWGKRQDDLIHLQDLEDKRNNWSKFQGSWGKRAGWSSLQGAWGKRAWSNLQGAWGKRSPDDSEDIDDEALEDEELEVSPETLARMVGAAPVKRGWVLWGKRPDYPAVSPRSTNWSSLRGAAPTLHFKGWLILDHIPS*	19-20	g30501	28	24	4259856	4267830
AWSNLQGAW	1456	Mature	B-type allatostatin	MQLATLTATLLTLLAAAAAQDEGSGLAGAQAKRAGWSSMRGAWGKRTPDDTPEHGLQGSERNTIAKNGKHQLSERQRVAFRVRLTPDHTPITHTPPPTPPHTSPHTPPSTPPHMPPRWSQGVSEDKRNNNWSKFQGSWGKRGEEIQAAEDKRGGWNKFQGSWGKRGDEVASEDDFQDGEDKRTSWGKFQGSWGKRQDDLIHLQDLEDKRNNWSKFQGSWGKRAGWSSLQGAWGKRAWSNLQGAWGKRSPDDSEDIDDEALEDEELEVSPETLARMVGAAPVKRGWVLWGKRPDYPAVSPRSTNWSSLRGAAPTLHFKGWLILDHIPS*	19-20	g30501	28	24	4259856	4267830
SPDDSEDIDDEALEDEELEVSPETLA	1458	Mature	B-type allatostatin	MQLATLTATLLTLLAAAAAQDEGSGLAGAQAKRAGWSSMRGAWGKRTPDDTPEHGLQGSERNTIAKNGKHQLSERQRVAFRVRLTPDHTPITHTPPPTPPHTSPHTPPSTPPHMPPRWSQGVSEDKRNNNWSKFQGSWGKRGEEIQAAEDKRGGWNKFQGSWGKRGDEVASEDDFQDGEDKRTSWGKFQGSWGKRQDDLIHLQDLEDKRNNWSKFQGSWGKRAGWSSLQGAWGKRAWSNLQGAWGKRSPDDSEDIDDEALEDEELEVSPETLARMVGAAPVKRGWVLWGKRPDYPAVSPRSTNWSSLRGAAPTLHFKGWLILDHIPS*	19-20	g30501	28	24	4259856	4267830
AGWSSMRGAW	1473	Mature	B-type allatostatin	MQLATLTATLLTLLAAAAAQDEGSGLAGAQAKRAGWSSMRGAWGKRTPDDTPEHGLQGSERNTIAKNGKHQLSERQRVAFRVRLTPDHTPITHTPPPTPPHTSPHTPPSTPPHMPPRWSQGVSEDKRNNNWSKFQGSWGKRGEEIQAAEDKRGGWNKFQGSWGKRGDEVASEDDFQDGEDKRTSWGKFQGSWGKRQDDLIHLQDLEDKRNNWSKFQGSWGKRAGWSSLQGAWGKRAWSNLQGAWGKRSPDDSEDIDDEALEDEELEVSPETLARMVGAAPVKRGWVLWGKRPDYPAVSPRSTNWSSLRGAAPTLHFKGWLILDHIPS*	19-20	g30501	28	24	4259856	4267830
TPDDTPEHGLQGSERNTIAKN	1477	Mature	B-type allatostatin	MQLATLTATLLTLLAAAAAQDEGSGLAGAQAKRAGWSSMRGAWGKRTPDDTPEHGLQGSERNTIAKNGKHQLSERQRVAFRVRLTPDHTPITHTPPPTPPHTSPHTPPSTPPHMPPRWSQGVSEDKRNNNWSKFQGSWGKRGEEIQAAEDKRGGWNKFQGSWGKRGDEVASEDDFQDGEDKRTSWGKFQGSWGKRQDDLIHLQDLEDKRNNWSKFQGSWGKRAGWSSLQGAWGKRAWSNLQGAWGKRSPDDSEDIDDEALEDEELEVSPETLARMVGAAPVKRGWVLWGKRPDYPAVSPRSTNWSSLRGAAPTLHFKGWLILDHIPS*	19-20	g30501	28	24	4259856	4267830
NNNWSKFQGSW	1493	Mature	B-type allatostatin	MQLATLTATLLTLLAAAAAQDEGSGLAGAQAKRAGWSSMRGAWGKRTPDDTPEHGLQGSERNTIAKNGKHQLSERQRVAFRVRLTPDHTPITHTPPPTPPHTSPHTPPSTPPHMPPRWSQGVSEDKRNNNWSKFQGSWGKRGEEIQAAEDKRGGWNKFQGSWGKRGDEVASEDDFQDGEDKRTSWGKFQGSWGKRQDDLIHLQDLEDKRNNWSKFQGSWGKRAGWSSLQGAWGKRAWSNLQGAWGKRSPDDSEDIDDEALEDEELEVSPETLARMVGAAPVKRGWVLWGKRPDYPAVSPRSTNWSSLRGAAPTLHFKGWLILDHIPS*	19-20	g30501	28	24	4259856	4267830
GGWNKFQGSW	1499	Mature	B-type allatostatin	MQLATLTATLLTLLAAAAAQDEGSGLAGAQAKRAGWSSMRGAWGKRTPDDTPEHGLQGSERNTIAKNGKHQLSERQRVAFRVRLTPDHTPITHTPPPTPPHTSPHTPPSTPPHMPPRWSQGVSEDKRNNNWSKFQGSWGKRGEEIQAAEDKRGGWNKFQGSWGKRGDEVASEDDFQDGEDKRTSWGKFQGSWGKRQDDLIHLQDLEDKRNNWSKFQGSWGKRAGWSSLQGAWGKRAWSNLQGAWGKRSPDDSEDIDDEALEDEELEVSPETLARMVGAAPVKRGWVLWGKRPDYPAVSPRSTNWSSLRGAAPTLHFKGWLILDHIPS*	19-20	g30501	28	24	4259856	4267830
GDEVASEDDFQDGEDKRTSW	1503	Mature	B-type allatostatin	MQLATLTATLLTLLAAAAAQDEGSGLAGAQAKRAGWSSMRGAWGKRTPDDTPEHGLQGSERNTIAKNGKHQLSERQRVAFRVRLTPDHTPITHTPPPTPPHTSPHTPPSTPPHMPPRWSQGVSEDKRNNNWSKFQGSWGKRGEEIQAAEDKRGGWNKFQGSWGKRGDEVASEDDFQDGEDKRTSWGKFQGSWGKRQDDLIHLQDLEDKRNNWSKFQGSWGKRAGWSSLQGAWGKRAWSNLQGAWGKRSPDDSEDIDDEALEDEELEVSPETLARMVGAAPVKRGWVLWGKRPDYPAVSPRSTNWSSLRGAAPTLHFKGWLILDHIPS*	19-20	g30501	28	24	4259856	4267830
TSWGKFQGSW	1505	Mature	B-type allatostatin	MQLATLTATLLTLLAAAAAQDEGSGLAGAQAKRAGWSSMRGAWGKRTPDDTPEHGLQGSERNTIAKNGKHQLSERQRVAFRVRLTPDHTPITHTPPPTPPHTSPHTPPSTPPHMPPRWSQGVSEDKRNNNWSKFQGSWGKRGEEIQAAEDKRGGWNKFQGSWGKRGDEVASEDDFQDGEDKRTSWGKFQGSWGKRQDDLIHLQDLEDKRNNWSKFQGSWGKRAGWSSLQGAWGKRAWSNLQGAWGKRSPDDSEDIDDEALEDEELEVSPETLARMVGAAPVKRGWVLWGKRPDYPAVSPRSTNWSSLRGAAPTLHFKGWLILDHIPS*	19-20	g30501	28	24	4259856	4267830
NNWSKFQGSW	1511	Mature	B-type allatostatin	MQLATLTATLLTLLAAAAAQDEGSGLAGAQAKRAGWSSMRGAWGKRTPDDTPEHGLQGSERNTIAKNGKHQLSERQRVAFRVRLTPDHTPITHTPPPTPPHTSPHTPPSTPPHMPPRWSQGVSEDKRNNNWSKFQGSWGKRGEEIQAAEDKRGGWNKFQGSWGKRGDEVASEDDFQDGEDKRTSWGKFQGSWGKRQDDLIHLQDLEDKRNNWSKFQGSWGKRAGWSSLQGAWGKRAWSNLQGAWGKRSPDDSEDIDDEALEDEELEVSPETLARMVGAAPVKRGWVLWGKRPDYPAVSPRSTNWSSLRGAAPTLHFKGWLILDHIPS*	19-20	g30501	28	24	4259856	4267830
MVGAAPVKRGWVLW	1521	Mature	B-type allatostatin	MQLATLTATLLTLLAAAAAQDEGSGLAGAQAKRAGWSSMRGAWGKRTPDDTPEHGLQGSERNTIAKNGKHQLSERQRVAFRVRLTPDHTPITHTPPPTPPHTSPHTPPSTPPHMPPRWSQGVSEDKRNNNWSKFQGSWGKRGEEIQAAEDKRGGWNKFQGSWGKRGDEVASEDDFQDGEDKRTSWGKFQGSWGKRQDDLIHLQDLEDKRNNWSKFQGSWGKRAGWSSLQGAWGKRAWSNLQGAWGKRSPDDSEDIDDEALEDEELEVSPETLARMVGAAPVKRGWVLWGKRPDYPAVSPRSTNWSSLRGAAPTLHFKGWLILDHIPS*	19-20	g30501	28	24	4259856	4267830
HQLSERQRVAF	1540	Mature	B-type allatostatin	MQLATLTATLLTLLAAAAAQDEGSGLAGAQAKRAGWSSMRGAWGKRTPDDTPEHGLQGSERNTIAKNGKHQLSERQRVAFRVRLTPDHTPITHTPPPTPPHTSPHTPPSTPPHMPPRWSQGVSEDKRNNNWSKFQGSWGKRGEEIQAAEDKRGGWNKFQGSWGKRGDEVASEDDFQDGEDKRTSWGKFQGSWGKRQDDLIHLQDLEDKRNNWSKFQGSWGKRAGWSSLQGAWGKRAWSNLQGAWGKRSPDDSEDIDDEALEDEELEVSPETLARMVGAAPVKRGWVLWGKRPDYPAVSPRSTNWSSLRGAAPTLHFKGWLILDHIPS*	19-20	g30501	28	24	4259856	4267830
PDYPAVSPRSTNWSSLRGAAPTLHF	1584	Mature	B-type allatostatin	MQLATLTATLLTLLAAAAAQDEGSGLAGAQAKRAGWSSMRGAWGKRTPDDTPEHGLQGSERNTIAKNGKHQLSERQRVAFRVRLTPDHTPITHTPPPTPPHTSPHTPPSTPPHMPPRWSQGVSEDKRNNNWSKFQGSWGKRGEEIQAAEDKRGGWNKFQGSWGKRGDEVASEDDFQDGEDKRTSWGKFQGSWGKRQDDLIHLQDLEDKRNNWSKFQGSWGKRAGWSSLQGAWGKRAWSNLQGAWGKRSPDDSEDIDDEALEDEELEVSPETLARMVGAAPVKRGWVLWGKRPDYPAVSPRSTNWSSLRGAAPTLHFKGWLILDHIPS*	19-20	g30501	28	24	4259856	4267830
GFYSQRY	20250	Mature	Ryamide	MSRSLSPALFLLATLITIAASQGFYSQRYGKRGTDTRQITERSGFYANRYGRSQGIPEIKVRSSRFVGGSRYGKRSGAPALAEVALPVVVPESEDSEVGASLLLGDSVVCLLVDMPDIYRCLKDQDTDLYSLAKKNSHQQCFS	21-22	g22592	49	2	8743520	8747113
APSGFLGMR	21016	Mature	Tachykinin	MYVCMYVCMYLTPVYTHSMVRVWAWSVVVMVGVAAVAAAGGTEQVEESGREAARPRRAPSGFLGMRGKKEAPTPSLQADQANTEDLLPALYQLDMPMRGKVTW	39-40	g44959	34	38	4574487	4580370
