# Supplementary material for: Neuropeptide Diversity Encoded in Newly Sequenced Crustacean Genomes Reveals Signaling Roles during Feeding
Source: ACS Chem Neurosci. 2026 Jun 11;17(13):2494–503. doi: 10.1021/acschemneuro.6c00123 (PMC13329902; doi:10.1021/acschemneuro.6c00123)
Supplement: Supplementary file 4 [file cn6c00123_si_004.xlsx]

## Sheet: Description
Supplemental File 3: C. sapidus predictions. Each sheet is annotated as follows:
Sheet name	Description
PredictedMature	C. borealis mature-only peptide predictions
PredictedAll	All C. borealis NP predictions (precursors + mature)
BLASThits	C. borealis BLAST protein hits
MaturePeptidesLoci	Alignment of mature peptides within the genome

## Sheet: Predicted Mature
Peptide sequence
[p-]QDDLIQLQDLED
[p-]QDEGSGLAVAQA
AGWSSLQGAW[Amide]
AGWSSMRGAW[Amide]
AWSNLQGAW[Amide]
GDEIASEDDLQDAEDKRTSW[Amide]
GNWNKFQGSW[Amide]
GWALW[Amide]
NNNWTKFQGSW[Amide]
NNWSKFQGSW[Amide]
SGDWSSLRGAW[Amide]
STNWSSLRGTW[Amide]
TGWNKFQGSW[Amide]
TSWGKFQGSW[Amide]
VPNDWAHFRGSW[Amide]
ADDMTEEAALQAAEE
DDSSDRALQVSEDKRNNNWT
GEEIQDAEE
LPSAIVHGGGGNSGGEAMSPAGVVGGARDAPVISLMVRHLNHQAA
PDYPAVSP
SPAKSPLMSPVSAANGLAKYTIYVLHEVDGVSWSFP
SPNDSEDIEDEALEEEELQVSPEVLARMIAAAPV
YTIYVLHEVDGVSWSFPKKLFVLWFFIFDPDWRLPSAIVHGGGGNSGGEAMSPAGVVGGA
MYTDYFNGGLCGDFCLQTE[Amide]
NCGQCKKMYTDYFNGGLCGDFCLQTE[Amide]
VSICIKNCGQCKKMYTDYFNGGLCGDFCLQTE[Amide]
AVAAN
FIPDCNRPDILIPFFLQRLE
[p-]QDLDHVFLRF[Amide]
QDLDHVFLRF[Amide]
GELRRYLDALNAYFAIAGRPRF[Amide]
YLDALNAYFAIAGRPRF[Amide]
[p-]QEGGALDAFQALHEAALAGTLSSGEVPYPSRPNVFKS
GEQVRQPEELYDY
PNVFKSKGEL
QEGGALDAFQALHEAALAGTLSSGEVPYPSRPNVFKS
NSELINSILGLPKVMNDA[Amide]
NSELINSLLGIPLLMKDV[Amide]
NSELINSLLGISALMNEA[Amide]
[p-]EAVATLAARILKVVCVPQDAAAGLPH
[p-]EFTLHPTPTQAVANLAARILKIVHAAHDAAAGVPH
[p-]EFTLRPTPTQAVANLAACILKIVHAPHDSAAGVPH
[p-]EFTLRPTPTQAVANLAARILKIVHTPHDAAAGVPH
[p-]EMVAELAQQIYRVAQAPWAAAVGPH
[p-]QEIHVTEREAVANLAARILKIVHAPHDAAAGVPH
[p-]QELHVPEREAVANLAARILKIVHAPHDAAAGVPH
[p-]QELHVPEREFTLHPTPTQAVANLAARILKIVHAAHDAAAGVPH
[p-]QELKYQEREMVAELAQQIY
[p-]QELQDPEREAVATLAARILKVVCVPQDAAAGLPH
EFTLHPTPTQAVANLAARILKIVHAAHDAAAGVPH
EFTLRPTPTQAVANLAACILKIVHAPHDSAAGVPH
EMVAELAQQIYRVAQAPWAAAVGPH
QEIHVTEREAVANLAARILKIVHAPHDAAAGVPH
QELHVPEREAVANLAARILKIVHAPHDAAAGVPH
QELHVPEREFTLHPTPTQAVANLAARIL
QELHVPEREFTLHPTPTQAVANLAARILKIVHAAHDAAAGVPH
QELKYQEREMVAELAQQIY
QELQDPEREAVATLAARILKVVCVPQDAAAGLPH
AGHKNYLRF[Amide]
APQRNFLRF[Amide]
DRNFLRF[Amide]
GDTRNFLRF[Amide]
GEEDKRG[Amide]
GGRNFLRF[Amide]
GNRNFLRF[Amide]
GYNRSFLRF[Amide]
GYSKNYLRF[Amide]
NRNFLRF[Amide]
[p-]EQEAHEAPLAPTAVPHSPAKTQDSHRS
[p-]EQEAHEAPLAPTAVPHSPAKTQDSHRSKRSATPYNYVMMPSHTSAAAWAQDFQDQEDEDLDVAVDGPDAAMT
ADISSIEDTDMLPETEDSLEKRN
EQEAHEAPLAPTAVPHSPAKTQDSHRSKRSATPYNYVMMPSHTSAAAWAQDFQDQEDEDLDVAVDGPDAAMT
LLKYFLPSSSSWAPTQQEGN
NDDSASDVVVVEPASYPRYQ
SDAEEFGLPGGPLAFSNLQEDDVEDYPVEEKRAGH
SVDRQLKEQEAHEAPLAPTAVPHSPAKTQDSHRS
QDEGSGLAGAQA
TPDDTPEHGLQGSE
GEEIQAAED
GDEVASEDDFQDGED
QDDLIHLQDLED
SPDDSEDIDDEALEDEELEVSPETLA
AGWSSLQGAW[Amide]
AWSNLQGAW[Amide]
AGWSSMRGAW[Amide]
NNNWSKFQGSW[Amide]
GGWNKFQGSW[Amide]
TSWGKFQGSW[Amide]
NNWSKFQGSW[Amide]
SGWESNPSLW[Amide]
GAGHGGTTFWVAR[Amide]
QEVSPGEAGGSEGHSGAAAPWVGQRHA
SLEAGGDASWLPVVQDEEVTQPVSG
DLAEAPPAPLHQWVAEDPAAQEHKDEQLWGGEI
SGAITPRTAEKDNDDQGDNDEQHEEAMQ
DGHGPFWAAR[Amide]
EEGGPFWISR[Amide]
PQPGSAASQLASLWAVR[Amide]
SGADNTFWVAR[Amide]
SGGEGGTGPYWIAR[Amide]
QDGTTPTGPYWIAR[Amide]
GDEDSVFWAAR[Amide]
EDETHSFWIAR[Amide]
PERDPFWVSR[Amide]
ETDPRGPFWAAR[Amide]
[p-]EEGGPFWISR[Amide]
[p-]EDETHSFWIAR[Amide]
[p-]ETDPRGPFWAAR[Amide]
[p-]QDGTTPTGPYWIAR[Amide]
[p-]QGFYSQRY[Amide]
APSGFLGMR[Amide]
[p-]QDDLIHLQDLED
[p-]QDEGSGLAGAQA
AGWSSLQGAW[Amide]
AGWSSMRGAW[Amide]
AWSNLQGAW[Amide]
GDEVASEDDFQDGEDKRTSW[Amide]
GEEIQAAED
GGWNKFQGSW[Amide]
HQLSERQRVAF
MVGAAPVKRGWVLW[Amide]
NNNWSKFQGSW[Amide]
NNWSKFQGSW[Amide]
PDYPAVSPRSTNWSSLRGAAPTLHF
SPDDSEDIDDEALEDEELEVSPETLA
TPDDTPEHGLQGSERNTIAKN[Amide]
TSWGKFQGSW[Amide]
[p-]QDLKYQEREVSEGKG[Amide]
[p-]QITERSGFYANRY[Amide]
GFYSQRY[Amide]
QITERSGFYANRY[Amide]
SGAPALAEVALPVVVPESEDSEVGASLLLGDSVVCLLVDMPDIYRCLKDQDTDLYSLA
SGFYANRY[Amide]
SQGIPEIKVRSSRFVGGSRY[Amide]
APSGFLGMR[Amide]

## Sheet: PredictedAll
Abb. Peptide	NCut	CCut	PTM applied	Predicted Aver. Mass	Predicted Mono. Mass	Peptide sequence	Transcript	Family	Precursor	SP Length
Q49_R59	Signal Peptidase	Basic Sites	Cleaved	1289.46	1288.67	QLNFSPGWGKR	Chr_9_Csap_05366	Adipokinetic	MISNSRAPTLGRRHTITEGDSPGRVRRSGVTLLVVALLVVTLMSSVSAQLNFSPGWGKRAAGASGSNGGVGEAVSGLHPSVGGAPGGVVPPGSSSPGDSCGPIPVSAVMHIYRLIRSEAVRLVQCQDEEYLG	48
Q49_G57	Signal Peptidase	Basic Sites	TrimKR	1005.1	1004.48	QLNFSPGWG	Chr_9_Csap_05366	Adipokinetic	MISNSRAPTLGRRHTITEGDSPGRVRRSGVTLLVVALLVVTLMSSVSAQLNFSPGWGKRAAGASGSNGGVGEAVSGLHPSVGGAPGGVVPPGSSSPGDSCGPIPVSAVMHIYRLIRSEAVRLVQCQDEEYLG	48
A60_R116	Basic Sites	Basic Sites	Cleaved	5251.88	5248.62	AAGASGSNGGVGEAVSGLHPSVGGAPGGVVPPGSSSPGDSCGPIPVSAVMHIYRLIR	Chr_9_Csap_05366	Adipokinetic	MISNSRAPTLGRRHTITEGDSPGRVRRSGVTLLVVALLVVTLMSSVSAQLNFSPGWGKRAAGASGSNGGVGEAVSGLHPSVGGAPGGVVPPGSSSPGDSCGPIPVSAVMHIYRLIRSEAVRLVQCQDEEYLG	48
A60_I115	Basic Sites	Basic Sites	TrimKR	5095.69	5092.52	AAGASGSNGGVGEAVSGLHPSVGGAPGGVVPPGSSSPGDSCGPIPVSAVMHIYRLI	Chr_9_Csap_05366	Adipokinetic	MISNSRAPTLGRRHTITEGDSPGRVRRSGVTLLVVALLVVTLMSSVSAQLNFSPGWGKRAAGASGSNGGVGEAVSGLHPSVGGAPGGVVPPGSSSPGDSCGPIPVSAVMHIYRLIRSEAVRLVQCQDEEYLG	48
S117_R121	Basic Sites	Basic Sites	Cleaved	560.609	560.297	SEAVR	Chr_9_Csap_05366	Adipokinetic	MISNSRAPTLGRRHTITEGDSPGRVRRSGVTLLVVALLVVTLMSSVSAQLNFSPGWGKRAAGASGSNGGVGEAVSGLHPSVGGAPGGVVPPGSSSPGDSCGPIPVSAVMHIYRLIRSEAVRLVQCQDEEYLG	48
S117_V120	Basic Sites	Basic Sites	TrimKR	404.421	404.196	SEAV	Chr_9_Csap_05366	Adipokinetic	MISNSRAPTLGRRHTITEGDSPGRVRRSGVTLLVVALLVVTLMSSVSAQLNFSPGWGKRAAGASGSNGGVGEAVSGLHPSVGGAPGGVVPPGSSSPGDSCGPIPVSAVMHIYRLIRSEAVRLVQCQDEEYLG	48
L122_G132	Basic Sites	Sequence End	Cleaved	1296.42	1295.58	LVQCQDEEYLG	Chr_9_Csap_05366	Adipokinetic	MISNSRAPTLGRRHTITEGDSPGRVRRSGVTLLVVALLVVTLMSSVSAQLNFSPGWGKRAAGASGSNGGVGEAVSGLHPSVGGAPGGVVPPGSSSPGDSCGPIPVSAVMHIYRLIRSEAVRLVQCQDEEYLG	48
Q49_R116	Signal Peptidase	Basic Sites	Extended	6523.33	6519.28	QLNFSPGWGKRAAGASGSNGGVGEAVSGLHPSVGGAPGGVVPPGSSSPGDSCGPIPVSAVMHIYRLIR	Chr_9_Csap_05366	Adipokinetic	MISNSRAPTLGRRHTITEGDSPGRVRRSGVTLLVVALLVVTLMSSVSAQLNFSPGWGKRAAGASGSNGGVGEAVSGLHPSVGGAPGGVVPPGSSSPGDSCGPIPVSAVMHIYRLIRSEAVRLVQCQDEEYLG	48
Q49_I115	Signal Peptidase	Basic Sites	TrimKR	6367.14	6363.18	QLNFSPGWGKRAAGASGSNGGVGEAVSGLHPSVGGAPGGVVPPGSSSPGDSCGPIPVSAVMHIYRLI	Chr_9_Csap_05366	Adipokinetic	MISNSRAPTLGRRHTITEGDSPGRVRRSGVTLLVVALLVVTLMSSVSAQLNFSPGWGKRAAGASGSNGGVGEAVSGLHPSVGGAPGGVVPPGSSSPGDSCGPIPVSAVMHIYRLIRSEAVRLVQCQDEEYLG	48
A60_R121	Basic Sites	Basic Sites	Extended	5794.47	5790.9	AAGASGSNGGVGEAVSGLHPSVGGAPGGVVPPGSSSPGDSCGPIPVSAVMHIYRLIRSEAVR	Chr_9_Csap_05366	Adipokinetic	MISNSRAPTLGRRHTITEGDSPGRVRRSGVTLLVVALLVVTLMSSVSAQLNFSPGWGKRAAGASGSNGGVGEAVSGLHPSVGGAPGGVVPPGSSSPGDSCGPIPVSAVMHIYRLIRSEAVRLVQCQDEEYLG	48
A60_V120	Basic Sites	Basic Sites	TrimKR	5638.29	5634.8	AAGASGSNGGVGEAVSGLHPSVGGAPGGVVPPGSSSPGDSCGPIPVSAVMHIYRLIRSEAV	Chr_9_Csap_05366	Adipokinetic	MISNSRAPTLGRRHTITEGDSPGRVRRSGVTLLVVALLVVTLMSSVSAQLNFSPGWGKRAAGASGSNGGVGEAVSGLHPSVGGAPGGVVPPGSSSPGDSCGPIPVSAVMHIYRLIRSEAVRLVQCQDEEYLG	48
S117_G132	Basic Sites	Sequence End	Extended	1839.01	1837.86	SEAVRLVQCQDEEYLG	Chr_9_Csap_05366	Adipokinetic	MISNSRAPTLGRRHTITEGDSPGRVRRSGVTLLVVALLVVTLMSSVSAQLNFSPGWGKRAAGASGSNGGVGEAVSGLHPSVGGAPGGVVPPGSSSPGDSCGPIPVSAVMHIYRLIRSEAVRLVQCQDEEYLG	48
Q49_R121	Signal Peptidase	Basic Sites	Extended	7065.92	7061.56	QLNFSPGWGKRAAGASGSNGGVGEAVSGLHPSVGGAPGGVVPPGSSSPGDSCGPIPVSAVMHIYRLIRSEAVR	Chr_9_Csap_05366	Adipokinetic	MISNSRAPTLGRRHTITEGDSPGRVRRSGVTLLVVALLVVTLMSSVSAQLNFSPGWGKRAAGASGSNGGVGEAVSGLHPSVGGAPGGVVPPGSSSPGDSCGPIPVSAVMHIYRLIRSEAVRLVQCQDEEYLG	48
Q49_V120	Signal Peptidase	Basic Sites	TrimKR	6909.73	6905.46	QLNFSPGWGKRAAGASGSNGGVGEAVSGLHPSVGGAPGGVVPPGSSSPGDSCGPIPVSAVMHIYRLIRSEAV	Chr_9_Csap_05366	Adipokinetic	MISNSRAPTLGRRHTITEGDSPGRVRRSGVTLLVVALLVVTLMSSVSAQLNFSPGWGKRAAGASGSNGGVGEAVSGLHPSVGGAPGGVVPPGSSSPGDSCGPIPVSAVMHIYRLIRSEAVRLVQCQDEEYLG	48
A60_G132	Basic Sites	Sequence End	Extended	7072.87	7068.46	AAGASGSNGGVGEAVSGLHPSVGGAPGGVVPPGSSSPGDSCGPIPVSAVMHIYRLIRSEAVRLVQCQDEEYLG	Chr_9_Csap_05366	Adipokinetic	MISNSRAPTLGRRHTITEGDSPGRVRRSGVTLLVVALLVVTLMSSVSAQLNFSPGWGKRAAGASGSNGGVGEAVSGLHPSVGGAPGGVVPPGSSSPGDSCGPIPVSAVMHIYRLIRSEAVRLVQCQDEEYLG	48
Q49_W56	Signal Peptidase	Basic Sites	TrimKR+ Amidation	947.062	946.473	QLNFSPGW[Amide]	Chr_9_Csap_05366	Adipokinetic	MISNSRAPTLGRRHTITEGDSPGRVRRSGVTLLVVALLVVTLMSSVSAQLNFSPGWGKRAAGASGSNGGVGEAVSGLHPSVGGAPGGVVPPGSSSPGDSCGPIPVSAVMHIYRLIRSEAVRLVQCQDEEYLG	48
L122_L131	Basic Sites	Sequence End	Cleaved+ Amidation	1238.38	1237.57	LVQCQDEEYL[Amide]	Chr_9_Csap_05366	Adipokinetic	MISNSRAPTLGRRHTITEGDSPGRVRRSGVTLLVVALLVVTLMSSVSAQLNFSPGWGKRAAGASGSNGGVGEAVSGLHPSVGGAPGGVVPPGSSSPGDSCGPIPVSAVMHIYRLIRSEAVRLVQCQDEEYLG	48
S117_L131	Basic Sites	Sequence End	Extended+ Amidation	1780.97	1779.85	SEAVRLVQCQDEEYL[Amide]	Chr_9_Csap_05366	Adipokinetic	MISNSRAPTLGRRHTITEGDSPGRVRRSGVTLLVVALLVVTLMSSVSAQLNFSPGWGKRAAGASGSNGGVGEAVSGLHPSVGGAPGGVVPPGSSSPGDSCGPIPVSAVMHIYRLIRSEAVRLVQCQDEEYLG	48
A60_L131	Basic Sites	Sequence End	Extended+ Amidation	7014.84	7010.46	AAGASGSNGGVGEAVSGLHPSVGGAPGGVVPPGSSSPGDSCGPIPVSAVMHIYRLIRSEAVRLVQCQDEEYL[Amide]	Chr_9_Csap_05366	Adipokinetic	MISNSRAPTLGRRHTITEGDSPGRVRRSGVTLLVVALLVVTLMSSVSAQLNFSPGWGKRAAGASGSNGGVGEAVSGLHPSVGGAPGGVVPPGSSSPGDSCGPIPVSAVMHIYRLIRSEAVRLVQCQDEEYLG	48
Q49_R59	Signal Peptidase	Basic Sites	Cleaved+ QPyroglutamination	1272.43	1271.65	[p-]QLNFSPGWGKR	Chr_9_Csap_05366	Adipokinetic	MISNSRAPTLGRRHTITEGDSPGRVRRSGVTLLVVALLVVTLMSSVSAQLNFSPGWGKRAAGASGSNGGVGEAVSGLHPSVGGAPGGVVPPGSSSPGDSCGPIPVSAVMHIYRLIRSEAVRLVQCQDEEYLG	48
Q49_G57	Signal Peptidase	Basic Sites	TrimKR+ QPyroglutamination	988.068	987.45	[p-]QLNFSPGWG	Chr_9_Csap_05366	Adipokinetic	MISNSRAPTLGRRHTITEGDSPGRVRRSGVTLLVVALLVVTLMSSVSAQLNFSPGWGKRAAGASGSNGGVGEAVSGLHPSVGGAPGGVVPPGSSSPGDSCGPIPVSAVMHIYRLIRSEAVRLVQCQDEEYLG	48
Q49_R116	Signal Peptidase	Basic Sites	Extended+ QPyroglutamination	6506.3	6502.25	[p-]QLNFSPGWGKRAAGASGSNGGVGEAVSGLHPSVGGAPGGVVPPGSSSPGDSCGPIPVSAVMHIYRLIR	Chr_9_Csap_05366	Adipokinetic	MISNSRAPTLGRRHTITEGDSPGRVRRSGVTLLVVALLVVTLMSSVSAQLNFSPGWGKRAAGASGSNGGVGEAVSGLHPSVGGAPGGVVPPGSSSPGDSCGPIPVSAVMHIYRLIRSEAVRLVQCQDEEYLG	48
Q49_I115	Signal Peptidase	Basic Sites	TrimKR+ QPyroglutamination	6350.11	6346.15	[p-]QLNFSPGWGKRAAGASGSNGGVGEAVSGLHPSVGGAPGGVVPPGSSSPGDSCGPIPVSAVMHIYRLI	Chr_9_Csap_05366	Adipokinetic	MISNSRAPTLGRRHTITEGDSPGRVRRSGVTLLVVALLVVTLMSSVSAQLNFSPGWGKRAAGASGSNGGVGEAVSGLHPSVGGAPGGVVPPGSSSPGDSCGPIPVSAVMHIYRLIRSEAVRLVQCQDEEYLG	48
Q49_R121	Signal Peptidase	Basic Sites	Extended+ QPyroglutamination	7048.89	7044.53	[p-]QLNFSPGWGKRAAGASGSNGGVGEAVSGLHPSVGGAPGGVVPPGSSSPGDSCGPIPVSAVMHIYRLIRSEAVR	Chr_9_Csap_05366	Adipokinetic	MISNSRAPTLGRRHTITEGDSPGRVRRSGVTLLVVALLVVTLMSSVSAQLNFSPGWGKRAAGASGSNGGVGEAVSGLHPSVGGAPGGVVPPGSSSPGDSCGPIPVSAVMHIYRLIRSEAVRLVQCQDEEYLG	48
Q49_V120	Signal Peptidase	Basic Sites	TrimKR+ QPyroglutamination	6892.7	6888.43	[p-]QLNFSPGWGKRAAGASGSNGGVGEAVSGLHPSVGGAPGGVVPPGSSSPGDSCGPIPVSAVMHIYRLIRSEAV	Chr_9_Csap_05366	Adipokinetic	MISNSRAPTLGRRHTITEGDSPGRVRRSGVTLLVVALLVVTLMSSVSAQLNFSPGWGKRAAGASGSNGGVGEAVSGLHPSVGGAPGGVVPPGSSSPGDSCGPIPVSAVMHIYRLIRSEAVRLVQCQDEEYLG	48
Q49_W56	Signal Peptidase	Basic Sites	TrimKR+ Amidation+ QPyroglutamination	930.031	929.447	[p-]QLNFSPGW[Amide]	Chr_9_Csap_05366	Adipokinetic	MISNSRAPTLGRRHTITEGDSPGRVRRSGVTLLVVALLVVTLMSSVSAQLNFSPGWGKRAAGASGSNGGVGEAVSGLHPSVGGAPGGVVPPGSSSPGDSCGPIPVSAVMHIYRLIRSEAVRLVQCQDEEYLG	48
K25_K30	Signal Peptidase	Basic Sites	Cleaved	662.864	662.33	KGPCMK	Chr_9_Csap_11308	AST-B	MFSRGVLWLACCTCLVALVRVAECKGPCMKGLPAYKCSYRVDGQGRPRVLNMKRLKRLFGSKGWTNVKKEPSPPRFFEVCCHGYVFYLIPPELAPPCLNGLWPGECSWRPQGKGRLRMTNYEKMHQWERKGWKVVKKRSTGGPFREVCCSGKVSYLAQQSSPTPKPGRKRAVEGKSVEGRKRSRERKRMSEKEPTPVKKPVSKKMPGEGRKKPATEKKKSVQGKKKSVPGKKTAPGKKITTLRKKTTPKKKPAAGKRKPATRKEKPAQGKKKSVPEKKLGSGKKKPIPRKKPVETSTPRKEASLQKKKKVKTSTPSALDKKKPVPSTKPVPVKTPSQRKKSLPQKRRGQGKKPAEGKKGALEVKQEQKSRNTTSPKTETRIKTRPKTETRTKTRPKTET…	24
K25_M29	Signal Peptidase	Basic Sites	TrimKR	534.69	534.235	KGPCM	Chr_9_Csap_11308	AST-B	MFSRGVLWLACCTCLVALVRVAECKGPCMKGLPAYKCSYRVDGQGRPRVLNMKRLKRLFGSKGWTNVKKEPSPPRFFEVCCHGYVFYLIPPELAPPCLNGLWPGECSWRPQGKGRLRMTNYEKMHQWERKGWKVVKKRSTGGPFREVCCSGKVSYLAQQSSPTPKPGRKRAVEGKSVEGRKRSRERKRMSEKEPTPVKKPVSKKMPGEGRKKPATEKKKSVQGKKKSVPGKKTAPGKKITTLRKKTTPKKKPAAGKRKPATRKEKPAQGKKKSVPEKKLGSGKKKPIPRKKPVETSTPRKEASLQKKKKVKTSTPSALDKKKPVPSTKPVPVKTPSQRKKSLPQKRRGQGKKPAEGKKGALEVKQEQKSRNTTSPKTETRIKTRPKTETRTKTRPKTET…	24
G31_K36	Basic Sites	Basic Sites	Cleaved	647.773	647.369	GLPAYK	Chr_9_Csap_11308	AST-B	MFSRGVLWLACCTCLVALVRVAECKGPCMKGLPAYKCSYRVDGQGRPRVLNMKRLKRLFGSKGWTNVKKEPSPPRFFEVCCHGYVFYLIPPELAPPCLNGLWPGECSWRPQGKGRLRMTNYEKMHQWERKGWKVVKKRSTGGPFREVCCSGKVSYLAQQSSPTPKPGRKRAVEGKSVEGRKRSRERKRMSEKEPTPVKKPVSKKMPGEGRKKPATEKKKSVQGKKKSVPGKKTAPGKKITTLRKKTTPKKKPAAGKRKPATRKEKPAQGKKKSVPEKKLGSGKKKPIPRKKPVETSTPRKEASLQKKKKVKTSTPSALDKKKPVPSTKPVPVKTPSQRKKSLPQKRRGQGKKPAEGKKGALEVKQEQKSRNTTSPKTETRIKTRPKTETRTKTRPKTET…	24
G31_Y35	Basic Sites	Basic Sites	TrimKR	519.599	519.274	GLPAY	Chr_9_Csap_11308	AST-B	MFSRGVLWLACCTCLVALVRVAECKGPCMKGLPAYKCSYRVDGQGRPRVLNMKRLKRLFGSKGWTNVKKEPSPPRFFEVCCHGYVFYLIPPELAPPCLNGLWPGECSWRPQGKGRLRMTNYEKMHQWERKGWKVVKKRSTGGPFREVCCSGKVSYLAQQSSPTPKPGRKRAVEGKSVEGRKRSRERKRMSEKEPTPVKKPVSKKMPGEGRKKPATEKKKSVQGKKKSVPGKKTAPGKKITTLRKKTTPKKKPAAGKRKPATRKEKPAQGKKKSVPEKKLGSGKKKPIPRKKPVETSTPRKEASLQKKKKVKTSTPSALDKKKPVPSTKPVPVKTPSQRKKSLPQKRRGQGKKPAEGKKGALEVKQEQKSRNTTSPKTETRIKTRPKTETRTKTRPKTET…	24
C37_R40	Basic Sites	Basic Sites	Cleaved	527.596	527.221	CSYR	Chr_9_Csap_11308	AST-B	MFSRGVLWLACCTCLVALVRVAECKGPCMKGLPAYKCSYRVDGQGRPRVLNMKRLKRLFGSKGWTNVKKEPSPPRFFEVCCHGYVFYLIPPELAPPCLNGLWPGECSWRPQGKGRLRMTNYEKMHQWERKGWKVVKKRSTGGPFREVCCSGKVSYLAQQSSPTPKPGRKRAVEGKSVEGRKRSRERKRMSEKEPTPVKKPVSKKMPGEGRKKPATEKKKSVQGKKKSVPGKKTAPGKKITTLRKKTTPKKKPAAGKRKPATRKEKPAQGKKKSVPEKKLGSGKKKPIPRKKPVETSTPRKEASLQKKKKVKTSTPSALDKKKPVPSTKPVPVKTPSQRKKSLPQKRRGQGKKPAEGKKGALEVKQEQKSRNTTSPKTETRIKTRPKTETRTKTRPKTET…	24
C37_Y39	Basic Sites	Basic Sites	TrimKR	371.409	371.12	CSY	Chr_9_Csap_11308	AST-B	MFSRGVLWLACCTCLVALVRVAECKGPCMKGLPAYKCSYRVDGQGRPRVLNMKRLKRLFGSKGWTNVKKEPSPPRFFEVCCHGYVFYLIPPELAPPCLNGLWPGECSWRPQGKGRLRMTNYEKMHQWERKGWKVVKKRSTGGPFREVCCSGKVSYLAQQSSPTPKPGRKRAVEGKSVEGRKRSRERKRMSEKEPTPVKKPVSKKMPGEGRKKPATEKKKSVQGKKKSVPGKKTAPGKKITTLRKKTTPKKKPAAGKRKPATRKEKPAQGKKKSVPEKKLGSGKKKPIPRKKPVETSTPRKEASLQKKKKVKTSTPSALDKKKPVPSTKPVPVKTPSQRKKSLPQKRRGQGKKPAEGKKGALEVKQEQKSRNTTSPKTETRIKTRPKTETRTKTRPKTET…	24
V41_R46	Basic Sites	Basic Sites	Cleaved	630.659	630.314	VDGQGR	Chr_9_Csap_11308	AST-B	MFSRGVLWLACCTCLVALVRVAECKGPCMKGLPAYKCSYRVDGQGRPRVLNMKRLKRLFGSKGWTNVKKEPSPPRFFEVCCHGYVFYLIPPELAPPCLNGLWPGECSWRPQGKGRLRMTNYEKMHQWERKGWKVVKKRSTGGPFREVCCSGKVSYLAQQSSPTPKPGRKRAVEGKSVEGRKRSRERKRMSEKEPTPVKKPVSKKMPGEGRKKPATEKKKSVQGKKKSVPGKKTAPGKKITTLRKKTTPKKKPAAGKRKPATRKEKPAQGKKKSVPEKKLGSGKKKPIPRKKPVETSTPRKEASLQKKKKVKTSTPSALDKKKPVPSTKPVPVKTPSQRKKSLPQKRRGQGKKPAEGKKGALEVKQEQKSRNTTSPKTETRIKTRPKTETRTKTRPKTET…	24
V41_G45	Basic Sites	Basic Sites	TrimKR	474.472	474.213	VDGQG	Chr_9_Csap_11308	AST-B	MFSRGVLWLACCTCLVALVRVAECKGPCMKGLPAYKCSYRVDGQGRPRVLNMKRLKRLFGSKGWTNVKKEPSPPRFFEVCCHGYVFYLIPPELAPPCLNGLWPGECSWRPQGKGRLRMTNYEKMHQWERKGWKVVKKRSTGGPFREVCCSGKVSYLAQQSSPTPKPGRKRAVEGKSVEGRKRSRERKRMSEKEPTPVKKPVSKKMPGEGRKKPATEKKKSVQGKKKSVPGKKTAPGKKITTLRKKTTPKKKPAAGKRKPATRKEKPAQGKKKSVPEKKLGSGKKKPIPRKKPVETSTPRKEASLQKKKKVKTSTPSALDKKKPVPSTKPVPVKTPSQRKKSLPQKRRGQGKKPAEGKKGALEVKQEQKSRNTTSPKTETRIKTRPKTETRTKTRPKTET…	24
P47_R48	Basic Sites	Basic Sites	Cleaved	271.32	271.17	PR	Chr_9_Csap_11308	AST-B	MFSRGVLWLACCTCLVALVRVAECKGPCMKGLPAYKCSYRVDGQGRPRVLNMKRLKRLFGSKGWTNVKKEPSPPRFFEVCCHGYVFYLIPPELAPPCLNGLWPGECSWRPQGKGRLRMTNYEKMHQWERKGWKVVKKRSTGGPFREVCCSGKVSYLAQQSSPTPKPGRKRAVEGKSVEGRKRSRERKRMSEKEPTPVKKPVSKKMPGEGRKKPATEKKKSVQGKKKSVPGKKTAPGKKITTLRKKTTPKKKPAAGKRKPATRKEKPAQGKKKSVPEKKLGSGKKKPIPRKKPVETSTPRKEASLQKKKKVKTSTPSALDKKKPVPSTKPVPVKTPSQRKKSLPQKRRGQGKKPAEGKKGALEVKQEQKSRNTTSPKTETRIKTRPKTETRTKTRPKTET…	24
V49_R54	Basic Sites	Basic Sites	Cleaved	759.966	759.448	VLNMKR	Chr_9_Csap_11308	AST-B	MFSRGVLWLACCTCLVALVRVAECKGPCMKGLPAYKCSYRVDGQGRPRVLNMKRLKRLFGSKGWTNVKKEPSPPRFFEVCCHGYVFYLIPPELAPPCLNGLWPGECSWRPQGKGRLRMTNYEKMHQWERKGWKVVKKRSTGGPFREVCCSGKVSYLAQQSSPTPKPGRKRAVEGKSVEGRKRSRERKRMSEKEPTPVKKPVSKKMPGEGRKKPATEKKKSVQGKKKSVPGKKTAPGKKITTLRKKTTPKKKPAAGKRKPATRKEKPAQGKKKSVPEKKLGSGKKKPIPRKKPVETSTPRKEASLQKKKKVKTSTPSALDKKKPVPSTKPVPVKTPSQRKKSLPQKRRGQGKKPAEGKKGALEVKQEQKSRNTTSPKTETRIKTRPKTETRTKTRPKTET…	24
V49_M52	Basic Sites	Basic Sites	TrimKR	475.604	475.252	VLNM	Chr_9_Csap_11308	AST-B	MFSRGVLWLACCTCLVALVRVAECKGPCMKGLPAYKCSYRVDGQGRPRVLNMKRLKRLFGSKGWTNVKKEPSPPRFFEVCCHGYVFYLIPPELAPPCLNGLWPGECSWRPQGKGRLRMTNYEKMHQWERKGWKVVKKRSTGGPFREVCCSGKVSYLAQQSSPTPKPGRKRAVEGKSVEGRKRSRERKRMSEKEPTPVKKPVSKKMPGEGRKKPATEKKKSVQGKKKSVPGKKTAPGKKITTLRKKTTPKKKPAAGKRKPATRKEKPAQGKKKSVPEKKLGSGKKKPIPRKKPVETSTPRKEASLQKKKKVKTSTPSALDKKKPVPSTKPVPVKTPSQRKKSLPQKRRGQGKKPAEGKKGALEVKQEQKSRNTTSPKTETRIKTRPKTETRTKTRPKTET…	24
L55_K56	Basic Sites	Basic Sites	Cleaved	259.349	259.195	LK	Chr_9_Csap_11308	AST-B	MFSRGVLWLACCTCLVALVRVAECKGPCMKGLPAYKCSYRVDGQGRPRVLNMKRLKRLFGSKGWTNVKKEPSPPRFFEVCCHGYVFYLIPPELAPPCLNGLWPGECSWRPQGKGRLRMTNYEKMHQWERKGWKVVKKRSTGGPFREVCCSGKVSYLAQQSSPTPKPGRKRAVEGKSVEGRKRSRERKRMSEKEPTPVKKPVSKKMPGEGRKKPATEKKKSVQGKKKSVPGKKTAPGKKITTLRKKTTPKKKPAAGKRKPATRKEKPAQGKKKSVPEKKLGSGKKKPIPRKKPVETSTPRKEASLQKKKKVKTSTPSALDKKKPVPSTKPVPVKTPSQRKKSLPQKRRGQGKKPAEGKKGALEVKQEQKSRNTTSPKTETRIKTRPKTETRTKTRPKTET…	24
R57_R57	Basic Sites	Basic Sites	Cleaved	174.203	174.117	R	Chr_9_Csap_11308	AST-B	MFSRGVLWLACCTCLVALVRVAECKGPCMKGLPAYKCSYRVDGQGRPRVLNMKRLKRLFGSKGWTNVKKEPSPPRFFEVCCHGYVFYLIPPELAPPCLNGLWPGECSWRPQGKGRLRMTNYEKMHQWERKGWKVVKKRSTGGPFREVCCSGKVSYLAQQSSPTPKPGRKRAVEGKSVEGRKRSRERKRMSEKEPTPVKKPVSKKMPGEGRKKPATEKKKSVQGKKKSVPGKKTAPGKKITTLRKKTTPKKKPAAGKRKPATRKEKPAQGKKKSVPEKKLGSGKKKPIPRKKPVETSTPRKEASLQKKKKVKTSTPSALDKKKPVPSTKPVPVKTPSQRKKSLPQKRRGQGKKPAEGKKGALEVKQEQKSRNTTSPKTETRIKTRPKTETRTKTRPKTET…	24
L58_K62	Basic Sites	Basic Sites	Cleaved	550.656	550.317	LFGSK	Chr_9_Csap_11308	AST-B	MFSRGVLWLACCTCLVALVRVAECKGPCMKGLPAYKCSYRVDGQGRPRVLNMKRLKRLFGSKGWTNVKKEPSPPRFFEVCCHGYVFYLIPPELAPPCLNGLWPGECSWRPQGKGRLRMTNYEKMHQWERKGWKVVKKRSTGGPFREVCCSGKVSYLAQQSSPTPKPGRKRAVEGKSVEGRKRSRERKRMSEKEPTPVKKPVSKKMPGEGRKKPATEKKKSVQGKKKSVPGKKTAPGKKITTLRKKTTPKKKPAAGKRKPATRKEKPAQGKKKSVPEKKLGSGKKKPIPRKKPVETSTPRKEASLQKKKKVKTSTPSALDKKKPVPSTKPVPVKTPSQRKKSLPQKRRGQGKKPAEGKKGALEVKQEQKSRNTTSPKTETRIKTRPKTETRTKTRPKTET…	24
L58_S61	Basic Sites	Basic Sites	TrimKR	422.482	422.222	LFGS	Chr_9_Csap_11308	AST-B	MFSRGVLWLACCTCLVALVRVAECKGPCMKGLPAYKCSYRVDGQGRPRVLNMKRLKRLFGSKGWTNVKKEPSPPRFFEVCCHGYVFYLIPPELAPPCLNGLWPGECSWRPQGKGRLRMTNYEKMHQWERKGWKVVKKRSTGGPFREVCCSGKVSYLAQQSSPTPKPGRKRAVEGKSVEGRKRSRERKRMSEKEPTPVKKPVSKKMPGEGRKKPATEKKKSVQGKKKSVPGKKTAPGKKITTLRKKTTPKKKPAAGKRKPATRKEKPAQGKKKSVPEKKLGSGKKKPIPRKKPVETSTPRKEASLQKKKKVKTSTPSALDKKKPVPSTKPVPVKTPSQRKKSLPQKRRGQGKKPAEGKKGALEVKQEQKSRNTTSPKTETRIKTRPKTETRTKTRPKTET…	24
G63_K69	Basic Sites	Basic Sites	Cleaved	831.971	831.465	GWTNVKK	Chr_9_Csap_11308	AST-B	MFSRGVLWLACCTCLVALVRVAECKGPCMKGLPAYKCSYRVDGQGRPRVLNMKRLKRLFGSKGWTNVKKEPSPPRFFEVCCHGYVFYLIPPELAPPCLNGLWPGECSWRPQGKGRLRMTNYEKMHQWERKGWKVVKKRSTGGPFREVCCSGKVSYLAQQSSPTPKPGRKRAVEGKSVEGRKRSRERKRMSEKEPTPVKKPVSKKMPGEGRKKPATEKKKSVQGKKKSVPGKKTAPGKKITTLRKKTTPKKKPAAGKRKPATRKEKPAQGKKKSVPEKKLGSGKKKPIPRKKPVETSTPRKEASLQKKKKVKTSTPSALDKKKPVPSTKPVPVKTPSQRKKSLPQKRRGQGKKPAEGKKGALEVKQEQKSRNTTSPKTETRIKTRPKTETRTKTRPKTET…	24
G63_V67	Basic Sites	Basic Sites	TrimKR	575.623	575.275	GWTNV	Chr_9_Csap_11308	AST-B	MFSRGVLWLACCTCLVALVRVAECKGPCMKGLPAYKCSYRVDGQGRPRVLNMKRLKRLFGSKGWTNVKKEPSPPRFFEVCCHGYVFYLIPPELAPPCLNGLWPGECSWRPQGKGRLRMTNYEKMHQWERKGWKVVKKRSTGGPFREVCCSGKVSYLAQQSSPTPKPGRKRAVEGKSVEGRKRSRERKRMSEKEPTPVKKPVSKKMPGEGRKKPATEKKKSVQGKKKSVPGKKTAPGKKITTLRKKTTPKKKPAAGKRKPATRKEKPAQGKKKSVPEKKLGSGKKKPIPRKKPVETSTPRKEASLQKKKKVKTSTPSALDKKKPVPSTKPVPVKTPSQRKKSLPQKRRGQGKKPAEGKKGALEVKQEQKSRNTTSPKTETRIKTRPKTETRTKTRPKTET…	24
E70_R75	Basic Sites	Basic Sites	Cleaved	681.747	681.35	EPSPPR	Chr_9_Csap_11308	AST-B	MFSRGVLWLACCTCLVALVRVAECKGPCMKGLPAYKCSYRVDGQGRPRVLNMKRLKRLFGSKGWTNVKKEPSPPRFFEVCCHGYVFYLIPPELAPPCLNGLWPGECSWRPQGKGRLRMTNYEKMHQWERKGWKVVKKRSTGGPFREVCCSGKVSYLAQQSSPTPKPGRKRAVEGKSVEGRKRSRERKRMSEKEPTPVKKPVSKKMPGEGRKKPATEKKKSVQGKKKSVPGKKTAPGKKITTLRKKTTPKKKPAAGKRKPATRKEKPAQGKKKSVPEKKLGSGKKKPIPRKKPVETSTPRKEASLQKKKKVKTSTPSALDKKKPVPSTKPVPVKTPSQRKKSLPQKRRGQGKKPAEGKKGALEVKQEQKSRNTTSPKTETRIKTRPKTETRTKTRPKTET…	24
E70_P74	Basic Sites	Basic Sites	TrimKR	525.56	525.249	EPSPP	Chr_9_Csap_11308	AST-B	MFSRGVLWLACCTCLVALVRVAECKGPCMKGLPAYKCSYRVDGQGRPRVLNMKRLKRLFGSKGWTNVKKEPSPPRFFEVCCHGYVFYLIPPELAPPCLNGLWPGECSWRPQGKGRLRMTNYEKMHQWERKGWKVVKKRSTGGPFREVCCSGKVSYLAQQSSPTPKPGRKRAVEGKSVEGRKRSRERKRMSEKEPTPVKKPVSKKMPGEGRKKPATEKKKSVQGKKKSVPGKKTAPGKKITTLRKKTTPKKKPAAGKRKPATRKEKPAQGKKKSVPEKKLGSGKKKPIPRKKPVETSTPRKEASLQKKKKVKTSTPSALDKKKPVPSTKPVPVKTPSQRKKSLPQKRRGQGKKPAEGKKGALEVKQEQKSRNTTSPKTETRIKTRPKTETRTKTRPKTET…	24
F76_R109	Basic Sites	Basic Sites	Cleaved	3944.62	3941.83	FFEVCCHGYVFYLIPPELAPPCLNGLWPGECSWR	Chr_9_Csap_11308	AST-B	MFSRGVLWLACCTCLVALVRVAECKGPCMKGLPAYKCSYRVDGQGRPRVLNMKRLKRLFGSKGWTNVKKEPSPPRFFEVCCHGYVFYLIPPELAPPCLNGLWPGECSWRPQGKGRLRMTNYEKMHQWERKGWKVVKKRSTGGPFREVCCSGKVSYLAQQSSPTPKPGRKRAVEGKSVEGRKRSRERKRMSEKEPTPVKKPVSKKMPGEGRKKPATEKKKSVQGKKKSVPGKKTAPGKKITTLRKKTTPKKKPAAGKRKPATRKEKPAQGKKKSVPEKKLGSGKKKPIPRKKPVETSTPRKEASLQKKKKVKTSTPSALDKKKPVPSTKPVPVKTPSQRKKSLPQKRRGQGKKPAEGKKGALEVKQEQKSRNTTSPKTETRIKTRPKTETRTKTRPKTET…	24
F76_W108	Basic Sites	Basic Sites	TrimKR	3788.43	3785.73	FFEVCCHGYVFYLIPPELAPPCLNGLWPGECSW	Chr_9_Csap_11308	AST-B	MFSRGVLWLACCTCLVALVRVAECKGPCMKGLPAYKCSYRVDGQGRPRVLNMKRLKRLFGSKGWTNVKKEPSPPRFFEVCCHGYVFYLIPPELAPPCLNGLWPGECSWRPQGKGRLRMTNYEKMHQWERKGWKVVKKRSTGGPFREVCCSGKVSYLAQQSSPTPKPGRKRAVEGKSVEGRKRSRERKRMSEKEPTPVKKPVSKKMPGEGRKKPATEKKKSVQGKKKSVPGKKTAPGKKITTLRKKTTPKKKPAAGKRKPATRKEKPAQGKKKSVPEKKLGSGKKKPIPRKKPVETSTPRKEASLQKKKKVKTSTPSALDKKKPVPSTKPVPVKTPSQRKKSLPQKRRGQGKKPAEGKKGALEVKQEQKSRNTTSPKTETRIKTRPKTETRTKTRPKTET…	24
P110_K113	Basic Sites	Basic Sites	Cleaved	428.489	428.243	PQGK	Chr_9_Csap_11308	AST-B	MFSRGVLWLACCTCLVALVRVAECKGPCMKGLPAYKCSYRVDGQGRPRVLNMKRLKRLFGSKGWTNVKKEPSPPRFFEVCCHGYVFYLIPPELAPPCLNGLWPGECSWRPQGKGRLRMTNYEKMHQWERKGWKVVKKRSTGGPFREVCCSGKVSYLAQQSSPTPKPGRKRAVEGKSVEGRKRSRERKRMSEKEPTPVKKPVSKKMPGEGRKKPATEKKKSVQGKKKSVPGKKTAPGKKITTLRKKTTPKKKPAAGKRKPATRKEKPAQGKKKSVPEKKLGSGKKKPIPRKKPVETSTPRKEASLQKKKKVKTSTPSALDKKKPVPSTKPVPVKTPSQRKKSLPQKRRGQGKKPAEGKKGALEVKQEQKSRNTTSPKTETRIKTRPKTETRTKTRPKTET…	24
P110_G112	Basic Sites	Basic Sites	TrimKR	300.315	300.149	PQG	Chr_9_Csap_11308	AST-B	MFSRGVLWLACCTCLVALVRVAECKGPCMKGLPAYKCSYRVDGQGRPRVLNMKRLKRLFGSKGWTNVKKEPSPPRFFEVCCHGYVFYLIPPELAPPCLNGLWPGECSWRPQGKGRLRMTNYEKMHQWERKGWKVVKKRSTGGPFREVCCSGKVSYLAQQSSPTPKPGRKRAVEGKSVEGRKRSRERKRMSEKEPTPVKKPVSKKMPGEGRKKPATEKKKSVQGKKKSVPGKKTAPGKKITTLRKKTTPKKKPAAGKRKPATRKEKPAQGKKKSVPEKKLGSGKKKPIPRKKPVETSTPRKEASLQKKKKVKTSTPSALDKKKPVPSTKPVPVKTPSQRKKSLPQKRRGQGKKPAEGKKGALEVKQEQKSRNTTSPKTETRIKTRPKTETRTKTRPKTET…	24
G114_R115	Basic Sites	Basic Sites	Cleaved	231.255	231.138	GR	Chr_9_Csap_11308	AST-B	MFSRGVLWLACCTCLVALVRVAECKGPCMKGLPAYKCSYRVDGQGRPRVLNMKRLKRLFGSKGWTNVKKEPSPPRFFEVCCHGYVFYLIPPELAPPCLNGLWPGECSWRPQGKGRLRMTNYEKMHQWERKGWKVVKKRSTGGPFREVCCSGKVSYLAQQSSPTPKPGRKRAVEGKSVEGRKRSRERKRMSEKEPTPVKKPVSKKMPGEGRKKPATEKKKSVQGKKKSVPGKKTAPGKKITTLRKKTTPKKKPAAGKRKPATRKEKPAQGKKKSVPEKKLGSGKKKPIPRKKPVETSTPRKEASLQKKKKVKTSTPSALDKKKPVPSTKPVPVKTPSQRKKSLPQKRRGQGKKPAEGKKGALEVKQEQKSRNTTSPKTETRIKTRPKTETRTKTRPKTET…	24
L116_R117	Basic Sites	Basic Sites	Cleaved	287.363	287.201	LR	Chr_9_Csap_11308	AST-B	MFSRGVLWLACCTCLVALVRVAECKGPCMKGLPAYKCSYRVDGQGRPRVLNMKRLKRLFGSKGWTNVKKEPSPPRFFEVCCHGYVFYLIPPELAPPCLNGLWPGECSWRPQGKGRLRMTNYEKMHQWERKGWKVVKKRSTGGPFREVCCSGKVSYLAQQSSPTPKPGRKRAVEGKSVEGRKRSRERKRMSEKEPTPVKKPVSKKMPGEGRKKPATEKKKSVQGKKKSVPGKKTAPGKKITTLRKKTTPKKKPAAGKRKPATRKEKPAQGKKKSVPEKKLGSGKKKPIPRKKPVETSTPRKEASLQKKKKVKTSTPSALDKKKPVPSTKPVPVKTPSQRKKSLPQKRRGQGKKPAEGKKGALEVKQEQKSRNTTSPKTETRIKTRPKTETRTKTRPKTET…	24
M118_K123	Basic Sites	Basic Sites	Cleaved	784.883	784.348	MTNYEK	Chr_9_Csap_11308	AST-B	MFSRGVLWLACCTCLVALVRVAECKGPCMKGLPAYKCSYRVDGQGRPRVLNMKRLKRLFGSKGWTNVKKEPSPPRFFEVCCHGYVFYLIPPELAPPCLNGLWPGECSWRPQGKGRLRMTNYEKMHQWERKGWKVVKKRSTGGPFREVCCSGKVSYLAQQSSPTPKPGRKRAVEGKSVEGRKRSRERKRMSEKEPTPVKKPVSKKMPGEGRKKPATEKKKSVQGKKKSVPGKKTAPGKKITTLRKKTTPKKKPAAGKRKPATRKEKPAQGKKKSVPEKKLGSGKKKPIPRKKPVETSTPRKEASLQKKKKVKTSTPSALDKKKPVPSTKPVPVKTPSQRKKSLPQKRRGQGKKPAEGKKGALEVKQEQKSRNTTSPKTETRIKTRPKTETRTKTRPKTET…	24
M118_E122	Basic Sites	Basic Sites	TrimKR	656.709	656.253	MTNYE	Chr_9_Csap_11308	AST-B	MFSRGVLWLACCTCLVALVRVAECKGPCMKGLPAYKCSYRVDGQGRPRVLNMKRLKRLFGSKGWTNVKKEPSPPRFFEVCCHGYVFYLIPPELAPPCLNGLWPGECSWRPQGKGRLRMTNYEKMHQWERKGWKVVKKRSTGGPFREVCCSGKVSYLAQQSSPTPKPGRKRAVEGKSVEGRKRSRERKRMSEKEPTPVKKPVSKKMPGEGRKKPATEKKKSVQGKKKSVPGKKTAPGKKITTLRKKTTPKKKPAAGKRKPATRKEKPAQGKKKSVPEKKLGSGKKKPIPRKKPVETSTPRKEASLQKKKKVKTSTPSALDKKKPVPSTKPVPVKTPSQRKKSLPQKRRGQGKKPAEGKKGALEVKQEQKSRNTTSPKTETRIKTRPKTETRTKTRPKTET…	24
M124_K130	Basic Sites	Basic Sites	Cleaved	1014.17	1013.49	MHQWERK	Chr_9_Csap_11308	AST-B	MFSRGVLWLACCTCLVALVRVAECKGPCMKGLPAYKCSYRVDGQGRPRVLNMKRLKRLFGSKGWTNVKKEPSPPRFFEVCCHGYVFYLIPPELAPPCLNGLWPGECSWRPQGKGRLRMTNYEKMHQWERKGWKVVKKRSTGGPFREVCCSGKVSYLAQQSSPTPKPGRKRAVEGKSVEGRKRSRERKRMSEKEPTPVKKPVSKKMPGEGRKKPATEKKKSVQGKKKSVPGKKTAPGKKITTLRKKTTPKKKPAAGKRKPATRKEKPAQGKKKSVPEKKLGSGKKKPIPRKKPVETSTPRKEASLQKKKKVKTSTPSALDKKKPVPSTKPVPVKTPSQRKKSLPQKRRGQGKKPAEGKKGALEVKQEQKSRNTTSPKTETRIKTRPKTETRTKTRPKTET…	24
M124_E128	Basic Sites	Basic Sites	TrimKR	729.809	729.296	MHQWE	Chr_9_Csap_11308	AST-B	MFSRGVLWLACCTCLVALVRVAECKGPCMKGLPAYKCSYRVDGQGRPRVLNMKRLKRLFGSKGWTNVKKEPSPPRFFEVCCHGYVFYLIPPELAPPCLNGLWPGECSWRPQGKGRLRMTNYEKMHQWERKGWKVVKKRSTGGPFREVCCSGKVSYLAQQSSPTPKPGRKRAVEGKSVEGRKRSRERKRMSEKEPTPVKKPVSKKMPGEGRKKPATEKKKSVQGKKKSVPGKKTAPGKKITTLRKKTTPKKKPAAGKRKPATRKEKPAQGKKKSVPEKKLGSGKKKPIPRKKPVETSTPRKEASLQKKKKVKTSTPSALDKKKPVPSTKPVPVKTPSQRKKSLPQKRRGQGKKPAEGKKGALEVKQEQKSRNTTSPKTETRIKTRPKTETRTKTRPKTET…	24
G131_K133	Basic Sites	Basic Sites	Cleaved	389.455	389.211	GWK	Chr_9_Csap_11308	AST-B	MFSRGVLWLACCTCLVALVRVAECKGPCMKGLPAYKCSYRVDGQGRPRVLNMKRLKRLFGSKGWTNVKKEPSPPRFFEVCCHGYVFYLIPPELAPPCLNGLWPGECSWRPQGKGRLRMTNYEKMHQWERKGWKVVKKRSTGGPFREVCCSGKVSYLAQQSSPTPKPGRKRAVEGKSVEGRKRSRERKRMSEKEPTPVKKPVSKKMPGEGRKKPATEKKKSVQGKKKSVPGKKTAPGKKITTLRKKTTPKKKPAAGKRKPATRKEKPAQGKKKSVPEKKLGSGKKKPIPRKKPVETSTPRKEASLQKKKKVKTSTPSALDKKKPVPSTKPVPVKTPSQRKKSLPQKRRGQGKKPAEGKKGALEVKQEQKSRNTTSPKTETRIKTRPKTETRTKTRPKTET…	24
G131_W132	Basic Sites	Basic Sites	TrimKR	261.281	261.116	GW	Chr_9_Csap_11308	AST-B	MFSRGVLWLACCTCLVALVRVAECKGPCMKGLPAYKCSYRVDGQGRPRVLNMKRLKRLFGSKGWTNVKKEPSPPRFFEVCCHGYVFYLIPPELAPPCLNGLWPGECSWRPQGKGRLRMTNYEKMHQWERKGWKVVKKRSTGGPFREVCCSGKVSYLAQQSSPTPKPGRKRAVEGKSVEGRKRSRERKRMSEKEPTPVKKPVSKKMPGEGRKKPATEKKKSVQGKKKSVPGKKTAPGKKITTLRKKTTPKKKPAAGKRKPATRKEKPAQGKKKSVPEKKLGSGKKKPIPRKKPVETSTPRKEASLQKKKKVKTSTPSALDKKKPVPSTKPVPVKTPSQRKKSLPQKRRGQGKKPAEGKKGALEVKQEQKSRNTTSPKTETRIKTRPKTETRTKTRPKTET…	24
V134_K136	Basic Sites	Basic Sites	Cleaved	344.455	344.247	VVK	Chr_9_Csap_11308	AST-B	MFSRGVLWLACCTCLVALVRVAECKGPCMKGLPAYKCSYRVDGQGRPRVLNMKRLKRLFGSKGWTNVKKEPSPPRFFEVCCHGYVFYLIPPELAPPCLNGLWPGECSWRPQGKGRLRMTNYEKMHQWERKGWKVVKKRSTGGPFREVCCSGKVSYLAQQSSPTPKPGRKRAVEGKSVEGRKRSRERKRMSEKEPTPVKKPVSKKMPGEGRKKPATEKKKSVQGKKKSVPGKKTAPGKKITTLRKKTTPKKKPAAGKRKPATRKEKPAQGKKKSVPEKKLGSGKKKPIPRKKPVETSTPRKEASLQKKKKVKTSTPSALDKKKPVPSTKPVPVKTPSQRKKSLPQKRRGQGKKPAEGKKGALEVKQEQKSRNTTSPKTETRIKTRPKTETRTKTRPKTET…	24
V134_V135	Basic Sites	Basic Sites	TrimKR	216.281	216.153	VV	Chr_9_Csap_11308	AST-B	MFSRGVLWLACCTCLVALVRVAECKGPCMKGLPAYKCSYRVDGQGRPRVLNMKRLKRLFGSKGWTNVKKEPSPPRFFEVCCHGYVFYLIPPELAPPCLNGLWPGECSWRPQGKGRLRMTNYEKMHQWERKGWKVVKKRSTGGPFREVCCSGKVSYLAQQSSPTPKPGRKRAVEGKSVEGRKRSRERKRMSEKEPTPVKKPVSKKMPGEGRKKPATEKKKSVQGKKKSVPGKKTAPGKKITTLRKKTTPKKKPAAGKRKPATRKEKPAQGKKKSVPEKKLGSGKKKPIPRKKPVETSTPRKEASLQKKKKVKTSTPSALDKKKPVPSTKPVPVKTPSQRKKSLPQKRRGQGKKPAEGKKGALEVKQEQKSRNTTSPKTETRIKTRPKTETRTKTRPKTET…	24
K137_K137	Basic Sites	Basic Sites	Cleaved	146.19	146.111	K	Chr_9_Csap_11308	AST-B	MFSRGVLWLACCTCLVALVRVAECKGPCMKGLPAYKCSYRVDGQGRPRVLNMKRLKRLFGSKGWTNVKKEPSPPRFFEVCCHGYVFYLIPPELAPPCLNGLWPGECSWRPQGKGRLRMTNYEKMHQWERKGWKVVKKRSTGGPFREVCCSGKVSYLAQQSSPTPKPGRKRAVEGKSVEGRKRSRERKRMSEKEPTPVKKPVSKKMPGEGRKKPATEKKKSVQGKKKSVPGKKTAPGKKITTLRKKTTPKKKPAAGKRKPATRKEKPAQGKKKSVPEKKLGSGKKKPIPRKKPVETSTPRKEASLQKKKKVKTSTPSALDKKKPVPSTKPVPVKTPSQRKKSLPQKRRGQGKKPAEGKKGALEVKQEQKSRNTTSPKTETRIKTRPKTETRTKTRPKTET…	24
R138_R138	Basic Sites	Basic Sites	Cleaved	174.203	174.117	R	Chr_9_Csap_11308	AST-B	MFSRGVLWLACCTCLVALVRVAECKGPCMKGLPAYKCSYRVDGQGRPRVLNMKRLKRLFGSKGWTNVKKEPSPPRFFEVCCHGYVFYLIPPELAPPCLNGLWPGECSWRPQGKGRLRMTNYEKMHQWERKGWKVVKKRSTGGPFREVCCSGKVSYLAQQSSPTPKPGRKRAVEGKSVEGRKRSRERKRMSEKEPTPVKKPVSKKMPGEGRKKPATEKKKSVQGKKKSVPGKKTAPGKKITTLRKKTTPKKKPAAGKRKPATRKEKPAQGKKKSVPEKKLGSGKKKPIPRKKPVETSTPRKEASLQKKKKVKTSTPSALDKKKPVPSTKPVPVKTPSQRKKSLPQKRRGQGKKPAEGKKGALEVKQEQKSRNTTSPKTETRIKTRPKTETRTKTRPKTET…	24
S139_R145	Basic Sites	Basic Sites	Cleaved	720.784	720.361	STGGPFR	Chr_9_Csap_11308	AST-B	MFSRGVLWLACCTCLVALVRVAECKGPCMKGLPAYKCSYRVDGQGRPRVLNMKRLKRLFGSKGWTNVKKEPSPPRFFEVCCHGYVFYLIPPELAPPCLNGLWPGECSWRPQGKGRLRMTNYEKMHQWERKGWKVVKKRSTGGPFREVCCSGKVSYLAQQSSPTPKPGRKRAVEGKSVEGRKRSRERKRMSEKEPTPVKKPVSKKMPGEGRKKPATEKKKSVQGKKKSVPGKKTAPGKKITTLRKKTTPKKKPAAGKRKPATRKEKPAQGKKKSVPEKKLGSGKKKPIPRKKPVETSTPRKEASLQKKKKVKTSTPSALDKKKPVPSTKPVPVKTPSQRKKSLPQKRRGQGKKPAEGKKGALEVKQEQKSRNTTSPKTETRIKTRPKTETRTKTRPKTET…	24
S139_F144	Basic Sites	Basic Sites	TrimKR	564.596	564.26	STGGPF	Chr_9_Csap_11308	AST-B	MFSRGVLWLACCTCLVALVRVAECKGPCMKGLPAYKCSYRVDGQGRPRVLNMKRLKRLFGSKGWTNVKKEPSPPRFFEVCCHGYVFYLIPPELAPPCLNGLWPGECSWRPQGKGRLRMTNYEKMHQWERKGWKVVKKRSTGGPFREVCCSGKVSYLAQQSSPTPKPGRKRAVEGKSVEGRKRSRERKRMSEKEPTPVKKPVSKKMPGEGRKKPATEKKKSVQGKKKSVPGKKTAPGKKITTLRKKTTPKKKPAAGKRKPATRKEKPAQGKKKSVPEKKLGSGKKKPIPRKKPVETSTPRKEASLQKKKKVKTSTPSALDKKKPVPSTKPVPVKTPSQRKKSLPQKRRGQGKKPAEGKKGALEVKQEQKSRNTTSPKTETRIKTRPKTETRTKTRPKTET…	24
E146_K152	Basic Sites	Basic Sites	Cleaved	724.846	724.294	EVCCSGK	Chr_9_Csap_11308	AST-B	MFSRGVLWLACCTCLVALVRVAECKGPCMKGLPAYKCSYRVDGQGRPRVLNMKRLKRLFGSKGWTNVKKEPSPPRFFEVCCHGYVFYLIPPELAPPCLNGLWPGECSWRPQGKGRLRMTNYEKMHQWERKGWKVVKKRSTGGPFREVCCSGKVSYLAQQSSPTPKPGRKRAVEGKSVEGRKRSRERKRMSEKEPTPVKKPVSKKMPGEGRKKPATEKKKSVQGKKKSVPGKKTAPGKKITTLRKKTTPKKKPAAGKRKPATRKEKPAQGKKKSVPEKKLGSGKKKPIPRKKPVETSTPRKEASLQKKKKVKTSTPSALDKKKPVPSTKPVPVKTPSQRKKSLPQKRRGQGKKPAEGKKGALEVKQEQKSRNTTSPKTETRIKTRPKTETRTKTRPKTET…	24
E146_G151	Basic Sites	Basic Sites	TrimKR	596.672	596.199	EVCCSG	Chr_9_Csap_11308	AST-B	MFSRGVLWLACCTCLVALVRVAECKGPCMKGLPAYKCSYRVDGQGRPRVLNMKRLKRLFGSKGWTNVKKEPSPPRFFEVCCHGYVFYLIPPELAPPCLNGLWPGECSWRPQGKGRLRMTNYEKMHQWERKGWKVVKKRSTGGPFREVCCSGKVSYLAQQSSPTPKPGRKRAVEGKSVEGRKRSRERKRMSEKEPTPVKKPVSKKMPGEGRKKPATEKKKSVQGKKKSVPGKKTAPGKKITTLRKKTTPKKKPAAGKRKPATRKEKPAQGKKKSVPEKKLGSGKKKPIPRKKPVETSTPRKEASLQKKKKVKTSTPSALDKKKPVPSTKPVPVKTPSQRKKSLPQKRRGQGKKPAEGKKGALEVKQEQKSRNTTSPKTETRIKTRPKTETRTKTRPKTET…	24
V153_R168	Basic Sites	Basic Sites	Cleaved	1715.93	1714.91	VSYLAQQSSPTPKPGR	Chr_9_Csap_11308	AST-B	MFSRGVLWLACCTCLVALVRVAECKGPCMKGLPAYKCSYRVDGQGRPRVLNMKRLKRLFGSKGWTNVKKEPSPPRFFEVCCHGYVFYLIPPELAPPCLNGLWPGECSWRPQGKGRLRMTNYEKMHQWERKGWKVVKKRSTGGPFREVCCSGKVSYLAQQSSPTPKPGRKRAVEGKSVEGRKRSRERKRMSEKEPTPVKKPVSKKMPGEGRKKPATEKKKSVQGKKKSVPGKKTAPGKKITTLRKKTTPKKKPAAGKRKPATRKEKPAQGKKKSVPEKKLGSGKKKPIPRKKPVETSTPRKEASLQKKKKVKTSTPSALDKKKPVPSTKPVPVKTPSQRKKSLPQKRRGQGKKPAEGKKGALEVKQEQKSRNTTSPKTETRIKTRPKTETRTKTRPKTET…	24
V153_G167	Basic Sites	Basic Sites	TrimKR	1559.74	1558.8	VSYLAQQSSPTPKPG	Chr_9_Csap_11308	AST-B	MFSRGVLWLACCTCLVALVRVAECKGPCMKGLPAYKCSYRVDGQGRPRVLNMKRLKRLFGSKGWTNVKKEPSPPRFFEVCCHGYVFYLIPPELAPPCLNGLWPGECSWRPQGKGRLRMTNYEKMHQWERKGWKVVKKRSTGGPFREVCCSGKVSYLAQQSSPTPKPGRKRAVEGKSVEGRKRSRERKRMSEKEPTPVKKPVSKKMPGEGRKKPATEKKKSVQGKKKSVPGKKTAPGKKITTLRKKTTPKKKPAAGKRKPATRKEKPAQGKKKSVPEKKLGSGKKKPIPRKKPVETSTPRKEASLQKKKKVKTSTPSALDKKKPVPSTKPVPVKTPSQRKKSLPQKRRGQGKKPAEGKKGALEVKQEQKSRNTTSPKTETRIKTRPKTETRTKTRPKTET…	24
K169_K169	Basic Sites	Basic Sites	Cleaved	146.19	146.111	K	Chr_9_Csap_11308	AST-B	MFSRGVLWLACCTCLVALVRVAECKGPCMKGLPAYKCSYRVDGQGRPRVLNMKRLKRLFGSKGWTNVKKEPSPPRFFEVCCHGYVFYLIPPELAPPCLNGLWPGECSWRPQGKGRLRMTNYEKMHQWERKGWKVVKKRSTGGPFREVCCSGKVSYLAQQSSPTPKPGRKRAVEGKSVEGRKRSRERKRMSEKEPTPVKKPVSKKMPGEGRKKPATEKKKSVQGKKKSVPGKKTAPGKKITTLRKKTTPKKKPAAGKRKPATRKEKPAQGKKKSVPEKKLGSGKKKPIPRKKPVETSTPRKEASLQKKKKVKTSTPSALDKKKPVPSTKPVPVKTPSQRKKSLPQKRRGQGKKPAEGKKGALEVKQEQKSRNTTSPKTETRIKTRPKTETRTKTRPKTET…	24
R170_R170	Basic Sites	Basic Sites	Cleaved	174.203	174.117	R	Chr_9_Csap_11308	AST-B	MFSRGVLWLACCTCLVALVRVAECKGPCMKGLPAYKCSYRVDGQGRPRVLNMKRLKRLFGSKGWTNVKKEPSPPRFFEVCCHGYVFYLIPPELAPPCLNGLWPGECSWRPQGKGRLRMTNYEKMHQWERKGWKVVKKRSTGGPFREVCCSGKVSYLAQQSSPTPKPGRKRAVEGKSVEGRKRSRERKRMSEKEPTPVKKPVSKKMPGEGRKKPATEKKKSVQGKKKSVPGKKTAPGKKITTLRKKTTPKKKPAAGKRKPATRKEKPAQGKKKSVPEKKLGSGKKKPIPRKKPVETSTPRKEASLQKKKKVKTSTPSALDKKKPVPSTKPVPVKTPSQRKKSLPQKRRGQGKKPAEGKKGALEVKQEQKSRNTTSPKTETRIKTRPKTETRTKTRPKTET…	24
A171_K175	Basic Sites	Basic Sites	Cleaved	502.569	502.28	AVEGK	Chr_9_Csap_11308	AST-B	MFSRGVLWLACCTCLVALVRVAECKGPCMKGLPAYKCSYRVDGQGRPRVLNMKRLKRLFGSKGWTNVKKEPSPPRFFEVCCHGYVFYLIPPELAPPCLNGLWPGECSWRPQGKGRLRMTNYEKMHQWERKGWKVVKKRSTGGPFREVCCSGKVSYLAQQSSPTPKPGRKRAVEGKSVEGRKRSRERKRMSEKEPTPVKKPVSKKMPGEGRKKPATEKKKSVQGKKKSVPGKKTAPGKKITTLRKKTTPKKKPAAGKRKPATRKEKPAQGKKKSVPEKKLGSGKKKPIPRKKPVETSTPRKEASLQKKKKVKTSTPSALDKKKPVPSTKPVPVKTPSQRKKSLPQKRRGQGKKPAEGKKGALEVKQEQKSRNTTSPKTETRIKTRPKTETRTKTRPKTET…	24
A171_G174	Basic Sites	Basic Sites	TrimKR	374.395	374.185	AVEG	Chr_9_Csap_11308	AST-B	MFSRGVLWLACCTCLVALVRVAECKGPCMKGLPAYKCSYRVDGQGRPRVLNMKRLKRLFGSKGWTNVKKEPSPPRFFEVCCHGYVFYLIPPELAPPCLNGLWPGECSWRPQGKGRLRMTNYEKMHQWERKGWKVVKKRSTGGPFREVCCSGKVSYLAQQSSPTPKPGRKRAVEGKSVEGRKRSRERKRMSEKEPTPVKKPVSKKMPGEGRKKPATEKKKSVQGKKKSVPGKKTAPGKKITTLRKKTTPKKKPAAGKRKPATRKEKPAQGKKKSVPEKKLGSGKKKPIPRKKPVETSTPRKEASLQKKKKVKTSTPSALDKKKPVPSTKPVPVKTPSQRKKSLPQKRRGQGKKPAEGKKGALEVKQEQKSRNTTSPKTETRIKTRPKTETRTKTRPKTET…	24
S176_K181	Basic Sites	Basic Sites	Cleaved	674.756	674.376	SVEGRK	Chr_9_Csap_11308	AST-B	MFSRGVLWLACCTCLVALVRVAECKGPCMKGLPAYKCSYRVDGQGRPRVLNMKRLKRLFGSKGWTNVKKEPSPPRFFEVCCHGYVFYLIPPELAPPCLNGLWPGECSWRPQGKGRLRMTNYEKMHQWERKGWKVVKKRSTGGPFREVCCSGKVSYLAQQSSPTPKPGRKRAVEGKSVEGRKRSRERKRMSEKEPTPVKKPVSKKMPGEGRKKPATEKKKSVQGKKKSVPGKKTAPGKKITTLRKKTTPKKKPAAGKRKPATRKEKPAQGKKKSVPEKKLGSGKKKPIPRKKPVETSTPRKEASLQKKKKVKTSTPSALDKKKPVPSTKPVPVKTPSQRKKSLPQKRRGQGKKPAEGKKGALEVKQEQKSRNTTSPKTETRIKTRPKTETRTKTRPKTET…	24
S176_G179	Basic Sites	Basic Sites	TrimKR	390.394	390.18	SVEG	Chr_9_Csap_11308	AST-B	MFSRGVLWLACCTCLVALVRVAECKGPCMKGLPAYKCSYRVDGQGRPRVLNMKRLKRLFGSKGWTNVKKEPSPPRFFEVCCHGYVFYLIPPELAPPCLNGLWPGECSWRPQGKGRLRMTNYEKMHQWERKGWKVVKKRSTGGPFREVCCSGKVSYLAQQSSPTPKPGRKRAVEGKSVEGRKRSRERKRMSEKEPTPVKKPVSKKMPGEGRKKPATEKKKSVQGKKKSVPGKKTAPGKKITTLRKKTTPKKKPAAGKRKPATRKEKPAQGKKKSVPEKKLGSGKKKPIPRKKPVETSTPRKEASLQKKKKVKTSTPSALDKKKPVPSTKPVPVKTPSQRKKSLPQKRRGQGKKPAEGKKGALEVKQEQKSRNTTSPKTETRIKTRPKTETRTKTRPKTET…	24
R182_R182	Basic Sites	Basic Sites	Cleaved	174.203	174.117	R	Chr_9_Csap_11308	AST-B	MFSRGVLWLACCTCLVALVRVAECKGPCMKGLPAYKCSYRVDGQGRPRVLNMKRLKRLFGSKGWTNVKKEPSPPRFFEVCCHGYVFYLIPPELAPPCLNGLWPGECSWRPQGKGRLRMTNYEKMHQWERKGWKVVKKRSTGGPFREVCCSGKVSYLAQQSSPTPKPGRKRAVEGKSVEGRKRSRERKRMSEKEPTPVKKPVSKKMPGEGRKKPATEKKKSVQGKKKSVPGKKTAPGKKITTLRKKTTPKKKPAAGKRKPATRKEKPAQGKKKSVPEKKLGSGKKKPIPRKKPVETSTPRKEASLQKKKKVKTSTPSALDKKKPVPSTKPVPVKTPSQRKKSLPQKRRGQGKKPAEGKKGALEVKQEQKSRNTTSPKTETRIKTRPKTETRTKTRPKTET…	24
S183_R184	Basic Sites	Basic Sites	Cleaved	261.282	261.149	SR	Chr_9_Csap_11308	AST-B	MFSRGVLWLACCTCLVALVRVAECKGPCMKGLPAYKCSYRVDGQGRPRVLNMKRLKRLFGSKGWTNVKKEPSPPRFFEVCCHGYVFYLIPPELAPPCLNGLWPGECSWRPQGKGRLRMTNYEKMHQWERKGWKVVKKRSTGGPFREVCCSGKVSYLAQQSSPTPKPGRKRAVEGKSVEGRKRSRERKRMSEKEPTPVKKPVSKKMPGEGRKKPATEKKKSVQGKKKSVPGKKTAPGKKITTLRKKTTPKKKPAAGKRKPATRKEKPAQGKKKSVPEKKLGSGKKKPIPRKKPVETSTPRKEASLQKKKKVKTSTPSALDKKKPVPSTKPVPVKTPSQRKKSLPQKRRGQGKKPAEGKKGALEVKQEQKSRNTTSPKTETRIKTRPKTETRTKTRPKTET…	24
E185_K187	Basic Sites	Basic Sites	Cleaved	431.493	431.254	ERK	Chr_9_Csap_11308	AST-B	MFSRGVLWLACCTCLVALVRVAECKGPCMKGLPAYKCSYRVDGQGRPRVLNMKRLKRLFGSKGWTNVKKEPSPPRFFEVCCHGYVFYLIPPELAPPCLNGLWPGECSWRPQGKGRLRMTNYEKMHQWERKGWKVVKKRSTGGPFREVCCSGKVSYLAQQSSPTPKPGRKRAVEGKSVEGRKRSRERKRMSEKEPTPVKKPVSKKMPGEGRKKPATEKKKSVQGKKKSVPGKKTAPGKKITTLRKKTTPKKKPAAGKRKPATRKEKPAQGKKKSVPEKKLGSGKKKPIPRKKPVETSTPRKEASLQKKKKVKTSTPSALDKKKPVPSTKPVPVKTPSQRKKSLPQKRRGQGKKPAEGKKGALEVKQEQKSRNTTSPKTETRIKTRPKTETRTKTRPKTET…	24
R188_R188	Basic Sites	Basic Sites	Cleaved	174.203	174.117	R	Chr_9_Csap_11308	AST-B	MFSRGVLWLACCTCLVALVRVAECKGPCMKGLPAYKCSYRVDGQGRPRVLNMKRLKRLFGSKGWTNVKKEPSPPRFFEVCCHGYVFYLIPPELAPPCLNGLWPGECSWRPQGKGRLRMTNYEKMHQWERKGWKVVKKRSTGGPFREVCCSGKVSYLAQQSSPTPKPGRKRAVEGKSVEGRKRSRERKRMSEKEPTPVKKPVSKKMPGEGRKKPATEKKKSVQGKKKSVPGKKTAPGKKITTLRKKTTPKKKPAAGKRKPATRKEKPAQGKKKSVPEKKLGSGKKKPIPRKKPVETSTPRKEASLQKKKKVKTSTPSALDKKKPVPSTKPVPVKTPSQRKKSLPQKRRGQGKKPAEGKKGALEVKQEQKSRNTTSPKTETRIKTRPKTETRTKTRPKTET…	24
M189_K192	Basic Sites	Basic Sites	Cleaved	493.576	493.226	MSEK	Chr_9_Csap_11308	AST-B	MFSRGVLWLACCTCLVALVRVAECKGPCMKGLPAYKCSYRVDGQGRPRVLNMKRLKRLFGSKGWTNVKKEPSPPRFFEVCCHGYVFYLIPPELAPPCLNGLWPGECSWRPQGKGRLRMTNYEKMHQWERKGWKVVKKRSTGGPFREVCCSGKVSYLAQQSSPTPKPGRKRAVEGKSVEGRKRSRERKRMSEKEPTPVKKPVSKKMPGEGRKKPATEKKKSVQGKKKSVPGKKTAPGKKITTLRKKTTPKKKPAAGKRKPATRKEKPAQGKKKSVPEKKLGSGKKKPIPRKKPVETSTPRKEASLQKKKKVKTSTPSALDKKKPVPSTKPVPVKTPSQRKKSLPQKRRGQGKKPAEGKKGALEVKQEQKSRNTTSPKTETRIKTRPKTETRTKTRPKTET…	24
M189_E191	Basic Sites	Basic Sites	TrimKR	365.402	365.131	MSE	Chr_9_Csap_11308	AST-B	MFSRGVLWLACCTCLVALVRVAECKGPCMKGLPAYKCSYRVDGQGRPRVLNMKRLKRLFGSKGWTNVKKEPSPPRFFEVCCHGYVFYLIPPELAPPCLNGLWPGECSWRPQGKGRLRMTNYEKMHQWERKGWKVVKKRSTGGPFREVCCSGKVSYLAQQSSPTPKPGRKRAVEGKSVEGRKRSRERKRMSEKEPTPVKKPVSKKMPGEGRKKPATEKKKSVQGKKKSVPGKKTAPGKKITTLRKKTTPKKKPAAGKRKPATRKEKPAQGKKKSVPEKKLGSGKKKPIPRKKPVETSTPRKEASLQKKKKVKTSTPSALDKKKPVPSTKPVPVKTPSQRKKSLPQKRRGQGKKPAEGKKGALEVKQEQKSRNTTSPKTETRIKTRPKTETRTKTRPKTET…	24
E193_K199	Basic Sites	Basic Sites	Cleaved	797.951	797.47	EPTPVKK	Chr_9_Csap_11308	AST-B	MFSRGVLWLACCTCLVALVRVAECKGPCMKGLPAYKCSYRVDGQGRPRVLNMKRLKRLFGSKGWTNVKKEPSPPRFFEVCCHGYVFYLIPPELAPPCLNGLWPGECSWRPQGKGRLRMTNYEKMHQWERKGWKVVKKRSTGGPFREVCCSGKVSYLAQQSSPTPKPGRKRAVEGKSVEGRKRSRERKRMSEKEPTPVKKPVSKKMPGEGRKKPATEKKKSVQGKKKSVPGKKTAPGKKITTLRKKTTPKKKPAAGKRKPATRKEKPAQGKKKSVPEKKLGSGKKKPIPRKKPVETSTPRKEASLQKKKKVKTSTPSALDKKKPVPSTKPVPVKTPSQRKKSLPQKRRGQGKKPAEGKKGALEVKQEQKSRNTTSPKTETRIKTRPKTETRTKTRPKTET…	24
E193_V197	Basic Sites	Basic Sites	TrimKR	541.603	541.28	EPTPV	Chr_9_Csap_11308	AST-B	MFSRGVLWLACCTCLVALVRVAECKGPCMKGLPAYKCSYRVDGQGRPRVLNMKRLKRLFGSKGWTNVKKEPSPPRFFEVCCHGYVFYLIPPELAPPCLNGLWPGECSWRPQGKGRLRMTNYEKMHQWERKGWKVVKKRSTGGPFREVCCSGKVSYLAQQSSPTPKPGRKRAVEGKSVEGRKRSRERKRMSEKEPTPVKKPVSKKMPGEGRKKPATEKKKSVQGKKKSVPGKKTAPGKKITTLRKKTTPKKKPAAGKRKPATRKEKPAQGKKKSVPEKKLGSGKKKPIPRKKPVETSTPRKEASLQKKKKVKTSTPSALDKKKPVPSTKPVPVKTPSQRKKSLPQKRRGQGKKPAEGKKGALEVKQEQKSRNTTSPKTETRIKTRPKTETRTKTRPKTET…	24
P200_K204	Basic Sites	Basic Sites	Cleaved	557.692	557.359	PVSKK	Chr_9_Csap_11308	AST-B	MFSRGVLWLACCTCLVALVRVAECKGPCMKGLPAYKCSYRVDGQGRPRVLNMKRLKRLFGSKGWTNVKKEPSPPRFFEVCCHGYVFYLIPPELAPPCLNGLWPGECSWRPQGKGRLRMTNYEKMHQWERKGWKVVKKRSTGGPFREVCCSGKVSYLAQQSSPTPKPGRKRAVEGKSVEGRKRSRERKRMSEKEPTPVKKPVSKKMPGEGRKKPATEKKKSVQGKKKSVPGKKTAPGKKITTLRKKTTPKKKPAAGKRKPATRKEKPAQGKKKSVPEKKLGSGKKKPIPRKKPVETSTPRKEASLQKKKKVKTSTPSALDKKKPVPSTKPVPVKTPSQRKKSLPQKRRGQGKKPAEGKKGALEVKQEQKSRNTTSPKTETRIKTRPKTETRTKTRPKTET…	24
P200_S202	Basic Sites	Basic Sites	TrimKR	301.344	301.169	PVS	Chr_9_Csap_11308	AST-B	MFSRGVLWLACCTCLVALVRVAECKGPCMKGLPAYKCSYRVDGQGRPRVLNMKRLKRLFGSKGWTNVKKEPSPPRFFEVCCHGYVFYLIPPELAPPCLNGLWPGECSWRPQGKGRLRMTNYEKMHQWERKGWKVVKKRSTGGPFREVCCSGKVSYLAQQSSPTPKPGRKRAVEGKSVEGRKRSRERKRMSEKEPTPVKKPVSKKMPGEGRKKPATEKKKSVQGKKKSVPGKKTAPGKKITTLRKKTTPKKKPAAGKRKPATRKEKPAQGKKKSVPEKKLGSGKKKPIPRKKPVETSTPRKEASLQKKKKVKTSTPSALDKKKPVPSTKPVPVKTPSQRKKSLPQKRRGQGKKPAEGKKGALEVKQEQKSRNTTSPKTETRIKTRPKTETRTKTRPKTET…	24
M205_K211	Basic Sites	Basic Sites	Cleaved	773.906	773.391	MPGEGRK	Chr_9_Csap_11308	AST-B	MFSRGVLWLACCTCLVALVRVAECKGPCMKGLPAYKCSYRVDGQGRPRVLNMKRLKRLFGSKGWTNVKKEPSPPRFFEVCCHGYVFYLIPPELAPPCLNGLWPGECSWRPQGKGRLRMTNYEKMHQWERKGWKVVKKRSTGGPFREVCCSGKVSYLAQQSSPTPKPGRKRAVEGKSVEGRKRSRERKRMSEKEPTPVKKPVSKKMPGEGRKKPATEKKKSVQGKKKSVPGKKTAPGKKITTLRKKTTPKKKPAAGKRKPATRKEKPAQGKKKSVPEKKLGSGKKKPIPRKKPVETSTPRKEASLQKKKKVKTSTPSALDKKKPVPSTKPVPVKTPSQRKKSLPQKRRGQGKKPAEGKKGALEVKQEQKSRNTTSPKTETRIKTRPKTETRTKTRPKTET…	24
M205_G209	Basic Sites	Basic Sites	TrimKR	489.545	489.194	MPGEG	Chr_9_Csap_11308	AST-B	MFSRGVLWLACCTCLVALVRVAECKGPCMKGLPAYKCSYRVDGQGRPRVLNMKRLKRLFGSKGWTNVKKEPSPPRFFEVCCHGYVFYLIPPELAPPCLNGLWPGECSWRPQGKGRLRMTNYEKMHQWERKGWKVVKKRSTGGPFREVCCSGKVSYLAQQSSPTPKPGRKRAVEGKSVEGRKRSRERKRMSEKEPTPVKKPVSKKMPGEGRKKPATEKKKSVQGKKKSVPGKKTAPGKKITTLRKKTTPKKKPAAGKRKPATRKEKPAQGKKKSVPEKKLGSGKKKPIPRKKPVETSTPRKEASLQKKKKVKTSTPSALDKKKPVPSTKPVPVKTPSQRKKSLPQKRRGQGKKPAEGKKGALEVKQEQKSRNTTSPKTETRIKTRPKTETRTKTRPKTET…	24
K212_K212	Basic Sites	Basic Sites	Cleaved	146.19	146.111	K	Chr_9_Csap_11308	AST-B	MFSRGVLWLACCTCLVALVRVAECKGPCMKGLPAYKCSYRVDGQGRPRVLNMKRLKRLFGSKGWTNVKKEPSPPRFFEVCCHGYVFYLIPPELAPPCLNGLWPGECSWRPQGKGRLRMTNYEKMHQWERKGWKVVKKRSTGGPFREVCCSGKVSYLAQQSSPTPKPGRKRAVEGKSVEGRKRSRERKRMSEKEPTPVKKPVSKKMPGEGRKKPATEKKKSVQGKKKSVPGKKTAPGKKITTLRKKTTPKKKPAAGKRKPATRKEKPAQGKKKSVPEKKLGSGKKKPIPRKKPVETSTPRKEASLQKKKKVKTSTPSALDKKKPVPSTKPVPVKTPSQRKKSLPQKRRGQGKKPAEGKKGALEVKQEQKSRNTTSPKTETRIKTRPKTETRTKTRPKTET…	24
P213_K218	Basic Sites	Basic Sites	Cleaved	672.78	672.386	PATEKK	Chr_9_Csap_11308	AST-B	MFSRGVLWLACCTCLVALVRVAECKGPCMKGLPAYKCSYRVDGQGRPRVLNMKRLKRLFGSKGWTNVKKEPSPPRFFEVCCHGYVFYLIPPELAPPCLNGLWPGECSWRPQGKGRLRMTNYEKMHQWERKGWKVVKKRSTGGPFREVCCSGKVSYLAQQSSPTPKPGRKRAVEGKSVEGRKRSRERKRMSEKEPTPVKKPVSKKMPGEGRKKPATEKKKSVQGKKKSVPGKKTAPGKKITTLRKKTTPKKKPAAGKRKPATRKEKPAQGKKKSVPEKKLGSGKKKPIPRKKPVETSTPRKEASLQKKKKVKTSTPSALDKKKPVPSTKPVPVKTPSQRKKSLPQKRRGQGKKPAEGKKGALEVKQEQKSRNTTSPKTETRIKTRPKTETRTKTRPKTET…	24
P213_E216	Basic Sites	Basic Sites	TrimKR	416.432	416.196	PATE	Chr_9_Csap_11308	AST-B	MFSRGVLWLACCTCLVALVRVAECKGPCMKGLPAYKCSYRVDGQGRPRVLNMKRLKRLFGSKGWTNVKKEPSPPRFFEVCCHGYVFYLIPPELAPPCLNGLWPGECSWRPQGKGRLRMTNYEKMHQWERKGWKVVKKRSTGGPFREVCCSGKVSYLAQQSSPTPKPGRKRAVEGKSVEGRKRSRERKRMSEKEPTPVKKPVSKKMPGEGRKKPATEKKKSVQGKKKSVPGKKTAPGKKITTLRKKTTPKKKPAAGKRKPATRKEKPAQGKKKSVPEKKLGSGKKKPIPRKKPVETSTPRKEASLQKKKKVKTSTPSALDKKKPVPSTKPVPVKTPSQRKKSLPQKRRGQGKKPAEGKKGALEVKQEQKSRNTTSPKTETRIKTRPKTETRTKTRPKTET…	24
K219_K219	Basic Sites	Basic Sites	Cleaved	146.19	146.111	K	Chr_9_Csap_11308	AST-B	MFSRGVLWLACCTCLVALVRVAECKGPCMKGLPAYKCSYRVDGQGRPRVLNMKRLKRLFGSKGWTNVKKEPSPPRFFEVCCHGYVFYLIPPELAPPCLNGLWPGECSWRPQGKGRLRMTNYEKMHQWERKGWKVVKKRSTGGPFREVCCSGKVSYLAQQSSPTPKPGRKRAVEGKSVEGRKRSRERKRMSEKEPTPVKKPVSKKMPGEGRKKPATEKKKSVQGKKKSVPGKKTAPGKKITTLRKKTTPKKKPAAGKRKPATRKEKPAQGKKKSVPEKKLGSGKKKPIPRKKPVETSTPRKEASLQKKKKVKTSTPSALDKKKPVPSTKPVPVKTPSQRKKSLPQKRRGQGKKPAEGKKGALEVKQEQKSRNTTSPKTETRIKTRPKTETRTKTRPKTET…	24
S220_K225	Basic Sites	Basic Sites	Cleaved	645.758	645.386	SVQGKK	Chr_9_Csap_11308	AST-B	MFSRGVLWLACCTCLVALVRVAECKGPCMKGLPAYKCSYRVDGQGRPRVLNMKRLKRLFGSKGWTNVKKEPSPPRFFEVCCHGYVFYLIPPELAPPCLNGLWPGECSWRPQGKGRLRMTNYEKMHQWERKGWKVVKKRSTGGPFREVCCSGKVSYLAQQSSPTPKPGRKRAVEGKSVEGRKRSRERKRMSEKEPTPVKKPVSKKMPGEGRKKPATEKKKSVQGKKKSVPGKKTAPGKKITTLRKKTTPKKKPAAGKRKPATRKEKPAQGKKKSVPEKKLGSGKKKPIPRKKPVETSTPRKEASLQKKKKVKTSTPSALDKKKPVPSTKPVPVKTPSQRKKSLPQKRRGQGKKPAEGKKGALEVKQEQKSRNTTSPKTETRIKTRPKTETRTKTRPKTET…	24
S220_G223	Basic Sites	Basic Sites	TrimKR	389.409	389.196	SVQG	Chr_9_Csap_11308	AST-B	MFSRGVLWLACCTCLVALVRVAECKGPCMKGLPAYKCSYRVDGQGRPRVLNMKRLKRLFGSKGWTNVKKEPSPPRFFEVCCHGYVFYLIPPELAPPCLNGLWPGECSWRPQGKGRLRMTNYEKMHQWERKGWKVVKKRSTGGPFREVCCSGKVSYLAQQSSPTPKPGRKRAVEGKSVEGRKRSRERKRMSEKEPTPVKKPVSKKMPGEGRKKPATEKKKSVQGKKKSVPGKKTAPGKKITTLRKKTTPKKKPAAGKRKPATRKEKPAQGKKKSVPEKKLGSGKKKPIPRKKPVETSTPRKEASLQKKKKVKTSTPSALDKKKPVPSTKPVPVKTPSQRKKSLPQKRRGQGKKPAEGKKGALEVKQEQKSRNTTSPKTETRIKTRPKTETRTKTRPKTET…	24
K226_K226	Basic Sites	Basic Sites	Cleaved	146.19	146.111	K	Chr_9_Csap_11308	AST-B	MFSRGVLWLACCTCLVALVRVAECKGPCMKGLPAYKCSYRVDGQGRPRVLNMKRLKRLFGSKGWTNVKKEPSPPRFFEVCCHGYVFYLIPPELAPPCLNGLWPGECSWRPQGKGRLRMTNYEKMHQWERKGWKVVKKRSTGGPFREVCCSGKVSYLAQQSSPTPKPGRKRAVEGKSVEGRKRSRERKRMSEKEPTPVKKPVSKKMPGEGRKKPATEKKKSVQGKKKSVPGKKTAPGKKITTLRKKTTPKKKPAAGKRKPATRKEKPAQGKKKSVPEKKLGSGKKKPIPRKKPVETSTPRKEASLQKKKKVKTSTPSALDKKKPVPSTKPVPVKTPSQRKKSLPQKRRGQGKKPAEGKKGALEVKQEQKSRNTTSPKTETRIKTRPKTETRTKTRPKTET…	24
S227_K232	Basic Sites	Basic Sites	Cleaved	614.744	614.38	SVPGKK	Chr_9_Csap_11308	AST-B	MFSRGVLWLACCTCLVALVRVAECKGPCMKGLPAYKCSYRVDGQGRPRVLNMKRLKRLFGSKGWTNVKKEPSPPRFFEVCCHGYVFYLIPPELAPPCLNGLWPGECSWRPQGKGRLRMTNYEKMHQWERKGWKVVKKRSTGGPFREVCCSGKVSYLAQQSSPTPKPGRKRAVEGKSVEGRKRSRERKRMSEKEPTPVKKPVSKKMPGEGRKKPATEKKKSVQGKKKSVPGKKTAPGKKITTLRKKTTPKKKPAAGKRKPATRKEKPAQGKKKSVPEKKLGSGKKKPIPRKKPVETSTPRKEASLQKKKKVKTSTPSALDKKKPVPSTKPVPVKTPSQRKKSLPQKRRGQGKKPAEGKKGALEVKQEQKSRNTTSPKTETRIKTRPKTETRTKTRPKTET…	24
S227_G230	Basic Sites	Basic Sites	TrimKR	358.395	358.19	SVPG	Chr_9_Csap_11308	AST-B	MFSRGVLWLACCTCLVALVRVAECKGPCMKGLPAYKCSYRVDGQGRPRVLNMKRLKRLFGSKGWTNVKKEPSPPRFFEVCCHGYVFYLIPPELAPPCLNGLWPGECSWRPQGKGRLRMTNYEKMHQWERKGWKVVKKRSTGGPFREVCCSGKVSYLAQQSSPTPKPGRKRAVEGKSVEGRKRSRERKRMSEKEPTPVKKPVSKKMPGEGRKKPATEKKKSVQGKKKSVPGKKTAPGKKITTLRKKTTPKKKPAAGKRKPATRKEKPAQGKKKSVPEKKLGSGKKKPIPRKKPVETSTPRKEASLQKKKKVKTSTPSALDKKKPVPSTKPVPVKTPSQRKKSLPQKRRGQGKKPAEGKKGALEVKQEQKSRNTTSPKTETRIKTRPKTETRTKTRPKTET…	24
T233_K238	Basic Sites	Basic Sites	Cleaved	600.717	600.365	TAPGKK	Chr_9_Csap_11308	AST-B	MFSRGVLWLACCTCLVALVRVAECKGPCMKGLPAYKCSYRVDGQGRPRVLNMKRLKRLFGSKGWTNVKKEPSPPRFFEVCCHGYVFYLIPPELAPPCLNGLWPGECSWRPQGKGRLRMTNYEKMHQWERKGWKVVKKRSTGGPFREVCCSGKVSYLAQQSSPTPKPGRKRAVEGKSVEGRKRSRERKRMSEKEPTPVKKPVSKKMPGEGRKKPATEKKKSVQGKKKSVPGKKTAPGKKITTLRKKTTPKKKPAAGKRKPATRKEKPAQGKKKSVPEKKLGSGKKKPIPRKKPVETSTPRKEASLQKKKKVKTSTPSALDKKKPVPSTKPVPVKTPSQRKKSLPQKRRGQGKKPAEGKKGALEVKQEQKSRNTTSPKTETRIKTRPKTETRTKTRPKTET…	24
T233_G236	Basic Sites	Basic Sites	TrimKR	344.368	344.175	TAPG	Chr_9_Csap_11308	AST-B	MFSRGVLWLACCTCLVALVRVAECKGPCMKGLPAYKCSYRVDGQGRPRVLNMKRLKRLFGSKGWTNVKKEPSPPRFFEVCCHGYVFYLIPPELAPPCLNGLWPGECSWRPQGKGRLRMTNYEKMHQWERKGWKVVKKRSTGGPFREVCCSGKVSYLAQQSSPTPKPGRKRAVEGKSVEGRKRSRERKRMSEKEPTPVKKPVSKKMPGEGRKKPATEKKKSVQGKKKSVPGKKTAPGKKITTLRKKTTPKKKPAAGKRKPATRKEKPAQGKKKSVPEKKLGSGKKKPIPRKKPVETSTPRKEASLQKKKKVKTSTPSALDKKKPVPSTKPVPVKTPSQRKKSLPQKRRGQGKKPAEGKKGALEVKQEQKSRNTTSPKTETRIKTRPKTETRTKTRPKTET…	24
I239_K244	Basic Sites	Basic Sites	Cleaved	730.907	730.475	ITTLRK	Chr_9_Csap_11308	AST-B	MFSRGVLWLACCTCLVALVRVAECKGPCMKGLPAYKCSYRVDGQGRPRVLNMKRLKRLFGSKGWTNVKKEPSPPRFFEVCCHGYVFYLIPPELAPPCLNGLWPGECSWRPQGKGRLRMTNYEKMHQWERKGWKVVKKRSTGGPFREVCCSGKVSYLAQQSSPTPKPGRKRAVEGKSVEGRKRSRERKRMSEKEPTPVKKPVSKKMPGEGRKKPATEKKKSVQGKKKSVPGKKTAPGKKITTLRKKTTPKKKPAAGKRKPATRKEKPAQGKKKSVPEKKLGSGKKKPIPRKKPVETSTPRKEASLQKKKKVKTSTPSALDKKKPVPSTKPVPVKTPSQRKKSLPQKRRGQGKKPAEGKKGALEVKQEQKSRNTTSPKTETRIKTRPKTETRTKTRPKTET…	24
I239_L242	Basic Sites	Basic Sites	TrimKR	446.545	446.279	ITTL	Chr_9_Csap_11308	AST-B	MFSRGVLWLACCTCLVALVRVAECKGPCMKGLPAYKCSYRVDGQGRPRVLNMKRLKRLFGSKGWTNVKKEPSPPRFFEVCCHGYVFYLIPPELAPPCLNGLWPGECSWRPQGKGRLRMTNYEKMHQWERKGWKVVKKRSTGGPFREVCCSGKVSYLAQQSSPTPKPGRKRAVEGKSVEGRKRSRERKRMSEKEPTPVKKPVSKKMPGEGRKKPATEKKKSVQGKKKSVPGKKTAPGKKITTLRKKTTPKKKPAAGKRKPATRKEKPAQGKKKSVPEKKLGSGKKKPIPRKKPVETSTPRKEASLQKKKKVKTSTPSALDKKKPVPSTKPVPVKTPSQRKKSLPQKRRGQGKKPAEGKKGALEVKQEQKSRNTTSPKTETRIKTRPKTETRTKTRPKTET…	24
K245_K245	Basic Sites	Basic Sites	Cleaved	146.19	146.111	K	Chr_9_Csap_11308	AST-B	MFSRGVLWLACCTCLVALVRVAECKGPCMKGLPAYKCSYRVDGQGRPRVLNMKRLKRLFGSKGWTNVKKEPSPPRFFEVCCHGYVFYLIPPELAPPCLNGLWPGECSWRPQGKGRLRMTNYEKMHQWERKGWKVVKKRSTGGPFREVCCSGKVSYLAQQSSPTPKPGRKRAVEGKSVEGRKRSRERKRMSEKEPTPVKKPVSKKMPGEGRKKPATEKKKSVQGKKKSVPGKKTAPGKKITTLRKKTTPKKKPAAGKRKPATRKEKPAQGKKKSVPEKKLGSGKKKPIPRKKPVETSTPRKEASLQKKKKVKTSTPSALDKKKPVPSTKPVPVKTPSQRKKSLPQKRRGQGKKPAEGKKGALEVKQEQKSRNTTSPKTETRIKTRPKTETRTKTRPKTET…	24
T246_K250	Basic Sites	Basic Sites	Cleaved	573.691	573.354	TTPKK	Chr_9_Csap_11308	AST-B	MFSRGVLWLACCTCLVALVRVAECKGPCMKGLPAYKCSYRVDGQGRPRVLNMKRLKRLFGSKGWTNVKKEPSPPRFFEVCCHGYVFYLIPPELAPPCLNGLWPGECSWRPQGKGRLRMTNYEKMHQWERKGWKVVKKRSTGGPFREVCCSGKVSYLAQQSSPTPKPGRKRAVEGKSVEGRKRSRERKRMSEKEPTPVKKPVSKKMPGEGRKKPATEKKKSVQGKKKSVPGKKTAPGKKITTLRKKTTPKKKPAAGKRKPATRKEKPAQGKKKSVPEKKLGSGKKKPIPRKKPVETSTPRKEASLQKKKKVKTSTPSALDKKKPVPSTKPVPVKTPSQRKKSLPQKRRGQGKKPAEGKKGALEVKQEQKSRNTTSPKTETRIKTRPKTETRTKTRPKTET…	24
T246_P248	Basic Sites	Basic Sites	TrimKR	317.343	317.164	TTP	Chr_9_Csap_11308	AST-B	MFSRGVLWLACCTCLVALVRVAECKGPCMKGLPAYKCSYRVDGQGRPRVLNMKRLKRLFGSKGWTNVKKEPSPPRFFEVCCHGYVFYLIPPELAPPCLNGLWPGECSWRPQGKGRLRMTNYEKMHQWERKGWKVVKKRSTGGPFREVCCSGKVSYLAQQSSPTPKPGRKRAVEGKSVEGRKRSRERKRMSEKEPTPVKKPVSKKMPGEGRKKPATEKKKSVQGKKKSVPGKKTAPGKKITTLRKKTTPKKKPAAGKRKPATRKEKPAQGKKKSVPEKKLGSGKKKPIPRKKPVETSTPRKEASLQKKKKVKTSTPSALDKKKPVPSTKPVPVKTPSQRKKSLPQKRRGQGKKPAEGKKGALEVKQEQKSRNTTSPKTETRIKTRPKTETRTKTRPKTET…	24
K251_K251	Basic Sites	Basic Sites	Cleaved	146.19	146.111	K	Chr_9_Csap_11308	AST-B	MFSRGVLWLACCTCLVALVRVAECKGPCMKGLPAYKCSYRVDGQGRPRVLNMKRLKRLFGSKGWTNVKKEPSPPRFFEVCCHGYVFYLIPPELAPPCLNGLWPGECSWRPQGKGRLRMTNYEKMHQWERKGWKVVKKRSTGGPFREVCCSGKVSYLAQQSSPTPKPGRKRAVEGKSVEGRKRSRERKRMSEKEPTPVKKPVSKKMPGEGRKKPATEKKKSVQGKKKSVPGKKTAPGKKITTLRKKTTPKKKPAAGKRKPATRKEKPAQGKKKSVPEKKLGSGKKKPIPRKKPVETSTPRKEASLQKKKKVKTSTPSALDKKKPVPSTKPVPVKTPSQRKKSLPQKRRGQGKKPAEGKKGALEVKQEQKSRNTTSPKTETRIKTRPKTETRTKTRPKTET…	24
P252_R257	Basic Sites	Basic Sites	Cleaved	598.704	598.36	PAAGKR	Chr_9_Csap_11308	AST-B	MFSRGVLWLACCTCLVALVRVAECKGPCMKGLPAYKCSYRVDGQGRPRVLNMKRLKRLFGSKGWTNVKKEPSPPRFFEVCCHGYVFYLIPPELAPPCLNGLWPGECSWRPQGKGRLRMTNYEKMHQWERKGWKVVKKRSTGGPFREVCCSGKVSYLAQQSSPTPKPGRKRAVEGKSVEGRKRSRERKRMSEKEPTPVKKPVSKKMPGEGRKKPATEKKKSVQGKKKSVPGKKTAPGKKITTLRKKTTPKKKPAAGKRKPATRKEKPAQGKKKSVPEKKLGSGKKKPIPRKKPVETSTPRKEASLQKKKKVKTSTPSALDKKKPVPSTKPVPVKTPSQRKKSLPQKRRGQGKKPAEGKKGALEVKQEQKSRNTTSPKTETRIKTRPKTETRTKTRPKTET…	24
P252_G255	Basic Sites	Basic Sites	TrimKR	314.342	314.164	PAAG	Chr_9_Csap_11308	AST-B	MFSRGVLWLACCTCLVALVRVAECKGPCMKGLPAYKCSYRVDGQGRPRVLNMKRLKRLFGSKGWTNVKKEPSPPRFFEVCCHGYVFYLIPPELAPPCLNGLWPGECSWRPQGKGRLRMTNYEKMHQWERKGWKVVKKRSTGGPFREVCCSGKVSYLAQQSSPTPKPGRKRAVEGKSVEGRKRSRERKRMSEKEPTPVKKPVSKKMPGEGRKKPATEKKKSVQGKKKSVPGKKTAPGKKITTLRKKTTPKKKPAAGKRKPATRKEKPAQGKKKSVPEKKLGSGKKKPIPRKKPVETSTPRKEASLQKKKKVKTSTPSALDKKKPVPSTKPVPVKTPSQRKKSLPQKRRGQGKKPAEGKKGALEVKQEQKSRNTTSPKTETRIKTRPKTETRTKTRPKTET…	24
K258_K258	Basic Sites	Basic Sites	Cleaved	146.19	146.111	K	Chr_9_Csap_11308	AST-B	MFSRGVLWLACCTCLVALVRVAECKGPCMKGLPAYKCSYRVDGQGRPRVLNMKRLKRLFGSKGWTNVKKEPSPPRFFEVCCHGYVFYLIPPELAPPCLNGLWPGECSWRPQGKGRLRMTNYEKMHQWERKGWKVVKKRSTGGPFREVCCSGKVSYLAQQSSPTPKPGRKRAVEGKSVEGRKRSRERKRMSEKEPTPVKKPVSKKMPGEGRKKPATEKKKSVQGKKKSVPGKKTAPGKKITTLRKKTTPKKKPAAGKRKPATRKEKPAQGKKKSVPEKKLGSGKKKPIPRKKPVETSTPRKEASLQKKKKVKTSTPSALDKKKPVPSTKPVPVKTPSQRKKSLPQKRRGQGKKPAEGKKGALEVKQEQKSRNTTSPKTETRIKTRPKTETRTKTRPKTET…	24
P259_K263	Basic Sites	Basic Sites	Cleaved	571.678	571.349	PATRK	Chr_9_Csap_11308	AST-B	MFSRGVLWLACCTCLVALVRVAECKGPCMKGLPAYKCSYRVDGQGRPRVLNMKRLKRLFGSKGWTNVKKEPSPPRFFEVCCHGYVFYLIPPELAPPCLNGLWPGECSWRPQGKGRLRMTNYEKMHQWERKGWKVVKKRSTGGPFREVCCSGKVSYLAQQSSPTPKPGRKRAVEGKSVEGRKRSRERKRMSEKEPTPVKKPVSKKMPGEGRKKPATEKKKSVQGKKKSVPGKKTAPGKKITTLRKKTTPKKKPAAGKRKPATRKEKPAQGKKKSVPEKKLGSGKKKPIPRKKPVETSTPRKEASLQKKKKVKTSTPSALDKKKPVPSTKPVPVKTPSQRKKSLPQKRRGQGKKPAEGKKGALEVKQEQKSRNTTSPKTETRIKTRPKTETRTKTRPKTET…	24
P259_T261	Basic Sites	Basic Sites	TrimKR	287.317	287.153	PAT	Chr_9_Csap_11308	AST-B	MFSRGVLWLACCTCLVALVRVAECKGPCMKGLPAYKCSYRVDGQGRPRVLNMKRLKRLFGSKGWTNVKKEPSPPRFFEVCCHGYVFYLIPPELAPPCLNGLWPGECSWRPQGKGRLRMTNYEKMHQWERKGWKVVKKRSTGGPFREVCCSGKVSYLAQQSSPTPKPGRKRAVEGKSVEGRKRSRERKRMSEKEPTPVKKPVSKKMPGEGRKKPATEKKKSVQGKKKSVPGKKTAPGKKITTLRKKTTPKKKPAAGKRKPATRKEKPAQGKKKSVPEKKLGSGKKKPIPRKKPVETSTPRKEASLQKKKKVKTSTPSALDKKKPVPSTKPVPVKTPSQRKKSLPQKRRGQGKKPAEGKKGALEVKQEQKSRNTTSPKTETRIKTRPKTETRTKTRPKTET…	24
E264_K265	Basic Sites	Basic Sites	Cleaved	275.306	275.153	EK	Chr_9_Csap_11308	AST-B	MFSRGVLWLACCTCLVALVRVAECKGPCMKGLPAYKCSYRVDGQGRPRVLNMKRLKRLFGSKGWTNVKKEPSPPRFFEVCCHGYVFYLIPPELAPPCLNGLWPGECSWRPQGKGRLRMTNYEKMHQWERKGWKVVKKRSTGGPFREVCCSGKVSYLAQQSSPTPKPGRKRAVEGKSVEGRKRSRERKRMSEKEPTPVKKPVSKKMPGEGRKKPATEKKKSVQGKKKSVPGKKTAPGKKITTLRKKTTPKKKPAAGKRKPATRKEKPAQGKKKSVPEKKLGSGKKKPIPRKKPVETSTPRKEASLQKKKKVKTSTPSALDKKKPVPSTKPVPVKTPSQRKKSLPQKRRGQGKKPAEGKKGALEVKQEQKSRNTTSPKTETRIKTRPKTETRTKTRPKTET…	24
P266_K271	Basic Sites	Basic Sites	Cleaved	627.742	627.376	PAQGKK	Chr_9_Csap_11308	AST-B	MFSRGVLWLACCTCLVALVRVAECKGPCMKGLPAYKCSYRVDGQGRPRVLNMKRLKRLFGSKGWTNVKKEPSPPRFFEVCCHGYVFYLIPPELAPPCLNGLWPGECSWRPQGKGRLRMTNYEKMHQWERKGWKVVKKRSTGGPFREVCCSGKVSYLAQQSSPTPKPGRKRAVEGKSVEGRKRSRERKRMSEKEPTPVKKPVSKKMPGEGRKKPATEKKKSVQGKKKSVPGKKTAPGKKITTLRKKTTPKKKPAAGKRKPATRKEKPAQGKKKSVPEKKLGSGKKKPIPRKKPVETSTPRKEASLQKKKKVKTSTPSALDKKKPVPSTKPVPVKTPSQRKKSLPQKRRGQGKKPAEGKKGALEVKQEQKSRNTTSPKTETRIKTRPKTETRTKTRPKTET…	24
P266_G269	Basic Sites	Basic Sites	TrimKR	371.394	371.186	PAQG	Chr_9_Csap_11308	AST-B	MFSRGVLWLACCTCLVALVRVAECKGPCMKGLPAYKCSYRVDGQGRPRVLNMKRLKRLFGSKGWTNVKKEPSPPRFFEVCCHGYVFYLIPPELAPPCLNGLWPGECSWRPQGKGRLRMTNYEKMHQWERKGWKVVKKRSTGGPFREVCCSGKVSYLAQQSSPTPKPGRKRAVEGKSVEGRKRSRERKRMSEKEPTPVKKPVSKKMPGEGRKKPATEKKKSVQGKKKSVPGKKTAPGKKITTLRKKTTPKKKPAAGKRKPATRKEKPAQGKKKSVPEKKLGSGKKKPIPRKKPVETSTPRKEASLQKKKKVKTSTPSALDKKKPVPSTKPVPVKTPSQRKKSLPQKRRGQGKKPAEGKKGALEVKQEQKSRNTTSPKTETRIKTRPKTETRTKTRPKTET…	24
K272_K272	Basic Sites	Basic Sites	Cleaved	146.19	146.111	K	Chr_9_Csap_11308	AST-B	MFSRGVLWLACCTCLVALVRVAECKGPCMKGLPAYKCSYRVDGQGRPRVLNMKRLKRLFGSKGWTNVKKEPSPPRFFEVCCHGYVFYLIPPELAPPCLNGLWPGECSWRPQGKGRLRMTNYEKMHQWERKGWKVVKKRSTGGPFREVCCSGKVSYLAQQSSPTPKPGRKRAVEGKSVEGRKRSRERKRMSEKEPTPVKKPVSKKMPGEGRKKPATEKKKSVQGKKKSVPGKKTAPGKKITTLRKKTTPKKKPAAGKRKPATRKEKPAQGKKKSVPEKKLGSGKKKPIPRKKPVETSTPRKEASLQKKKKVKTSTPSALDKKKPVPSTKPVPVKTPSQRKKSLPQKRRGQGKKPAEGKKGALEVKQEQKSRNTTSPKTETRIKTRPKTETRTKTRPKTET…	24
S273_K278	Basic Sites	Basic Sites	Cleaved	686.807	686.401	SVPEKK	Chr_9_Csap_11308	AST-B	MFSRGVLWLACCTCLVALVRVAECKGPCMKGLPAYKCSYRVDGQGRPRVLNMKRLKRLFGSKGWTNVKKEPSPPRFFEVCCHGYVFYLIPPELAPPCLNGLWPGECSWRPQGKGRLRMTNYEKMHQWERKGWKVVKKRSTGGPFREVCCSGKVSYLAQQSSPTPKPGRKRAVEGKSVEGRKRSRERKRMSEKEPTPVKKPVSKKMPGEGRKKPATEKKKSVQGKKKSVPGKKTAPGKKITTLRKKTTPKKKPAAGKRKPATRKEKPAQGKKKSVPEKKLGSGKKKPIPRKKPVETSTPRKEASLQKKKKVKTSTPSALDKKKPVPSTKPVPVKTPSQRKKSLPQKRRGQGKKPAEGKKGALEVKQEQKSRNTTSPKTETRIKTRPKTETRTKTRPKTET…	24
S273_E276	Basic Sites	Basic Sites	TrimKR	430.459	430.211	SVPE	Chr_9_Csap_11308	AST-B	MFSRGVLWLACCTCLVALVRVAECKGPCMKGLPAYKCSYRVDGQGRPRVLNMKRLKRLFGSKGWTNVKKEPSPPRFFEVCCHGYVFYLIPPELAPPCLNGLWPGECSWRPQGKGRLRMTNYEKMHQWERKGWKVVKKRSTGGPFREVCCSGKVSYLAQQSSPTPKPGRKRAVEGKSVEGRKRSRERKRMSEKEPTPVKKPVSKKMPGEGRKKPATEKKKSVQGKKKSVPGKKTAPGKKITTLRKKTTPKKKPAAGKRKPATRKEKPAQGKKKSVPEKKLGSGKKKPIPRKKPVETSTPRKEASLQKKKKVKTSTPSALDKKKPVPSTKPVPVKTPSQRKKSLPQKRRGQGKKPAEGKKGALEVKQEQKSRNTTSPKTETRIKTRPKTETRTKTRPKTET…	24
L279_K284	Basic Sites	Basic Sites	Cleaved	588.706	588.365	LGSGKK	Chr_9_Csap_11308	AST-B	MFSRGVLWLACCTCLVALVRVAECKGPCMKGLPAYKCSYRVDGQGRPRVLNMKRLKRLFGSKGWTNVKKEPSPPRFFEVCCHGYVFYLIPPELAPPCLNGLWPGECSWRPQGKGRLRMTNYEKMHQWERKGWKVVKKRSTGGPFREVCCSGKVSYLAQQSSPTPKPGRKRAVEGKSVEGRKRSRERKRMSEKEPTPVKKPVSKKMPGEGRKKPATEKKKSVQGKKKSVPGKKTAPGKKITTLRKKTTPKKKPAAGKRKPATRKEKPAQGKKKSVPEKKLGSGKKKPIPRKKPVETSTPRKEASLQKKKKVKTSTPSALDKKKPVPSTKPVPVKTPSQRKKSLPQKRRGQGKKPAEGKKGALEVKQEQKSRNTTSPKTETRIKTRPKTETRTKTRPKTET…	24
L279_G282	Basic Sites	Basic Sites	TrimKR	332.357	332.175	LGSG	Chr_9_Csap_11308	AST-B	MFSRGVLWLACCTCLVALVRVAECKGPCMKGLPAYKCSYRVDGQGRPRVLNMKRLKRLFGSKGWTNVKKEPSPPRFFEVCCHGYVFYLIPPELAPPCLNGLWPGECSWRPQGKGRLRMTNYEKMHQWERKGWKVVKKRSTGGPFREVCCSGKVSYLAQQSSPTPKPGRKRAVEGKSVEGRKRSRERKRMSEKEPTPVKKPVSKKMPGEGRKKPATEKKKSVQGKKKSVPGKKTAPGKKITTLRKKTTPKKKPAAGKRKPATRKEKPAQGKKKSVPEKKLGSGKKKPIPRKKPVETSTPRKEASLQKKKKVKTSTPSALDKKKPVPSTKPVPVKTPSQRKKSLPQKRRGQGKKPAEGKKGALEVKQEQKSRNTTSPKTETRIKTRPKTETRTKTRPKTET…	24
K285_K285	Basic Sites	Basic Sites	Cleaved	146.19	146.111	K	Chr_9_Csap_11308	AST-B	MFSRGVLWLACCTCLVALVRVAECKGPCMKGLPAYKCSYRVDGQGRPRVLNMKRLKRLFGSKGWTNVKKEPSPPRFFEVCCHGYVFYLIPPELAPPCLNGLWPGECSWRPQGKGRLRMTNYEKMHQWERKGWKVVKKRSTGGPFREVCCSGKVSYLAQQSSPTPKPGRKRAVEGKSVEGRKRSRERKRMSEKEPTPVKKPVSKKMPGEGRKKPATEKKKSVQGKKKSVPGKKTAPGKKITTLRKKTTPKKKPAAGKRKPATRKEKPAQGKKKSVPEKKLGSGKKKPIPRKKPVETSTPRKEASLQKKKKVKTSTPSALDKKKPVPSTKPVPVKTPSQRKKSLPQKRRGQGKKPAEGKKGALEVKQEQKSRNTTSPKTETRIKTRPKTETRTKTRPKTET…	24
P286_K290	Basic Sites	Basic Sites	Cleaved	609.77	609.401	PIPRK	Chr_9_Csap_11308	AST-B	MFSRGVLWLACCTCLVALVRVAECKGPCMKGLPAYKCSYRVDGQGRPRVLNMKRLKRLFGSKGWTNVKKEPSPPRFFEVCCHGYVFYLIPPELAPPCLNGLWPGECSWRPQGKGRLRMTNYEKMHQWERKGWKVVKKRSTGGPFREVCCSGKVSYLAQQSSPTPKPGRKRAVEGKSVEGRKRSRERKRMSEKEPTPVKKPVSKKMPGEGRKKPATEKKKSVQGKKKSVPGKKTAPGKKITTLRKKTTPKKKPAAGKRKPATRKEKPAQGKKKSVPEKKLGSGKKKPIPRKKPVETSTPRKEASLQKKKKVKTSTPSALDKKKPVPSTKPVPVKTPSQRKKSLPQKRRGQGKKPAEGKKGALEVKQEQKSRNTTSPKTETRIKTRPKTETRTKTRPKTET…	24
P286_P288	Basic Sites	Basic Sites	TrimKR	325.409	325.205	PIP	Chr_9_Csap_11308	AST-B	MFSRGVLWLACCTCLVALVRVAECKGPCMKGLPAYKCSYRVDGQGRPRVLNMKRLKRLFGSKGWTNVKKEPSPPRFFEVCCHGYVFYLIPPELAPPCLNGLWPGECSWRPQGKGRLRMTNYEKMHQWERKGWKVVKKRSTGGPFREVCCSGKVSYLAQQSSPTPKPGRKRAVEGKSVEGRKRSRERKRMSEKEPTPVKKPVSKKMPGEGRKKPATEKKKSVQGKKKSVPGKKTAPGKKITTLRKKTTPKKKPAAGKRKPATRKEKPAQGKKKSVPEKKLGSGKKKPIPRKKPVETSTPRKEASLQKKKKVKTSTPSALDKKKPVPSTKPVPVKTPSQRKKSLPQKRRGQGKKPAEGKKGALEVKQEQKSRNTTSPKTETRIKTRPKTETRTKTRPKTET…	24
K291_K291	Basic Sites	Basic Sites	Cleaved	146.19	146.111	K	Chr_9_Csap_11308	AST-B	MFSRGVLWLACCTCLVALVRVAECKGPCMKGLPAYKCSYRVDGQGRPRVLNMKRLKRLFGSKGWTNVKKEPSPPRFFEVCCHGYVFYLIPPELAPPCLNGLWPGECSWRPQGKGRLRMTNYEKMHQWERKGWKVVKKRSTGGPFREVCCSGKVSYLAQQSSPTPKPGRKRAVEGKSVEGRKRSRERKRMSEKEPTPVKKPVSKKMPGEGRKKPATEKKKSVQGKKKSVPGKKTAPGKKITTLRKKTTPKKKPAAGKRKPATRKEKPAQGKKKSVPEKKLGSGKKKPIPRKKPVETSTPRKEASLQKKKKVKTSTPSALDKKKPVPSTKPVPVKTPSQRKKSLPQKRRGQGKKPAEGKKGALEVKQEQKSRNTTSPKTETRIKTRPKTETRTKTRPKTET…	24
P292_K300	Basic Sites	Basic Sites	Cleaved	1014.15	1013.56	PVETSTPRK	Chr_9_Csap_11308	AST-B	MFSRGVLWLACCTCLVALVRVAECKGPCMKGLPAYKCSYRVDGQGRPRVLNMKRLKRLFGSKGWTNVKKEPSPPRFFEVCCHGYVFYLIPPELAPPCLNGLWPGECSWRPQGKGRLRMTNYEKMHQWERKGWKVVKKRSTGGPFREVCCSGKVSYLAQQSSPTPKPGRKRAVEGKSVEGRKRSRERKRMSEKEPTPVKKPVSKKMPGEGRKKPATEKKKSVQGKKKSVPGKKTAPGKKITTLRKKTTPKKKPAAGKRKPATRKEKPAQGKKKSVPEKKLGSGKKKPIPRKKPVETSTPRKEASLQKKKKVKTSTPSALDKKKPVPSTKPVPVKTPSQRKKSLPQKRRGQGKKPAEGKKGALEVKQEQKSRNTTSPKTETRIKTRPKTETRTKTRPKTET…	24
P292_P298	Basic Sites	Basic Sites	TrimKR	729.786	729.36	PVETSTP	Chr_9_Csap_11308	AST-B	MFSRGVLWLACCTCLVALVRVAECKGPCMKGLPAYKCSYRVDGQGRPRVLNMKRLKRLFGSKGWTNVKKEPSPPRFFEVCCHGYVFYLIPPELAPPCLNGLWPGECSWRPQGKGRLRMTNYEKMHQWERKGWKVVKKRSTGGPFREVCCSGKVSYLAQQSSPTPKPGRKRAVEGKSVEGRKRSRERKRMSEKEPTPVKKPVSKKMPGEGRKKPATEKKKSVQGKKKSVPGKKTAPGKKITTLRKKTTPKKKPAAGKRKPATRKEKPAQGKKKSVPEKKLGSGKKKPIPRKKPVETSTPRKEASLQKKKKVKTSTPSALDKKKPVPSTKPVPVKTPSQRKKSLPQKRRGQGKKPAEGKKGALEVKQEQKSRNTTSPKTETRIKTRPKTETRTKTRPKTET…	24
E301_K307	Basic Sites	Basic Sites	Cleaved	802.927	802.46	EASLQKK	Chr_9_Csap_11308	AST-B	MFSRGVLWLACCTCLVALVRVAECKGPCMKGLPAYKCSYRVDGQGRPRVLNMKRLKRLFGSKGWTNVKKEPSPPRFFEVCCHGYVFYLIPPELAPPCLNGLWPGECSWRPQGKGRLRMTNYEKMHQWERKGWKVVKKRSTGGPFREVCCSGKVSYLAQQSSPTPKPGRKRAVEGKSVEGRKRSRERKRMSEKEPTPVKKPVSKKMPGEGRKKPATEKKKSVQGKKKSVPGKKTAPGKKITTLRKKTTPKKKPAAGKRKPATRKEKPAQGKKKSVPEKKLGSGKKKPIPRKKPVETSTPRKEASLQKKKKVKTSTPSALDKKKPVPSTKPVPVKTPSQRKKSLPQKRRGQGKKPAEGKKGALEVKQEQKSRNTTSPKTETRIKTRPKTETRTKTRPKTET…	24
E301_Q305	Basic Sites	Basic Sites	TrimKR	546.579	546.27	EASLQ	Chr_9_Csap_11308	AST-B	MFSRGVLWLACCTCLVALVRVAECKGPCMKGLPAYKCSYRVDGQGRPRVLNMKRLKRLFGSKGWTNVKKEPSPPRFFEVCCHGYVFYLIPPELAPPCLNGLWPGECSWRPQGKGRLRMTNYEKMHQWERKGWKVVKKRSTGGPFREVCCSGKVSYLAQQSSPTPKPGRKRAVEGKSVEGRKRSRERKRMSEKEPTPVKKPVSKKMPGEGRKKPATEKKKSVQGKKKSVPGKKTAPGKKITTLRKKTTPKKKPAAGKRKPATRKEKPAQGKKKSVPEKKLGSGKKKPIPRKKPVETSTPRKEASLQKKKKVKTSTPSALDKKKPVPSTKPVPVKTPSQRKKSLPQKRRGQGKKPAEGKKGALEVKQEQKSRNTTSPKTETRIKTRPKTETRTKTRPKTET…	24
K308_K308	Basic Sites	Basic Sites	Cleaved	146.19	146.111	K	Chr_9_Csap_11308	AST-B	MFSRGVLWLACCTCLVALVRVAECKGPCMKGLPAYKCSYRVDGQGRPRVLNMKRLKRLFGSKGWTNVKKEPSPPRFFEVCCHGYVFYLIPPELAPPCLNGLWPGECSWRPQGKGRLRMTNYEKMHQWERKGWKVVKKRSTGGPFREVCCSGKVSYLAQQSSPTPKPGRKRAVEGKSVEGRKRSRERKRMSEKEPTPVKKPVSKKMPGEGRKKPATEKKKSVQGKKKSVPGKKTAPGKKITTLRKKTTPKKKPAAGKRKPATRKEKPAQGKKKSVPEKKLGSGKKKPIPRKKPVETSTPRKEASLQKKKKVKTSTPSALDKKKPVPSTKPVPVKTPSQRKKSLPQKRRGQGKKPAEGKKGALEVKQEQKSRNTTSPKTETRIKTRPKTETRTKTRPKTET…	24
K309_K309	Basic Sites	Basic Sites	Cleaved	146.19	146.111	K	Chr_9_Csap_11308	AST-B	MFSRGVLWLACCTCLVALVRVAECKGPCMKGLPAYKCSYRVDGQGRPRVLNMKRLKRLFGSKGWTNVKKEPSPPRFFEVCCHGYVFYLIPPELAPPCLNGLWPGECSWRPQGKGRLRMTNYEKMHQWERKGWKVVKKRSTGGPFREVCCSGKVSYLAQQSSPTPKPGRKRAVEGKSVEGRKRSRERKRMSEKEPTPVKKPVSKKMPGEGRKKPATEKKKSVQGKKKSVPGKKTAPGKKITTLRKKTTPKKKPAAGKRKPATRKEKPAQGKKKSVPEKKLGSGKKKPIPRKKPVETSTPRKEASLQKKKKVKTSTPSALDKKKPVPSTKPVPVKTPSQRKKSLPQKRRGQGKKPAEGKKGALEVKQEQKSRNTTSPKTETRIKTRPKTETRTKTRPKTET…	24
V310_K311	Basic Sites	Basic Sites	Cleaved	245.323	245.179	VK	Chr_9_Csap_11308	AST-B	MFSRGVLWLACCTCLVALVRVAECKGPCMKGLPAYKCSYRVDGQGRPRVLNMKRLKRLFGSKGWTNVKKEPSPPRFFEVCCHGYVFYLIPPELAPPCLNGLWPGECSWRPQGKGRLRMTNYEKMHQWERKGWKVVKKRSTGGPFREVCCSGKVSYLAQQSSPTPKPGRKRAVEGKSVEGRKRSRERKRMSEKEPTPVKKPVSKKMPGEGRKKPATEKKKSVQGKKKSVPGKKTAPGKKITTLRKKTTPKKKPAAGKRKPATRKEKPAQGKKKSVPEKKLGSGKKKPIPRKKPVETSTPRKEASLQKKKKVKTSTPSALDKKKPVPSTKPVPVKTPSQRKKSLPQKRRGQGKKPAEGKKGALEVKQEQKSRNTTSPKTETRIKTRPKTETRTKTRPKTET…	24
T312_K321	Basic Sites	Basic Sites	Cleaved	1047.17	1046.57	TSTPSALDKK	Chr_9_Csap_11308	AST-B	MFSRGVLWLACCTCLVALVRVAECKGPCMKGLPAYKCSYRVDGQGRPRVLNMKRLKRLFGSKGWTNVKKEPSPPRFFEVCCHGYVFYLIPPELAPPCLNGLWPGECSWRPQGKGRLRMTNYEKMHQWERKGWKVVKKRSTGGPFREVCCSGKVSYLAQQSSPTPKPGRKRAVEGKSVEGRKRSRERKRMSEKEPTPVKKPVSKKMPGEGRKKPATEKKKSVQGKKKSVPGKKTAPGKKITTLRKKTTPKKKPAAGKRKPATRKEKPAQGKKKSVPEKKLGSGKKKPIPRKKPVETSTPRKEASLQKKKKVKTSTPSALDKKKPVPSTKPVPVKTPSQRKKSLPQKRRGQGKKPAEGKKGALEVKQEQKSRNTTSPKTETRIKTRPKTETRTKTRPKTET…	24
T312_D319	Basic Sites	Basic Sites	TrimKR	790.826	790.376	TSTPSALD	Chr_9_Csap_11308	AST-B	MFSRGVLWLACCTCLVALVRVAECKGPCMKGLPAYKCSYRVDGQGRPRVLNMKRLKRLFGSKGWTNVKKEPSPPRFFEVCCHGYVFYLIPPELAPPCLNGLWPGECSWRPQGKGRLRMTNYEKMHQWERKGWKVVKKRSTGGPFREVCCSGKVSYLAQQSSPTPKPGRKRAVEGKSVEGRKRSRERKRMSEKEPTPVKKPVSKKMPGEGRKKPATEKKKSVQGKKKSVPGKKTAPGKKITTLRKKTTPKKKPAAGKRKPATRKEKPAQGKKKSVPEKKLGSGKKKPIPRKKPVETSTPRKEASLQKKKKVKTSTPSALDKKKPVPSTKPVPVKTPSQRKKSLPQKRRGQGKKPAEGKKGALEVKQEQKSRNTTSPKTETRIKTRPKTETRTKTRPKTET…	24
K322_K322	Basic Sites	Basic Sites	Cleaved	146.19	146.111	K	Chr_9_Csap_11308	AST-B	MFSRGVLWLACCTCLVALVRVAECKGPCMKGLPAYKCSYRVDGQGRPRVLNMKRLKRLFGSKGWTNVKKEPSPPRFFEVCCHGYVFYLIPPELAPPCLNGLWPGECSWRPQGKGRLRMTNYEKMHQWERKGWKVVKKRSTGGPFREVCCSGKVSYLAQQSSPTPKPGRKRAVEGKSVEGRKRSRERKRMSEKEPTPVKKPVSKKMPGEGRKKPATEKKKSVQGKKKSVPGKKTAPGKKITTLRKKTTPKKKPAAGKRKPATRKEKPAQGKKKSVPEKKLGSGKKKPIPRKKPVETSTPRKEASLQKKKKVKTSTPSALDKKKPVPSTKPVPVKTPSQRKKSLPQKRRGQGKKPAEGKKGALEVKQEQKSRNTTSPKTETRIKTRPKTETRTKTRPKTET…	24
P323_K328	Basic Sites	Basic Sites	Cleaved	627.739	627.364	PVPSTK	Chr_9_Csap_11308	AST-B	MFSRGVLWLACCTCLVALVRVAECKGPCMKGLPAYKCSYRVDGQGRPRVLNMKRLKRLFGSKGWTNVKKEPSPPRFFEVCCHGYVFYLIPPELAPPCLNGLWPGECSWRPQGKGRLRMTNYEKMHQWERKGWKVVKKRSTGGPFREVCCSGKVSYLAQQSSPTPKPGRKRAVEGKSVEGRKRSRERKRMSEKEPTPVKKPVSKKMPGEGRKKPATEKKKSVQGKKKSVPGKKTAPGKKITTLRKKTTPKKKPAAGKRKPATRKEKPAQGKKKSVPEKKLGSGKKKPIPRKKPVETSTPRKEASLQKKKKVKTSTPSALDKKKPVPSTKPVPVKTPSQRKKSLPQKRRGQGKKPAEGKKGALEVKQEQKSRNTTSPKTETRIKTRPKTETRTKTRPKTET…	24
P323_T327	Basic Sites	Basic Sites	TrimKR	499.565	499.269	PVPST	Chr_9_Csap_11308	AST-B	MFSRGVLWLACCTCLVALVRVAECKGPCMKGLPAYKCSYRVDGQGRPRVLNMKRLKRLFGSKGWTNVKKEPSPPRFFEVCCHGYVFYLIPPELAPPCLNGLWPGECSWRPQGKGRLRMTNYEKMHQWERKGWKVVKKRSTGGPFREVCCSGKVSYLAQQSSPTPKPGRKRAVEGKSVEGRKRSRERKRMSEKEPTPVKKPVSKKMPGEGRKKPATEKKKSVQGKKKSVPGKKTAPGKKITTLRKKTTPKKKPAAGKRKPATRKEKPAQGKKKSVPEKKLGSGKKKPIPRKKPVETSTPRKEASLQKKKKVKTSTPSALDKKKPVPSTKPVPVKTPSQRKKSLPQKRRGQGKKPAEGKKGALEVKQEQKSRNTTSPKTETRIKTRPKTETRTKTRPKTET…	24
P329_K333	Basic Sites	Basic Sites	Cleaved	538.689	538.353	PVPVK	Chr_9_Csap_11308	AST-B	MFSRGVLWLACCTCLVALVRVAECKGPCMKGLPAYKCSYRVDGQGRPRVLNMKRLKRLFGSKGWTNVKKEPSPPRFFEVCCHGYVFYLIPPELAPPCLNGLWPGECSWRPQGKGRLRMTNYEKMHQWERKGWKVVKKRSTGGPFREVCCSGKVSYLAQQSSPTPKPGRKRAVEGKSVEGRKRSRERKRMSEKEPTPVKKPVSKKMPGEGRKKPATEKKKSVQGKKKSVPGKKTAPGKKITTLRKKTTPKKKPAAGKRKPATRKEKPAQGKKKSVPEKKLGSGKKKPIPRKKPVETSTPRKEASLQKKKKVKTSTPSALDKKKPVPSTKPVPVKTPSQRKKSLPQKRRGQGKKPAEGKKGALEVKQEQKSRNTTSPKTETRIKTRPKTETRTKTRPKTET…	24
P329_V332	Basic Sites	Basic Sites	TrimKR	410.515	410.258	PVPV	Chr_9_Csap_11308	AST-B	MFSRGVLWLACCTCLVALVRVAECKGPCMKGLPAYKCSYRVDGQGRPRVLNMKRLKRLFGSKGWTNVKKEPSPPRFFEVCCHGYVFYLIPPELAPPCLNGLWPGECSWRPQGKGRLRMTNYEKMHQWERKGWKVVKKRSTGGPFREVCCSGKVSYLAQQSSPTPKPGRKRAVEGKSVEGRKRSRERKRMSEKEPTPVKKPVSKKMPGEGRKKPATEKKKSVQGKKKSVPGKKTAPGKKITTLRKKTTPKKKPAAGKRKPATRKEKPAQGKKKSVPEKKLGSGKKKPIPRKKPVETSTPRKEASLQKKKKVKTSTPSALDKKKPVPSTKPVPVKTPSQRKKSLPQKRRGQGKKPAEGKKGALEVKQEQKSRNTTSPKTETRIKTRPKTETRTKTRPKTET…	24
T334_K339	Basic Sites	Basic Sites	Cleaved	715.808	715.403	TPSQRK	Chr_9_Csap_11308	AST-B	MFSRGVLWLACCTCLVALVRVAECKGPCMKGLPAYKCSYRVDGQGRPRVLNMKRLKRLFGSKGWTNVKKEPSPPRFFEVCCHGYVFYLIPPELAPPCLNGLWPGECSWRPQGKGRLRMTNYEKMHQWERKGWKVVKKRSTGGPFREVCCSGKVSYLAQQSSPTPKPGRKRAVEGKSVEGRKRSRERKRMSEKEPTPVKKPVSKKMPGEGRKKPATEKKKSVQGKKKSVPGKKTAPGKKITTLRKKTTPKKKPAAGKRKPATRKEKPAQGKKKSVPEKKLGSGKKKPIPRKKPVETSTPRKEASLQKKKKVKTSTPSALDKKKPVPSTKPVPVKTPSQRKKSLPQKRRGQGKKPAEGKKGALEVKQEQKSRNTTSPKTETRIKTRPKTETRTKTRPKTET…	24
T334_Q337	Basic Sites	Basic Sites	TrimKR	431.447	431.207	TPSQ	Chr_9_Csap_11308	AST-B	MFSRGVLWLACCTCLVALVRVAECKGPCMKGLPAYKCSYRVDGQGRPRVLNMKRLKRLFGSKGWTNVKKEPSPPRFFEVCCHGYVFYLIPPELAPPCLNGLWPGECSWRPQGKGRLRMTNYEKMHQWERKGWKVVKKRSTGGPFREVCCSGKVSYLAQQSSPTPKPGRKRAVEGKSVEGRKRSRERKRMSEKEPTPVKKPVSKKMPGEGRKKPATEKKKSVQGKKKSVPGKKTAPGKKITTLRKKTTPKKKPAAGKRKPATRKEKPAQGKKKSVPEKKLGSGKKKPIPRKKPVETSTPRKEASLQKKKKVKTSTPSALDKKKPVPSTKPVPVKTPSQRKKSLPQKRRGQGKKPAEGKKGALEVKQEQKSRNTTSPKTETRIKTRPKTETRTKTRPKTET…	24
K340_K340	Basic Sites	Basic Sites	Cleaved	146.19	146.111	K	Chr_9_Csap_11308	AST-B	MFSRGVLWLACCTCLVALVRVAECKGPCMKGLPAYKCSYRVDGQGRPRVLNMKRLKRLFGSKGWTNVKKEPSPPRFFEVCCHGYVFYLIPPELAPPCLNGLWPGECSWRPQGKGRLRMTNYEKMHQWERKGWKVVKKRSTGGPFREVCCSGKVSYLAQQSSPTPKPGRKRAVEGKSVEGRKRSRERKRMSEKEPTPVKKPVSKKMPGEGRKKPATEKKKSVQGKKKSVPGKKTAPGKKITTLRKKTTPKKKPAAGKRKPATRKEKPAQGKKKSVPEKKLGSGKKKPIPRKKPVETSTPRKEASLQKKKKVKTSTPSALDKKKPVPSTKPVPVKTPSQRKKSLPQKRRGQGKKPAEGKKGALEVKQEQKSRNTTSPKTETRIKTRPKTETRTKTRPKTET…	24
S341_R346	Basic Sites	Basic Sites	Cleaved	727.863	727.439	SLPQKR	Chr_9_Csap_11308	AST-B	MFSRGVLWLACCTCLVALVRVAECKGPCMKGLPAYKCSYRVDGQGRPRVLNMKRLKRLFGSKGWTNVKKEPSPPRFFEVCCHGYVFYLIPPELAPPCLNGLWPGECSWRPQGKGRLRMTNYEKMHQWERKGWKVVKKRSTGGPFREVCCSGKVSYLAQQSSPTPKPGRKRAVEGKSVEGRKRSRERKRMSEKEPTPVKKPVSKKMPGEGRKKPATEKKKSVQGKKKSVPGKKTAPGKKITTLRKKTTPKKKPAAGKRKPATRKEKPAQGKKKSVPEKKLGSGKKKPIPRKKPVETSTPRKEASLQKKKKVKTSTPSALDKKKPVPSTKPVPVKTPSQRKKSLPQKRRGQGKKPAEGKKGALEVKQEQKSRNTTSPKTETRIKTRPKTETRTKTRPKTET…	24
S341_Q344	Basic Sites	Basic Sites	TrimKR	443.501	443.243	SLPQ	Chr_9_Csap_11308	AST-B	MFSRGVLWLACCTCLVALVRVAECKGPCMKGLPAYKCSYRVDGQGRPRVLNMKRLKRLFGSKGWTNVKKEPSPPRFFEVCCHGYVFYLIPPELAPPCLNGLWPGECSWRPQGKGRLRMTNYEKMHQWERKGWKVVKKRSTGGPFREVCCSGKVSYLAQQSSPTPKPGRKRAVEGKSVEGRKRSRERKRMSEKEPTPVKKPVSKKMPGEGRKKPATEKKKSVQGKKKSVPGKKTAPGKKITTLRKKTTPKKKPAAGKRKPATRKEKPAQGKKKSVPEKKLGSGKKKPIPRKKPVETSTPRKEASLQKKKKVKTSTPSALDKKKPVPSTKPVPVKTPSQRKKSLPQKRRGQGKKPAEGKKGALEVKQEQKSRNTTSPKTETRIKTRPKTETRTKTRPKTET…	24
R347_R347	Basic Sites	Basic Sites	Cleaved	174.203	174.117	R	Chr_9_Csap_11308	AST-B	MFSRGVLWLACCTCLVALVRVAECKGPCMKGLPAYKCSYRVDGQGRPRVLNMKRLKRLFGSKGWTNVKKEPSPPRFFEVCCHGYVFYLIPPELAPPCLNGLWPGECSWRPQGKGRLRMTNYEKMHQWERKGWKVVKKRSTGGPFREVCCSGKVSYLAQQSSPTPKPGRKRAVEGKSVEGRKRSRERKRMSEKEPTPVKKPVSKKMPGEGRKKPATEKKKSVQGKKKSVPGKKTAPGKKITTLRKKTTPKKKPAAGKRKPATRKEKPAQGKKKSVPEKKLGSGKKKPIPRKKPVETSTPRKEASLQKKKKVKTSTPSALDKKKPVPSTKPVPVKTPSQRKKSLPQKRRGQGKKPAEGKKGALEVKQEQKSRNTTSPKTETRIKTRPKTETRTKTRPKTET…	24
G348_K352	Basic Sites	Basic Sites	Cleaved	516.599	516.307	GQGKK	Chr_9_Csap_11308	AST-B	MFSRGVLWLACCTCLVALVRVAECKGPCMKGLPAYKCSYRVDGQGRPRVLNMKRLKRLFGSKGWTNVKKEPSPPRFFEVCCHGYVFYLIPPELAPPCLNGLWPGECSWRPQGKGRLRMTNYEKMHQWERKGWKVVKKRSTGGPFREVCCSGKVSYLAQQSSPTPKPGRKRAVEGKSVEGRKRSRERKRMSEKEPTPVKKPVSKKMPGEGRKKPATEKKKSVQGKKKSVPGKKTAPGKKITTLRKKTTPKKKPAAGKRKPATRKEKPAQGKKKSVPEKKLGSGKKKPIPRKKPVETSTPRKEASLQKKKKVKTSTPSALDKKKPVPSTKPVPVKTPSQRKKSLPQKRRGQGKKPAEGKKGALEVKQEQKSRNTTSPKTETRIKTRPKTETRTKTRPKTET…	24
G348_G350	Basic Sites	Basic Sites	TrimKR	260.25	260.117	GQG	Chr_9_Csap_11308	AST-B	MFSRGVLWLACCTCLVALVRVAECKGPCMKGLPAYKCSYRVDGQGRPRVLNMKRLKRLFGSKGWTNVKKEPSPPRFFEVCCHGYVFYLIPPELAPPCLNGLWPGECSWRPQGKGRLRMTNYEKMHQWERKGWKVVKKRSTGGPFREVCCSGKVSYLAQQSSPTPKPGRKRAVEGKSVEGRKRSRERKRMSEKEPTPVKKPVSKKMPGEGRKKPATEKKKSVQGKKKSVPGKKTAPGKKITTLRKKTTPKKKPAAGKRKPATRKEKPAQGKKKSVPEKKLGSGKKKPIPRKKPVETSTPRKEASLQKKKKVKTSTPSALDKKKPVPSTKPVPVKTPSQRKKSLPQKRRGQGKKPAEGKKGALEVKQEQKSRNTTSPKTETRIKTRPKTETRTKTRPKTET…	24
P353_K358	Basic Sites	Basic Sites	Cleaved	628.727	628.36	PAEGKK	Chr_9_Csap_11308	AST-B	MFSRGVLWLACCTCLVALVRVAECKGPCMKGLPAYKCSYRVDGQGRPRVLNMKRLKRLFGSKGWTNVKKEPSPPRFFEVCCHGYVFYLIPPELAPPCLNGLWPGECSWRPQGKGRLRMTNYEKMHQWERKGWKVVKKRSTGGPFREVCCSGKVSYLAQQSSPTPKPGRKRAVEGKSVEGRKRSRERKRMSEKEPTPVKKPVSKKMPGEGRKKPATEKKKSVQGKKKSVPGKKTAPGKKITTLRKKTTPKKKPAAGKRKPATRKEKPAQGKKKSVPEKKLGSGKKKPIPRKKPVETSTPRKEASLQKKKKVKTSTPSALDKKKPVPSTKPVPVKTPSQRKKSLPQKRRGQGKKPAEGKKGALEVKQEQKSRNTTSPKTETRIKTRPKTETRTKTRPKTET…	24
P353_G356	Basic Sites	Basic Sites	TrimKR	372.379	372.17	PAEG	Chr_9_Csap_11308	AST-B	MFSRGVLWLACCTCLVALVRVAECKGPCMKGLPAYKCSYRVDGQGRPRVLNMKRLKRLFGSKGWTNVKKEPSPPRFFEVCCHGYVFYLIPPELAPPCLNGLWPGECSWRPQGKGRLRMTNYEKMHQWERKGWKVVKKRSTGGPFREVCCSGKVSYLAQQSSPTPKPGRKRAVEGKSVEGRKRSRERKRMSEKEPTPVKKPVSKKMPGEGRKKPATEKKKSVQGKKKSVPGKKTAPGKKITTLRKKTTPKKKPAAGKRKPATRKEKPAQGKKKSVPEKKLGSGKKKPIPRKKPVETSTPRKEASLQKKKKVKTSTPSALDKKKPVPSTKPVPVKTPSQRKKSLPQKRRGQGKKPAEGKKGALEVKQEQKSRNTTSPKTETRIKTRPKTETRTKTRPKTET…	24
G359_K364	Basic Sites	Basic Sites	Cleaved	615.728	615.364	GALEVK	Chr_9_Csap_11308	AST-B	MFSRGVLWLACCTCLVALVRVAECKGPCMKGLPAYKCSYRVDGQGRPRVLNMKRLKRLFGSKGWTNVKKEPSPPRFFEVCCHGYVFYLIPPELAPPCLNGLWPGECSWRPQGKGRLRMTNYEKMHQWERKGWKVVKKRSTGGPFREVCCSGKVSYLAQQSSPTPKPGRKRAVEGKSVEGRKRSRERKRMSEKEPTPVKKPVSKKMPGEGRKKPATEKKKSVQGKKKSVPGKKTAPGKKITTLRKKTTPKKKPAAGKRKPATRKEKPAQGKKKSVPEKKLGSGKKKPIPRKKPVETSTPRKEASLQKKKKVKTSTPSALDKKKPVPSTKPVPVKTPSQRKKSLPQKRRGQGKKPAEGKKGALEVKQEQKSRNTTSPKTETRIKTRPKTETRTKTRPKTET…	24
G359_V363	Basic Sites	Basic Sites	TrimKR	487.554	487.269	GALEV	Chr_9_Csap_11308	AST-B	MFSRGVLWLACCTCLVALVRVAECKGPCMKGLPAYKCSYRVDGQGRPRVLNMKRLKRLFGSKGWTNVKKEPSPPRFFEVCCHGYVFYLIPPELAPPCLNGLWPGECSWRPQGKGRLRMTNYEKMHQWERKGWKVVKKRSTGGPFREVCCSGKVSYLAQQSSPTPKPGRKRAVEGKSVEGRKRSRERKRMSEKEPTPVKKPVSKKMPGEGRKKPATEKKKSVQGKKKSVPGKKTAPGKKITTLRKKTTPKKKPAAGKRKPATRKEKPAQGKKKSVPEKKLGSGKKKPIPRKKPVETSTPRKEASLQKKKKVKTSTPSALDKKKPVPSTKPVPVKTPSQRKKSLPQKRRGQGKKPAEGKKGALEVKQEQKSRNTTSPKTETRIKTRPKTETRTKTRPKTET…	24
Q365_K368	Basic Sites	Basic Sites	Cleaved	531.567	531.27	QEQK	Chr_9_Csap_11308	AST-B	MFSRGVLWLACCTCLVALVRVAECKGPCMKGLPAYKCSYRVDGQGRPRVLNMKRLKRLFGSKGWTNVKKEPSPPRFFEVCCHGYVFYLIPPELAPPCLNGLWPGECSWRPQGKGRLRMTNYEKMHQWERKGWKVVKKRSTGGPFREVCCSGKVSYLAQQSSPTPKPGRKRAVEGKSVEGRKRSRERKRMSEKEPTPVKKPVSKKMPGEGRKKPATEKKKSVQGKKKSVPGKKTAPGKKITTLRKKTTPKKKPAAGKRKPATRKEKPAQGKKKSVPEKKLGSGKKKPIPRKKPVETSTPRKEASLQKKKKVKTSTPSALDKKKPVPSTKPVPVKTPSQRKKSLPQKRRGQGKKPAEGKKGALEVKQEQKSRNTTSPKTETRIKTRPKTETRTKTRPKTET…	24
Q365_Q367	Basic Sites	Basic Sites	TrimKR	403.393	403.175	QEQ	Chr_9_Csap_11308	AST-B	MFSRGVLWLACCTCLVALVRVAECKGPCMKGLPAYKCSYRVDGQGRPRVLNMKRLKRLFGSKGWTNVKKEPSPPRFFEVCCHGYVFYLIPPELAPPCLNGLWPGECSWRPQGKGRLRMTNYEKMHQWERKGWKVVKKRSTGGPFREVCCSGKVSYLAQQSSPTPKPGRKRAVEGKSVEGRKRSRERKRMSEKEPTPVKKPVSKKMPGEGRKKPATEKKKSVQGKKKSVPGKKTAPGKKITTLRKKTTPKKKPAAGKRKPATRKEKPAQGKKKSVPEKKLGSGKKKPIPRKKPVETSTPRKEASLQKKKKVKTSTPSALDKKKPVPSTKPVPVKTPSQRKKSLPQKRRGQGKKPAEGKKGALEVKQEQKSRNTTSPKTETRIKTRPKTETRTKTRPKTET…	24
S369_R370	Basic Sites	Basic Sites	Cleaved	261.282	261.149	SR	Chr_9_Csap_11308	AST-B	MFSRGVLWLACCTCLVALVRVAECKGPCMKGLPAYKCSYRVDGQGRPRVLNMKRLKRLFGSKGWTNVKKEPSPPRFFEVCCHGYVFYLIPPELAPPCLNGLWPGECSWRPQGKGRLRMTNYEKMHQWERKGWKVVKKRSTGGPFREVCCSGKVSYLAQQSSPTPKPGRKRAVEGKSVEGRKRSRERKRMSEKEPTPVKKPVSKKMPGEGRKKPATEKKKSVQGKKKSVPGKKTAPGKKITTLRKKTTPKKKPAAGKRKPATRKEKPAQGKKKSVPEKKLGSGKKKPIPRKKPVETSTPRKEASLQKKKKVKTSTPSALDKKKPVPSTKPVPVKTPSQRKKSLPQKRRGQGKKPAEGKKGALEVKQEQKSRNTTSPKTETRIKTRPKTETRTKTRPKTET…	24
N371_K376	Basic Sites	Basic Sites	Cleaved	646.699	646.334	NTTSPK	Chr_9_Csap_11308	AST-B	MFSRGVLWLACCTCLVALVRVAECKGPCMKGLPAYKCSYRVDGQGRPRVLNMKRLKRLFGSKGWTNVKKEPSPPRFFEVCCHGYVFYLIPPELAPPCLNGLWPGECSWRPQGKGRLRMTNYEKMHQWERKGWKVVKKRSTGGPFREVCCSGKVSYLAQQSSPTPKPGRKRAVEGKSVEGRKRSRERKRMSEKEPTPVKKPVSKKMPGEGRKKPATEKKKSVQGKKKSVPGKKTAPGKKITTLRKKTTPKKKPAAGKRKPATRKEKPAQGKKKSVPEKKLGSGKKKPIPRKKPVETSTPRKEASLQKKKKVKTSTPSALDKKKPVPSTKPVPVKTPSQRKKSLPQKRRGQGKKPAEGKKGALEVKQEQKSRNTTSPKTETRIKTRPKTETRTKTRPKTET…	24
N371_P375	Basic Sites	Basic Sites	TrimKR	518.525	518.239	NTTSP	Chr_9_Csap_11308	AST-B	MFSRGVLWLACCTCLVALVRVAECKGPCMKGLPAYKCSYRVDGQGRPRVLNMKRLKRLFGSKGWTNVKKEPSPPRFFEVCCHGYVFYLIPPELAPPCLNGLWPGECSWRPQGKGRLRMTNYEKMHQWERKGWKVVKKRSTGGPFREVCCSGKVSYLAQQSSPTPKPGRKRAVEGKSVEGRKRSRERKRMSEKEPTPVKKPVSKKMPGEGRKKPATEKKKSVQGKKKSVPGKKTAPGKKITTLRKKTTPKKKPAAGKRKPATRKEKPAQGKKKSVPEKKLGSGKKKPIPRKKPVETSTPRKEASLQKKKKVKTSTPSALDKKKPVPSTKPVPVKTPSQRKKSLPQKRRGQGKKPAEGKKGALEVKQEQKSRNTTSPKTETRIKTRPKTETRTKTRPKTET…	24
T377_R380	Basic Sites	Basic Sites	Cleaved	505.529	505.255	TETR	Chr_9_Csap_11308	AST-B	MFSRGVLWLACCTCLVALVRVAECKGPCMKGLPAYKCSYRVDGQGRPRVLNMKRLKRLFGSKGWTNVKKEPSPPRFFEVCCHGYVFYLIPPELAPPCLNGLWPGECSWRPQGKGRLRMTNYEKMHQWERKGWKVVKKRSTGGPFREVCCSGKVSYLAQQSSPTPKPGRKRAVEGKSVEGRKRSRERKRMSEKEPTPVKKPVSKKMPGEGRKKPATEKKKSVQGKKKSVPGKKTAPGKKITTLRKKTTPKKKPAAGKRKPATRKEKPAQGKKKSVPEKKLGSGKKKPIPRKKPVETSTPRKEASLQKKKKVKTSTPSALDKKKPVPSTKPVPVKTPSQRKKSLPQKRRGQGKKPAEGKKGALEVKQEQKSRNTTSPKTETRIKTRPKTETRTKTRPKTET…	24
T377_T379	Basic Sites	Basic Sites	TrimKR	349.342	349.154	TET	Chr_9_Csap_11308	AST-B	MFSRGVLWLACCTCLVALVRVAECKGPCMKGLPAYKCSYRVDGQGRPRVLNMKRLKRLFGSKGWTNVKKEPSPPRFFEVCCHGYVFYLIPPELAPPCLNGLWPGECSWRPQGKGRLRMTNYEKMHQWERKGWKVVKKRSTGGPFREVCCSGKVSYLAQQSSPTPKPGRKRAVEGKSVEGRKRSRERKRMSEKEPTPVKKPVSKKMPGEGRKKPATEKKKSVQGKKKSVPGKKTAPGKKITTLRKKTTPKKKPAAGKRKPATRKEKPAQGKKKSVPEKKLGSGKKKPIPRKKPVETSTPRKEASLQKKKKVKTSTPSALDKKKPVPSTKPVPVKTPSQRKKSLPQKRRGQGKKPAEGKKGALEVKQEQKSRNTTSPKTETRIKTRPKTETRTKTRPKTET…	24
I381_K382	Basic Sites	Basic Sites	Cleaved	259.349	259.195	IK	Chr_9_Csap_11308	AST-B	MFSRGVLWLACCTCLVALVRVAECKGPCMKGLPAYKCSYRVDGQGRPRVLNMKRLKRLFGSKGWTNVKKEPSPPRFFEVCCHGYVFYLIPPELAPPCLNGLWPGECSWRPQGKGRLRMTNYEKMHQWERKGWKVVKKRSTGGPFREVCCSGKVSYLAQQSSPTPKPGRKRAVEGKSVEGRKRSRERKRMSEKEPTPVKKPVSKKMPGEGRKKPATEKKKSVQGKKKSVPGKKTAPGKKITTLRKKTTPKKKPAAGKRKPATRKEKPAQGKKKSVPEKKLGSGKKKPIPRKKPVETSTPRKEASLQKKKKVKTSTPSALDKKKPVPSTKPVPVKTPSQRKKSLPQKRRGQGKKPAEGKKGALEVKQEQKSRNTTSPKTETRIKTRPKTETRTKTRPKTET…	24
T383_R384	Basic Sites	Basic Sites	Cleaved	275.309	275.164	TR	Chr_9_Csap_11308	AST-B	MFSRGVLWLACCTCLVALVRVAECKGPCMKGLPAYKCSYRVDGQGRPRVLNMKRLKRLFGSKGWTNVKKEPSPPRFFEVCCHGYVFYLIPPELAPPCLNGLWPGECSWRPQGKGRLRMTNYEKMHQWERKGWKVVKKRSTGGPFREVCCSGKVSYLAQQSSPTPKPGRKRAVEGKSVEGRKRSRERKRMSEKEPTPVKKPVSKKMPGEGRKKPATEKKKSVQGKKKSVPGKKTAPGKKITTLRKKTTPKKKPAAGKRKPATRKEKPAQGKKKSVPEKKLGSGKKKPIPRKKPVETSTPRKEASLQKKKKVKTSTPSALDKKKPVPSTKPVPVKTPSQRKKSLPQKRRGQGKKPAEGKKGALEVKQEQKSRNTTSPKTETRIKTRPKTETRTKTRPKTET…	24
P385_K386	Basic Sites	Basic Sites	Cleaved	243.307	243.163	PK	Chr_9_Csap_11308	AST-B	MFSRGVLWLACCTCLVALVRVAECKGPCMKGLPAYKCSYRVDGQGRPRVLNMKRLKRLFGSKGWTNVKKEPSPPRFFEVCCHGYVFYLIPPELAPPCLNGLWPGECSWRPQGKGRLRMTNYEKMHQWERKGWKVVKKRSTGGPFREVCCSGKVSYLAQQSSPTPKPGRKRAVEGKSVEGRKRSRERKRMSEKEPTPVKKPVSKKMPGEGRKKPATEKKKSVQGKKKSVPGKKTAPGKKITTLRKKTTPKKKPAAGKRKPATRKEKPAQGKKKSVPEKKLGSGKKKPIPRKKPVETSTPRKEASLQKKKKVKTSTPSALDKKKPVPSTKPVPVKTPSQRKKSLPQKRRGQGKKPAEGKKGALEVKQEQKSRNTTSPKTETRIKTRPKTETRTKTRPKTET…	24
T387_R390	Basic Sites	Basic Sites	Cleaved	505.529	505.255	TETR	Chr_9_Csap_11308	AST-B	MFSRGVLWLACCTCLVALVRVAECKGPCMKGLPAYKCSYRVDGQGRPRVLNMKRLKRLFGSKGWTNVKKEPSPPRFFEVCCHGYVFYLIPPELAPPCLNGLWPGECSWRPQGKGRLRMTNYEKMHQWERKGWKVVKKRSTGGPFREVCCSGKVSYLAQQSSPTPKPGRKRAVEGKSVEGRKRSRERKRMSEKEPTPVKKPVSKKMPGEGRKKPATEKKKSVQGKKKSVPGKKTAPGKKITTLRKKTTPKKKPAAGKRKPATRKEKPAQGKKKSVPEKKLGSGKKKPIPRKKPVETSTPRKEASLQKKKKVKTSTPSALDKKKPVPSTKPVPVKTPSQRKKSLPQKRRGQGKKPAEGKKGALEVKQEQKSRNTTSPKTETRIKTRPKTETRTKTRPKTET…	24
T387_T389	Basic Sites	Basic Sites	TrimKR	349.342	349.154	TET	Chr_9_Csap_11308	AST-B	MFSRGVLWLACCTCLVALVRVAECKGPCMKGLPAYKCSYRVDGQGRPRVLNMKRLKRLFGSKGWTNVKKEPSPPRFFEVCCHGYVFYLIPPELAPPCLNGLWPGECSWRPQGKGRLRMTNYEKMHQWERKGWKVVKKRSTGGPFREVCCSGKVSYLAQQSSPTPKPGRKRAVEGKSVEGRKRSRERKRMSEKEPTPVKKPVSKKMPGEGRKKPATEKKKSVQGKKKSVPGKKTAPGKKITTLRKKTTPKKKPAAGKRKPATRKEKPAQGKKKSVPEKKLGSGKKKPIPRKKPVETSTPRKEASLQKKKKVKTSTPSALDKKKPVPSTKPVPVKTPSQRKKSLPQKRRGQGKKPAEGKKGALEVKQEQKSRNTTSPKTETRIKTRPKTETRTKTRPKTET…	24
T391_K392	Basic Sites	Basic Sites	Cleaved	247.295	247.158	TK	Chr_9_Csap_11308	AST-B	MFSRGVLWLACCTCLVALVRVAECKGPCMKGLPAYKCSYRVDGQGRPRVLNMKRLKRLFGSKGWTNVKKEPSPPRFFEVCCHGYVFYLIPPELAPPCLNGLWPGECSWRPQGKGRLRMTNYEKMHQWERKGWKVVKKRSTGGPFREVCCSGKVSYLAQQSSPTPKPGRKRAVEGKSVEGRKRSRERKRMSEKEPTPVKKPVSKKMPGEGRKKPATEKKKSVQGKKKSVPGKKTAPGKKITTLRKKTTPKKKPAAGKRKPATRKEKPAQGKKKSVPEKKLGSGKKKPIPRKKPVETSTPRKEASLQKKKKVKTSTPSALDKKKPVPSTKPVPVKTPSQRKKSLPQKRRGQGKKPAEGKKGALEVKQEQKSRNTTSPKTETRIKTRPKTETRTKTRPKTET…	24
T393_R394	Basic Sites	Basic Sites	Cleaved	275.309	275.164	TR	Chr_9_Csap_11308	AST-B	MFSRGVLWLACCTCLVALVRVAECKGPCMKGLPAYKCSYRVDGQGRPRVLNMKRLKRLFGSKGWTNVKKEPSPPRFFEVCCHGYVFYLIPPELAPPCLNGLWPGECSWRPQGKGRLRMTNYEKMHQWERKGWKVVKKRSTGGPFREVCCSGKVSYLAQQSSPTPKPGRKRAVEGKSVEGRKRSRERKRMSEKEPTPVKKPVSKKMPGEGRKKPATEKKKSVQGKKKSVPGKKTAPGKKITTLRKKTTPKKKPAAGKRKPATRKEKPAQGKKKSVPEKKLGSGKKKPIPRKKPVETSTPRKEASLQKKKKVKTSTPSALDKKKPVPSTKPVPVKTPSQRKKSLPQKRRGQGKKPAEGKKGALEVKQEQKSRNTTSPKTETRIKTRPKTETRTKTRPKTET…	24
P395_K396	Basic Sites	Basic Sites	Cleaved	243.307	243.163	PK	Chr_9_Csap_11308	AST-B	MFSRGVLWLACCTCLVALVRVAECKGPCMKGLPAYKCSYRVDGQGRPRVLNMKRLKRLFGSKGWTNVKKEPSPPRFFEVCCHGYVFYLIPPELAPPCLNGLWPGECSWRPQGKGRLRMTNYEKMHQWERKGWKVVKKRSTGGPFREVCCSGKVSYLAQQSSPTPKPGRKRAVEGKSVEGRKRSRERKRMSEKEPTPVKKPVSKKMPGEGRKKPATEKKKSVQGKKKSVPGKKTAPGKKITTLRKKTTPKKKPAAGKRKPATRKEKPAQGKKKSVPEKKLGSGKKKPIPRKKPVETSTPRKEASLQKKKKVKTSTPSALDKKKPVPSTKPVPVKTPSQRKKSLPQKRRGQGKKPAEGKKGALEVKQEQKSRNTTSPKTETRIKTRPKTETRTKTRPKTET…	24
T397_K402	Basic Sites	Basic Sites	Cleaved	675.738	675.349	TETPTK	Chr_9_Csap_11308	AST-B	MFSRGVLWLACCTCLVALVRVAECKGPCMKGLPAYKCSYRVDGQGRPRVLNMKRLKRLFGSKGWTNVKKEPSPPRFFEVCCHGYVFYLIPPELAPPCLNGLWPGECSWRPQGKGRLRMTNYEKMHQWERKGWKVVKKRSTGGPFREVCCSGKVSYLAQQSSPTPKPGRKRAVEGKSVEGRKRSRERKRMSEKEPTPVKKPVSKKMPGEGRKKPATEKKKSVQGKKKSVPGKKTAPGKKITTLRKKTTPKKKPAAGKRKPATRKEKPAQGKKKSVPEKKLGSGKKKPIPRKKPVETSTPRKEASLQKKKKVKTSTPSALDKKKPVPSTKPVPVKTPSQRKKSLPQKRRGQGKKPAEGKKGALEVKQEQKSRNTTSPKTETRIKTRPKTETRTKTRPKTET…	24
T397_T401	Basic Sites	Basic Sites	TrimKR	547.563	547.254	TETPT	Chr_9_Csap_11308	AST-B	MFSRGVLWLACCTCLVALVRVAECKGPCMKGLPAYKCSYRVDGQGRPRVLNMKRLKRLFGSKGWTNVKKEPSPPRFFEVCCHGYVFYLIPPELAPPCLNGLWPGECSWRPQGKGRLRMTNYEKMHQWERKGWKVVKKRSTGGPFREVCCSGKVSYLAQQSSPTPKPGRKRAVEGKSVEGRKRSRERKRMSEKEPTPVKKPVSKKMPGEGRKKPATEKKKSVQGKKKSVPGKKTAPGKKITTLRKKTTPKKKPAAGKRKPATRKEKPAQGKKKSVPEKKLGSGKKKPIPRKKPVETSTPRKEASLQKKKKVKTSTPSALDKKKPVPSTKPVPVKTPSQRKKSLPQKRRGQGKKPAEGKKGALEVKQEQKSRNTTSPKTETRIKTRPKTETRTKTRPKTET…	24
T403_K406	Basic Sites	Basic Sites	Cleaved	457.571	457.295	TLPK	Chr_9_Csap_11308	AST-B	MFSRGVLWLACCTCLVALVRVAECKGPCMKGLPAYKCSYRVDGQGRPRVLNMKRLKRLFGSKGWTNVKKEPSPPRFFEVCCHGYVFYLIPPELAPPCLNGLWPGECSWRPQGKGRLRMTNYEKMHQWERKGWKVVKKRSTGGPFREVCCSGKVSYLAQQSSPTPKPGRKRAVEGKSVEGRKRSRERKRMSEKEPTPVKKPVSKKMPGEGRKKPATEKKKSVQGKKKSVPGKKTAPGKKITTLRKKTTPKKKPAAGKRKPATRKEKPAQGKKKSVPEKKLGSGKKKPIPRKKPVETSTPRKEASLQKKKKVKTSTPSALDKKKPVPSTKPVPVKTPSQRKKSLPQKRRGQGKKPAEGKKGALEVKQEQKSRNTTSPKTETRIKTRPKTETRTKTRPKTET…	24
T403_P405	Basic Sites	Basic Sites	TrimKR	329.397	329.2	TLP	Chr_9_Csap_11308	AST-B	MFSRGVLWLACCTCLVALVRVAECKGPCMKGLPAYKCSYRVDGQGRPRVLNMKRLKRLFGSKGWTNVKKEPSPPRFFEVCCHGYVFYLIPPELAPPCLNGLWPGECSWRPQGKGRLRMTNYEKMHQWERKGWKVVKKRSTGGPFREVCCSGKVSYLAQQSSPTPKPGRKRAVEGKSVEGRKRSRERKRMSEKEPTPVKKPVSKKMPGEGRKKPATEKKKSVQGKKKSVPGKKTAPGKKITTLRKKTTPKKKPAAGKRKPATRKEKPAQGKKKSVPEKKLGSGKKKPIPRKKPVETSTPRKEASLQKKKKVKTSTPSALDKKKPVPSTKPVPVKTPSQRKKSLPQKRRGQGKKPAEGKKGALEVKQEQKSRNTTSPKTETRIKTRPKTETRTKTRPKTET…	24
D407_K408	Basic Sites	Basic Sites	Cleaved	261.279	261.138	DK	Chr_9_Csap_11308	AST-B	MFSRGVLWLACCTCLVALVRVAECKGPCMKGLPAYKCSYRVDGQGRPRVLNMKRLKRLFGSKGWTNVKKEPSPPRFFEVCCHGYVFYLIPPELAPPCLNGLWPGECSWRPQGKGRLRMTNYEKMHQWERKGWKVVKKRSTGGPFREVCCSGKVSYLAQQSSPTPKPGRKRAVEGKSVEGRKRSRERKRMSEKEPTPVKKPVSKKMPGEGRKKPATEKKKSVQGKKKSVPGKKTAPGKKITTLRKKTTPKKKPAAGKRKPATRKEKPAQGKKKSVPEKKLGSGKKKPIPRKKPVETSTPRKEASLQKKKKVKTSTPSALDKKKPVPSTKPVPVKTPSQRKKSLPQKRRGQGKKPAEGKKGALEVKQEQKSRNTTSPKTETRIKTRPKTETRTKTRPKTET…	24
I409_K419	Basic Sites	Basic Sites	Cleaved	1175.48	1174.74	ITPIPPTVLPK	Chr_9_Csap_11308	AST-B	MFSRGVLWLACCTCLVALVRVAECKGPCMKGLPAYKCSYRVDGQGRPRVLNMKRLKRLFGSKGWTNVKKEPSPPRFFEVCCHGYVFYLIPPELAPPCLNGLWPGECSWRPQGKGRLRMTNYEKMHQWERKGWKVVKKRSTGGPFREVCCSGKVSYLAQQSSPTPKPGRKRAVEGKSVEGRKRSRERKRMSEKEPTPVKKPVSKKMPGEGRKKPATEKKKSVQGKKKSVPGKKTAPGKKITTLRKKTTPKKKPAAGKRKPATRKEKPAQGKKKSVPEKKLGSGKKKPIPRKKPVETSTPRKEASLQKKKKVKTSTPSALDKKKPVPSTKPVPVKTPSQRKKSLPQKRRGQGKKPAEGKKGALEVKQEQKSRNTTSPKTETRIKTRPKTETRTKTRPKTET…	24
I409_P418	Basic Sites	Basic Sites	TrimKR	1047.3	1046.64	ITPIPPTVLP	Chr_9_Csap_11308	AST-B	MFSRGVLWLACCTCLVALVRVAECKGPCMKGLPAYKCSYRVDGQGRPRVLNMKRLKRLFGSKGWTNVKKEPSPPRFFEVCCHGYVFYLIPPELAPPCLNGLWPGECSWRPQGKGRLRMTNYEKMHQWERKGWKVVKKRSTGGPFREVCCSGKVSYLAQQSSPTPKPGRKRAVEGKSVEGRKRSRERKRMSEKEPTPVKKPVSKKMPGEGRKKPATEKKKSVQGKKKSVPGKKTAPGKKITTLRKKTTPKKKPAAGKRKPATRKEKPAQGKKKSVPEKKLGSGKKKPIPRKKPVETSTPRKEASLQKKKKVKTSTPSALDKKKPVPSTKPVPVKTPSQRKKSLPQKRRGQGKKPAEGKKGALEVKQEQKSRNTTSPKTETRIKTRPKTETRTKTRPKTET…	24
V420_K429	Basic Sites	Basic Sites	Cleaved	1077.29	1076.63	VQLPPTTPPK	Chr_9_Csap_11308	AST-B	MFSRGVLWLACCTCLVALVRVAECKGPCMKGLPAYKCSYRVDGQGRPRVLNMKRLKRLFGSKGWTNVKKEPSPPRFFEVCCHGYVFYLIPPELAPPCLNGLWPGECSWRPQGKGRLRMTNYEKMHQWERKGWKVVKKRSTGGPFREVCCSGKVSYLAQQSSPTPKPGRKRAVEGKSVEGRKRSRERKRMSEKEPTPVKKPVSKKMPGEGRKKPATEKKKSVQGKKKSVPGKKTAPGKKITTLRKKTTPKKKPAAGKRKPATRKEKPAQGKKKSVPEKKLGSGKKKPIPRKKPVETSTPRKEASLQKKKKVKTSTPSALDKKKPVPSTKPVPVKTPSQRKKSLPQKRRGQGKKPAEGKKGALEVKQEQKSRNTTSPKTETRIKTRPKTETRTKTRPKTET…	24
V420_P428	Basic Sites	Basic Sites	TrimKR	949.116	948.533	VQLPPTTPP	Chr_9_Csap_11308	AST-B	MFSRGVLWLACCTCLVALVRVAECKGPCMKGLPAYKCSYRVDGQGRPRVLNMKRLKRLFGSKGWTNVKKEPSPPRFFEVCCHGYVFYLIPPELAPPCLNGLWPGECSWRPQGKGRLRMTNYEKMHQWERKGWKVVKKRSTGGPFREVCCSGKVSYLAQQSSPTPKPGRKRAVEGKSVEGRKRSRERKRMSEKEPTPVKKPVSKKMPGEGRKKPATEKKKSVQGKKKSVPGKKTAPGKKITTLRKKTTPKKKPAAGKRKPATRKEKPAQGKKKSVPEKKLGSGKKKPIPRKKPVETSTPRKEASLQKKKKVKTSTPSALDKKKPVPSTKPVPVKTPSQRKKSLPQKRRGQGKKPAEGKKGALEVKQEQKSRNTTSPKTETRIKTRPKTETRTKTRPKTET…	24
N430_K439	Basic Sites	Basic Sites	Cleaved	1067.29	1066.64	NISVPVTLPK	Chr_9_Csap_11308	AST-B	MFSRGVLWLACCTCLVALVRVAECKGPCMKGLPAYKCSYRVDGQGRPRVLNMKRLKRLFGSKGWTNVKKEPSPPRFFEVCCHGYVFYLIPPELAPPCLNGLWPGECSWRPQGKGRLRMTNYEKMHQWERKGWKVVKKRSTGGPFREVCCSGKVSYLAQQSSPTPKPGRKRAVEGKSVEGRKRSRERKRMSEKEPTPVKKPVSKKMPGEGRKKPATEKKKSVQGKKKSVPGKKTAPGKKITTLRKKTTPKKKPAAGKRKPATRKEKPAQGKKKSVPEKKLGSGKKKPIPRKKPVETSTPRKEASLQKKKKVKTSTPSALDKKKPVPSTKPVPVKTPSQRKKSLPQKRRGQGKKPAEGKKGALEVKQEQKSRNTTSPKTETRIKTRPKTETRTKTRPKTET…	24
N430_P438	Basic Sites	Basic Sites	TrimKR	939.12	938.549	NISVPVTLP	Chr_9_Csap_11308	AST-B	MFSRGVLWLACCTCLVALVRVAECKGPCMKGLPAYKCSYRVDGQGRPRVLNMKRLKRLFGSKGWTNVKKEPSPPRFFEVCCHGYVFYLIPPELAPPCLNGLWPGECSWRPQGKGRLRMTNYEKMHQWERKGWKVVKKRSTGGPFREVCCSGKVSYLAQQSSPTPKPGRKRAVEGKSVEGRKRSRERKRMSEKEPTPVKKPVSKKMPGEGRKKPATEKKKSVQGKKKSVPGKKTAPGKKITTLRKKTTPKKKPAAGKRKPATRKEKPAQGKKKSVPEKKLGSGKKKPIPRKKPVETSTPRKEASLQKKKKVKTSTPSALDKKKPVPSTKPVPVKTPSQRKKSLPQKRRGQGKKPAEGKKGALEVKQEQKSRNTTSPKTETRIKTRPKTETRTKTRPKTET…	24
N440_K449	Basic Sites	Basic Sites	Cleaved	1039.2	1038.58	NVTVPSTPPK	Chr_9_Csap_11308	AST-B	MFSRGVLWLACCTCLVALVRVAECKGPCMKGLPAYKCSYRVDGQGRPRVLNMKRLKRLFGSKGWTNVKKEPSPPRFFEVCCHGYVFYLIPPELAPPCLNGLWPGECSWRPQGKGRLRMTNYEKMHQWERKGWKVVKKRSTGGPFREVCCSGKVSYLAQQSSPTPKPGRKRAVEGKSVEGRKRSRERKRMSEKEPTPVKKPVSKKMPGEGRKKPATEKKKSVQGKKKSVPGKKTAPGKKITTLRKKTTPKKKPAAGKRKPATRKEKPAQGKKKSVPEKKLGSGKKKPIPRKKPVETSTPRKEASLQKKKKVKTSTPSALDKKKPVPSTKPVPVKTPSQRKKSLPQKRRGQGKKPAEGKKGALEVKQEQKSRNTTSPKTETRIKTRPKTETRTKTRPKTET…	24
N440_P448	Basic Sites	Basic Sites	TrimKR	911.024	910.481	NVTVPSTPP	Chr_9_Csap_11308	AST-B	MFSRGVLWLACCTCLVALVRVAECKGPCMKGLPAYKCSYRVDGQGRPRVLNMKRLKRLFGSKGWTNVKKEPSPPRFFEVCCHGYVFYLIPPELAPPCLNGLWPGECSWRPQGKGRLRMTNYEKMHQWERKGWKVVKKRSTGGPFREVCCSGKVSYLAQQSSPTPKPGRKRAVEGKSVEGRKRSRERKRMSEKEPTPVKKPVSKKMPGEGRKKPATEKKKSVQGKKKSVPGKKTAPGKKITTLRKKTTPKKKPAAGKRKPATRKEKPAQGKKKSVPEKKLGSGKKKPIPRKKPVETSTPRKEASLQKKKKVKTSTPSALDKKKPVPSTKPVPVKTPSQRKKSLPQKRRGQGKKPAEGKKGALEVKQEQKSRNTTSPKTETRIKTRPKTETRTKTRPKTET…	24
N450_K459	Basic Sites	Basic Sites	Cleaved	1055.24	1054.61	NITVSVTPPK	Chr_9_Csap_11308	AST-B	MFSRGVLWLACCTCLVALVRVAECKGPCMKGLPAYKCSYRVDGQGRPRVLNMKRLKRLFGSKGWTNVKKEPSPPRFFEVCCHGYVFYLIPPELAPPCLNGLWPGECSWRPQGKGRLRMTNYEKMHQWERKGWKVVKKRSTGGPFREVCCSGKVSYLAQQSSPTPKPGRKRAVEGKSVEGRKRSRERKRMSEKEPTPVKKPVSKKMPGEGRKKPATEKKKSVQGKKKSVPGKKTAPGKKITTLRKKTTPKKKPAAGKRKPATRKEKPAQGKKKSVPEKKLGSGKKKPIPRKKPVETSTPRKEASLQKKKKVKTSTPSALDKKKPVPSTKPVPVKTPSQRKKSLPQKRRGQGKKPAEGKKGALEVKQEQKSRNTTSPKTETRIKTRPKTETRTKTRPKTET…	24
N450_P458	Basic Sites	Basic Sites	TrimKR	927.066	926.512	NITVSVTPP	Chr_9_Csap_11308	AST-B	MFSRGVLWLACCTCLVALVRVAECKGPCMKGLPAYKCSYRVDGQGRPRVLNMKRLKRLFGSKGWTNVKKEPSPPRFFEVCCHGYVFYLIPPELAPPCLNGLWPGECSWRPQGKGRLRMTNYEKMHQWERKGWKVVKKRSTGGPFREVCCSGKVSYLAQQSSPTPKPGRKRAVEGKSVEGRKRSRERKRMSEKEPTPVKKPVSKKMPGEGRKKPATEKKKSVQGKKKSVPGKKTAPGKKITTLRKKTTPKKKPAAGKRKPATRKEKPAQGKKKSVPEKKLGSGKKKPIPRKKPVETSTPRKEASLQKKKKVKTSTPSALDKKKPVPSTKPVPVKTPSQRKKSLPQKRRGQGKKPAEGKKGALEVKQEQKSRNTTSPKTETRIKTRPKTETRTKTRPKTET…	24
N460_K491	Basic Sites	Basic Sites	Cleaved	3458.89	3456.73	NVTVPSTPPMNITAPTTFPNNETIPSFLSQNK	Chr_9_Csap_11308	AST-B	MFSRGVLWLACCTCLVALVRVAECKGPCMKGLPAYKCSYRVDGQGRPRVLNMKRLKRLFGSKGWTNVKKEPSPPRFFEVCCHGYVFYLIPPELAPPCLNGLWPGECSWRPQGKGRLRMTNYEKMHQWERKGWKVVKKRSTGGPFREVCCSGKVSYLAQQSSPTPKPGRKRAVEGKSVEGRKRSRERKRMSEKEPTPVKKPVSKKMPGEGRKKPATEKKKSVQGKKKSVPGKKTAPGKKITTLRKKTTPKKKPAAGKRKPATRKEKPAQGKKKSVPEKKLGSGKKKPIPRKKPVETSTPRKEASLQKKKKVKTSTPSALDKKKPVPSTKPVPVKTPSQRKKSLPQKRRGQGKKPAEGKKGALEVKQEQKSRNTTSPKTETRIKTRPKTETRTKTRPKTET…	24
N460_N490	Basic Sites	Basic Sites	TrimKR	3330.71	3328.63	NVTVPSTPPMNITAPTTFPNNETIPSFLSQN	Chr_9_Csap_11308	AST-B	MFSRGVLWLACCTCLVALVRVAECKGPCMKGLPAYKCSYRVDGQGRPRVLNMKRLKRLFGSKGWTNVKKEPSPPRFFEVCCHGYVFYLIPPELAPPCLNGLWPGECSWRPQGKGRLRMTNYEKMHQWERKGWKVVKKRSTGGPFREVCCSGKVSYLAQQSSPTPKPGRKRAVEGKSVEGRKRSRERKRMSEKEPTPVKKPVSKKMPGEGRKKPATEKKKSVQGKKKSVPGKKTAPGKKITTLRKKTTPKKKPAAGKRKPATRKEKPAQGKKKSVPEKKLGSGKKKPIPRKKPVETSTPRKEASLQKKKKVKTSTPSALDKKKPVPSTKPVPVKTPSQRKKSLPQKRRGQGKKPAEGKKGALEVKQEQKSRNTTSPKTETRIKTRPKTETRTKTRPKTET…	24
T492_K502	Basic Sites	Basic Sites	Cleaved	1119.33	1118.64	TLPTPPTAPPK	Chr_9_Csap_11308	AST-B	MFSRGVLWLACCTCLVALVRVAECKGPCMKGLPAYKCSYRVDGQGRPRVLNMKRLKRLFGSKGWTNVKKEPSPPRFFEVCCHGYVFYLIPPELAPPCLNGLWPGECSWRPQGKGRLRMTNYEKMHQWERKGWKVVKKRSTGGPFREVCCSGKVSYLAQQSSPTPKPGRKRAVEGKSVEGRKRSRERKRMSEKEPTPVKKPVSKKMPGEGRKKPATEKKKSVQGKKKSVPGKKTAPGKKITTLRKKTTPKKKPAAGKRKPATRKEKPAQGKKKSVPEKKLGSGKKKPIPRKKPVETSTPRKEASLQKKKKVKTSTPSALDKKKPVPSTKPVPVKTPSQRKKSLPQKRRGQGKKPAEGKKGALEVKQEQKSRNTTSPKTETRIKTRPKTETRTKTRPKTET…	24
T492_P501	Basic Sites	Basic Sites	TrimKR	991.153	990.544	TLPTPPTAPP	Chr_9_Csap_11308	AST-B	MFSRGVLWLACCTCLVALVRVAECKGPCMKGLPAYKCSYRVDGQGRPRVLNMKRLKRLFGSKGWTNVKKEPSPPRFFEVCCHGYVFYLIPPELAPPCLNGLWPGECSWRPQGKGRLRMTNYEKMHQWERKGWKVVKKRSTGGPFREVCCSGKVSYLAQQSSPTPKPGRKRAVEGKSVEGRKRSRERKRMSEKEPTPVKKPVSKKMPGEGRKKPATEKKKSVQGKKKSVPGKKTAPGKKITTLRKKTTPKKKPAAGKRKPATRKEKPAQGKKKSVPEKKLGSGKKKPIPRKKPVETSTPRKEASLQKKKKVKTSTPSALDKKKPVPSTKPVPVKTPSQRKKSLPQKRRGQGKKPAEGKKGALEVKQEQKSRNTTSPKTETRIKTRPKTETRTKTRPKTET…	24
T503_K512	Basic Sites	Basic Sites	Cleaved	1054.21	1053.58	TEPAPTTLPK	Chr_9_Csap_11308	AST-B	MFSRGVLWLACCTCLVALVRVAECKGPCMKGLPAYKCSYRVDGQGRPRVLNMKRLKRLFGSKGWTNVKKEPSPPRFFEVCCHGYVFYLIPPELAPPCLNGLWPGECSWRPQGKGRLRMTNYEKMHQWERKGWKVVKKRSTGGPFREVCCSGKVSYLAQQSSPTPKPGRKRAVEGKSVEGRKRSRERKRMSEKEPTPVKKPVSKKMPGEGRKKPATEKKKSVQGKKKSVPGKKTAPGKKITTLRKKTTPKKKPAAGKRKPATRKEKPAQGKKKSVPEKKLGSGKKKPIPRKKPVETSTPRKEASLQKKKKVKTSTPSALDKKKPVPSTKPVPVKTPSQRKKSLPQKRRGQGKKPAEGKKGALEVKQEQKSRNTTSPKTETRIKTRPKTETRTKTRPKTET…	24
T503_P511	Basic Sites	Basic Sites	TrimKR	926.035	925.481	TEPAPTTLP	Chr_9_Csap_11308	AST-B	MFSRGVLWLACCTCLVALVRVAECKGPCMKGLPAYKCSYRVDGQGRPRVLNMKRLKRLFGSKGWTNVKKEPSPPRFFEVCCHGYVFYLIPPELAPPCLNGLWPGECSWRPQGKGRLRMTNYEKMHQWERKGWKVVKKRSTGGPFREVCCSGKVSYLAQQSSPTPKPGRKRAVEGKSVEGRKRSRERKRMSEKEPTPVKKPVSKKMPGEGRKKPATEKKKSVQGKKKSVPGKKTAPGKKITTLRKKTTPKKKPAAGKRKPATRKEKPAQGKKKSVPEKKLGSGKKKPIPRKKPVETSTPRKEASLQKKKKVKTSTPSALDKKKPVPSTKPVPVKTPSQRKKSLPQKRRGQGKKPAEGKKGALEVKQEQKSRNTTSPKTETRIKTRPKTETRTKTRPKTET…	24
N513_K522	Basic Sites	Basic Sites	Cleaved	1031.17	1030.57	NVTAPSTLTK	Chr_9_Csap_11308	AST-B	MFSRGVLWLACCTCLVALVRVAECKGPCMKGLPAYKCSYRVDGQGRPRVLNMKRLKRLFGSKGWTNVKKEPSPPRFFEVCCHGYVFYLIPPELAPPCLNGLWPGECSWRPQGKGRLRMTNYEKMHQWERKGWKVVKKRSTGGPFREVCCSGKVSYLAQQSSPTPKPGRKRAVEGKSVEGRKRSRERKRMSEKEPTPVKKPVSKKMPGEGRKKPATEKKKSVQGKKKSVPGKKTAPGKKITTLRKKTTPKKKPAAGKRKPATRKEKPAQGKKKSVPEKKLGSGKKKPIPRKKPVETSTPRKEASLQKKKKVKTSTPSALDKKKPVPSTKPVPVKTPSQRKKSLPQKRRGQGKKPAEGKKGALEVKQEQKSRNTTSPKTETRIKTRPKTETRTKTRPKTET…	24
N513_T521	Basic Sites	Basic Sites	TrimKR	903.001	902.476	NVTAPSTLT	Chr_9_Csap_11308	AST-B	MFSRGVLWLACCTCLVALVRVAECKGPCMKGLPAYKCSYRVDGQGRPRVLNMKRLKRLFGSKGWTNVKKEPSPPRFFEVCCHGYVFYLIPPELAPPCLNGLWPGECSWRPQGKGRLRMTNYEKMHQWERKGWKVVKKRSTGGPFREVCCSGKVSYLAQQSSPTPKPGRKRAVEGKSVEGRKRSRERKRMSEKEPTPVKKPVSKKMPGEGRKKPATEKKKSVQGKKKSVPGKKTAPGKKITTLRKKTTPKKKPAAGKRKPATRKEKPAQGKKKSVPEKKLGSGKKKPIPRKKPVETSTPRKEASLQKKKKVKTSTPSALDKKKPVPSTKPVPVKTPSQRKKSLPQKRRGQGKKPAEGKKGALEVKQEQKSRNTTSPKTETRIKTRPKTETRTKTRPKTET…	24
T523_K524	Basic Sites	Basic Sites	Cleaved	247.295	247.158	TK	Chr_9_Csap_11308	AST-B	MFSRGVLWLACCTCLVALVRVAECKGPCMKGLPAYKCSYRVDGQGRPRVLNMKRLKRLFGSKGWTNVKKEPSPPRFFEVCCHGYVFYLIPPELAPPCLNGLWPGECSWRPQGKGRLRMTNYEKMHQWERKGWKVVKKRSTGGPFREVCCSGKVSYLAQQSSPTPKPGRKRAVEGKSVEGRKRSRERKRMSEKEPTPVKKPVSKKMPGEGRKKPATEKKKSVQGKKKSVPGKKTAPGKKITTLRKKTTPKKKPAAGKRKPATRKEKPAQGKKKSVPEKKLGSGKKKPIPRKKPVETSTPRKEASLQKKKKVKTSTPSALDKKKPVPSTKPVPVKTPSQRKKSLPQKRRGQGKKPAEGKKGALEVKQEQKSRNTTSPKTETRIKTRPKTETRTKTRPKTET…	24
P525_K532	Basic Sites	Basic Sites	Cleaved	898.068	897.522	PPLTLTEK	Chr_9_Csap_11308	AST-B	MFSRGVLWLACCTCLVALVRVAECKGPCMKGLPAYKCSYRVDGQGRPRVLNMKRLKRLFGSKGWTNVKKEPSPPRFFEVCCHGYVFYLIPPELAPPCLNGLWPGECSWRPQGKGRLRMTNYEKMHQWERKGWKVVKKRSTGGPFREVCCSGKVSYLAQQSSPTPKPGRKRAVEGKSVEGRKRSRERKRMSEKEPTPVKKPVSKKMPGEGRKKPATEKKKSVQGKKKSVPGKKTAPGKKITTLRKKTTPKKKPAAGKRKPATRKEKPAQGKKKSVPEKKLGSGKKKPIPRKKPVETSTPRKEASLQKKKKVKTSTPSALDKKKPVPSTKPVPVKTPSQRKKSLPQKRRGQGKKPAEGKKGALEVKQEQKSRNTTSPKTETRIKTRPKTETRTKTRPKTET…	24
P525_E531	Basic Sites	Basic Sites	TrimKR	769.894	769.427	PPLTLTE	Chr_9_Csap_11308	AST-B	MFSRGVLWLACCTCLVALVRVAECKGPCMKGLPAYKCSYRVDGQGRPRVLNMKRLKRLFGSKGWTNVKKEPSPPRFFEVCCHGYVFYLIPPELAPPCLNGLWPGECSWRPQGKGRLRMTNYEKMHQWERKGWKVVKKRSTGGPFREVCCSGKVSYLAQQSSPTPKPGRKRAVEGKSVEGRKRSRERKRMSEKEPTPVKKPVSKKMPGEGRKKPATEKKKSVQGKKKSVPGKKTAPGKKITTLRKKTTPKKKPAAGKRKPATRKEKPAQGKKKSVPEKKLGSGKKKPIPRKKPVETSTPRKEASLQKKKKVKTSTPSALDKKKPVPSTKPVPVKTPSQRKKSLPQKRRGQGKKPAEGKKGALEVKQEQKSRNTTSPKTETRIKTRPKTETRTKTRPKTET…	24
P533_R537	Basic Sites	Basic Sites	Cleaved	542.593	542.286	PSSPR	Chr_9_Csap_11308	AST-B	MFSRGVLWLACCTCLVALVRVAECKGPCMKGLPAYKCSYRVDGQGRPRVLNMKRLKRLFGSKGWTNVKKEPSPPRFFEVCCHGYVFYLIPPELAPPCLNGLWPGECSWRPQGKGRLRMTNYEKMHQWERKGWKVVKKRSTGGPFREVCCSGKVSYLAQQSSPTPKPGRKRAVEGKSVEGRKRSRERKRMSEKEPTPVKKPVSKKMPGEGRKKPATEKKKSVQGKKKSVPGKKTAPGKKITTLRKKTTPKKKPAAGKRKPATRKEKPAQGKKKSVPEKKLGSGKKKPIPRKKPVETSTPRKEASLQKKKKVKTSTPSALDKKKPVPSTKPVPVKTPSQRKKSLPQKRRGQGKKPAEGKKGALEVKQEQKSRNTTSPKTETRIKTRPKTETRTKTRPKTET…	24
P533_P536	Basic Sites	Basic Sites	TrimKR	386.406	386.185	PSSP	Chr_9_Csap_11308	AST-B	MFSRGVLWLACCTCLVALVRVAECKGPCMKGLPAYKCSYRVDGQGRPRVLNMKRLKRLFGSKGWTNVKKEPSPPRFFEVCCHGYVFYLIPPELAPPCLNGLWPGECSWRPQGKGRLRMTNYEKMHQWERKGWKVVKKRSTGGPFREVCCSGKVSYLAQQSSPTPKPGRKRAVEGKSVEGRKRSRERKRMSEKEPTPVKKPVSKKMPGEGRKKPATEKKKSVQGKKKSVPGKKTAPGKKITTLRKKTTPKKKPAAGKRKPATRKEKPAQGKKKSVPEKKLGSGKKKPIPRKKPVETSTPRKEASLQKKKKVKTSTPSALDKKKPVPSTKPVPVKTPSQRKKSLPQKRRGQGKKPAEGKKGALEVKQEQKSRNTTSPKTETRIKTRPKTETRTKTRPKTET…	24
N538_K543	Basic Sites	Basic Sites	Cleaved	634.645	634.297	NETSGK	Chr_9_Csap_11308	AST-B	MFSRGVLWLACCTCLVALVRVAECKGPCMKGLPAYKCSYRVDGQGRPRVLNMKRLKRLFGSKGWTNVKKEPSPPRFFEVCCHGYVFYLIPPELAPPCLNGLWPGECSWRPQGKGRLRMTNYEKMHQWERKGWKVVKKRSTGGPFREVCCSGKVSYLAQQSSPTPKPGRKRAVEGKSVEGRKRSRERKRMSEKEPTPVKKPVSKKMPGEGRKKPATEKKKSVQGKKKSVPGKKTAPGKKITTLRKKTTPKKKPAAGKRKPATRKEKPAQGKKKSVPEKKLGSGKKKPIPRKKPVETSTPRKEASLQKKKKVKTSTPSALDKKKPVPSTKPVPVKTPSQRKKSLPQKRRGQGKKPAEGKKGALEVKQEQKSRNTTSPKTETRIKTRPKTETRTKTRPKTET…	24
N538_G542	Basic Sites	Basic Sites	TrimKR	506.471	506.202	NETSG	Chr_9_Csap_11308	AST-B	MFSRGVLWLACCTCLVALVRVAECKGPCMKGLPAYKCSYRVDGQGRPRVLNMKRLKRLFGSKGWTNVKKEPSPPRFFEVCCHGYVFYLIPPELAPPCLNGLWPGECSWRPQGKGRLRMTNYEKMHQWERKGWKVVKKRSTGGPFREVCCSGKVSYLAQQSSPTPKPGRKRAVEGKSVEGRKRSRERKRMSEKEPTPVKKPVSKKMPGEGRKKPATEKKKSVQGKKKSVPGKKTAPGKKITTLRKKTTPKKKPAAGKRKPATRKEKPAQGKKKSVPEKKLGSGKKKPIPRKKPVETSTPRKEASLQKKKKVKTSTPSALDKKKPVPSTKPVPVKTPSQRKKSLPQKRRGQGKKPAEGKKGALEVKQEQKSRNTTSPKTETRIKTRPKTETRTKTRPKTET…	24
P544_K545	Basic Sites	Basic Sites	Cleaved	243.307	243.163	PK	Chr_9_Csap_11308	AST-B	MFSRGVLWLACCTCLVALVRVAECKGPCMKGLPAYKCSYRVDGQGRPRVLNMKRLKRLFGSKGWTNVKKEPSPPRFFEVCCHGYVFYLIPPELAPPCLNGLWPGECSWRPQGKGRLRMTNYEKMHQWERKGWKVVKKRSTGGPFREVCCSGKVSYLAQQSSPTPKPGRKRAVEGKSVEGRKRSRERKRMSEKEPTPVKKPVSKKMPGEGRKKPATEKKKSVQGKKKSVPGKKTAPGKKITTLRKKTTPKKKPAAGKRKPATRKEKPAQGKKKSVPEKKLGSGKKKPIPRKKPVETSTPRKEASLQKKKKVKTSTPSALDKKKPVPSTKPVPVKTPSQRKKSLPQKRRGQGKKPAEGKKGALEVKQEQKSRNTTSPKTETRIKTRPKTETRTKTRPKTET…	24
T546_R550	Basic Sites	Basic Sites	Cleaved	556.663	556.338	TALPR	Chr_9_Csap_11308	AST-B	MFSRGVLWLACCTCLVALVRVAECKGPCMKGLPAYKCSYRVDGQGRPRVLNMKRLKRLFGSKGWTNVKKEPSPPRFFEVCCHGYVFYLIPPELAPPCLNGLWPGECSWRPQGKGRLRMTNYEKMHQWERKGWKVVKKRSTGGPFREVCCSGKVSYLAQQSSPTPKPGRKRAVEGKSVEGRKRSRERKRMSEKEPTPVKKPVSKKMPGEGRKKPATEKKKSVQGKKKSVPGKKTAPGKKITTLRKKTTPKKKPAAGKRKPATRKEKPAQGKKKSVPEKKLGSGKKKPIPRKKPVETSTPRKEASLQKKKKVKTSTPSALDKKKPVPSTKPVPVKTPSQRKKSLPQKRRGQGKKPAEGKKGALEVKQEQKSRNTTSPKTETRIKTRPKTETRTKTRPKTET…	24
T546_P549	Basic Sites	Basic Sites	TrimKR	400.476	400.237	TALP	Chr_9_Csap_11308	AST-B	MFSRGVLWLACCTCLVALVRVAECKGPCMKGLPAYKCSYRVDGQGRPRVLNMKRLKRLFGSKGWTNVKKEPSPPRFFEVCCHGYVFYLIPPELAPPCLNGLWPGECSWRPQGKGRLRMTNYEKMHQWERKGWKVVKKRSTGGPFREVCCSGKVSYLAQQSSPTPKPGRKRAVEGKSVEGRKRSRERKRMSEKEPTPVKKPVSKKMPGEGRKKPATEKKKSVQGKKKSVPGKKTAPGKKITTLRKKTTPKKKPAAGKRKPATRKEKPAQGKKKSVPEKKLGSGKKKPIPRKKPVETSTPRKEASLQKKKKVKTSTPSALDKKKPVPSTKPVPVKTPSQRKKSLPQKRRGQGKKPAEGKKGALEVKQEQKSRNTTSPKTETRIKTRPKTETRTKTRPKTET…	24
T551_K556	Basic Sites	Basic Sites	Cleaved	593.635	593.307	TSTASK	Chr_9_Csap_11308	AST-B	MFSRGVLWLACCTCLVALVRVAECKGPCMKGLPAYKCSYRVDGQGRPRVLNMKRLKRLFGSKGWTNVKKEPSPPRFFEVCCHGYVFYLIPPELAPPCLNGLWPGECSWRPQGKGRLRMTNYEKMHQWERKGWKVVKKRSTGGPFREVCCSGKVSYLAQQSSPTPKPGRKRAVEGKSVEGRKRSRERKRMSEKEPTPVKKPVSKKMPGEGRKKPATEKKKSVQGKKKSVPGKKTAPGKKITTLRKKTTPKKKPAAGKRKPATRKEKPAQGKKKSVPEKKLGSGKKKPIPRKKPVETSTPRKEASLQKKKKVKTSTPSALDKKKPVPSTKPVPVKTPSQRKKSLPQKRRGQGKKPAEGKKGALEVKQEQKSRNTTSPKTETRIKTRPKTETRTKTRPKTET…	24
T551_S555	Basic Sites	Basic Sites	TrimKR	465.461	465.212	TSTAS	Chr_9_Csap_11308	AST-B	MFSRGVLWLACCTCLVALVRVAECKGPCMKGLPAYKCSYRVDGQGRPRVLNMKRLKRLFGSKGWTNVKKEPSPPRFFEVCCHGYVFYLIPPELAPPCLNGLWPGECSWRPQGKGRLRMTNYEKMHQWERKGWKVVKKRSTGGPFREVCCSGKVSYLAQQSSPTPKPGRKRAVEGKSVEGRKRSRERKRMSEKEPTPVKKPVSKKMPGEGRKKPATEKKKSVQGKKKSVPGKKTAPGKKITTLRKKTTPKKKPAAGKRKPATRKEKPAQGKKKSVPEKKLGSGKKKPIPRKKPVETSTPRKEASLQKKKKVKTSTPSALDKKKPVPSTKPVPVKTPSQRKKSLPQKRRGQGKKPAEGKKGALEVKQEQKSRNTTSPKTETRIKTRPKTETRTKTRPKTET…	24
T557_R558	Basic Sites	Basic Sites	Cleaved	275.309	275.164	TR	Chr_9_Csap_11308	AST-B	MFSRGVLWLACCTCLVALVRVAECKGPCMKGLPAYKCSYRVDGQGRPRVLNMKRLKRLFGSKGWTNVKKEPSPPRFFEVCCHGYVFYLIPPELAPPCLNGLWPGECSWRPQGKGRLRMTNYEKMHQWERKGWKVVKKRSTGGPFREVCCSGKVSYLAQQSSPTPKPGRKRAVEGKSVEGRKRSRERKRMSEKEPTPVKKPVSKKMPGEGRKKPATEKKKSVQGKKKSVPGKKTAPGKKITTLRKKTTPKKKPAAGKRKPATRKEKPAQGKKKSVPEKKLGSGKKKPIPRKKPVETSTPRKEASLQKKKKVKTSTPSALDKKKPVPSTKPVPVKTPSQRKKSLPQKRRGQGKKPAEGKKGALEVKQEQKSRNTTSPKTETRIKTRPKTETRTKTRPKTET…	24
S559_R566	Basic Sites	Basic Sites	Cleaved	972.07	971.52	SVQPETRR	Chr_9_Csap_11308	AST-B	MFSRGVLWLACCTCLVALVRVAECKGPCMKGLPAYKCSYRVDGQGRPRVLNMKRLKRLFGSKGWTNVKKEPSPPRFFEVCCHGYVFYLIPPELAPPCLNGLWPGECSWRPQGKGRLRMTNYEKMHQWERKGWKVVKKRSTGGPFREVCCSGKVSYLAQQSSPTPKPGRKRAVEGKSVEGRKRSRERKRMSEKEPTPVKKPVSKKMPGEGRKKPATEKKKSVQGKKKSVPGKKTAPGKKITTLRKKTTPKKKPAAGKRKPATRKEKPAQGKKKSVPEKKLGSGKKKPIPRKKPVETSTPRKEASLQKKKKVKTSTPSALDKKKPVPSTKPVPVKTPSQRKKSLPQKRRGQGKKPAEGKKGALEVKQEQKSRNTTSPKTETRIKTRPKTETRTKTRPKTET…	24
S559_T564	Basic Sites	Basic Sites	TrimKR	659.695	659.318	SVQPET	Chr_9_Csap_11308	AST-B	MFSRGVLWLACCTCLVALVRVAECKGPCMKGLPAYKCSYRVDGQGRPRVLNMKRLKRLFGSKGWTNVKKEPSPPRFFEVCCHGYVFYLIPPELAPPCLNGLWPGECSWRPQGKGRLRMTNYEKMHQWERKGWKVVKKRSTGGPFREVCCSGKVSYLAQQSSPTPKPGRKRAVEGKSVEGRKRSRERKRMSEKEPTPVKKPVSKKMPGEGRKKPATEKKKSVQGKKKSVPGKKTAPGKKITTLRKKTTPKKKPAAGKRKPATRKEKPAQGKKKSVPEKKLGSGKKKPIPRKKPVETSTPRKEASLQKKKKVKTSTPSALDKKKPVPSTKPVPVKTPSQRKKSLPQKRRGQGKKPAEGKKGALEVKQEQKSRNTTSPKTETRIKTRPKTETRTKTRPKTET…	24
K567_K567	Basic Sites	Basic Sites	Cleaved	146.19	146.111	K	Chr_9_Csap_11308	AST-B	MFSRGVLWLACCTCLVALVRVAECKGPCMKGLPAYKCSYRVDGQGRPRVLNMKRLKRLFGSKGWTNVKKEPSPPRFFEVCCHGYVFYLIPPELAPPCLNGLWPGECSWRPQGKGRLRMTNYEKMHQWERKGWKVVKKRSTGGPFREVCCSGKVSYLAQQSSPTPKPGRKRAVEGKSVEGRKRSRERKRMSEKEPTPVKKPVSKKMPGEGRKKPATEKKKSVQGKKKSVPGKKTAPGKKITTLRKKTTPKKKPAAGKRKPATRKEKPAQGKKKSVPEKKLGSGKKKPIPRKKPVETSTPRKEASLQKKKKVKTSTPSALDKKKPVPSTKPVPVKTPSQRKKSLPQKRRGQGKKPAEGKKGALEVKQEQKSRNTTSPKTETRIKTRPKTETRTKTRPKTET…	24
R568_R568	Basic Sites	Basic Sites	Cleaved	174.203	174.117	R	Chr_9_Csap_11308	AST-B	MFSRGVLWLACCTCLVALVRVAECKGPCMKGLPAYKCSYRVDGQGRPRVLNMKRLKRLFGSKGWTNVKKEPSPPRFFEVCCHGYVFYLIPPELAPPCLNGLWPGECSWRPQGKGRLRMTNYEKMHQWERKGWKVVKKRSTGGPFREVCCSGKVSYLAQQSSPTPKPGRKRAVEGKSVEGRKRSRERKRMSEKEPTPVKKPVSKKMPGEGRKKPATEKKKSVQGKKKSVPGKKTAPGKKITTLRKKTTPKKKPAAGKRKPATRKEKPAQGKKKSVPEKKLGSGKKKPIPRKKPVETSTPRKEASLQKKKKVKTSTPSALDKKKPVPSTKPVPVKTPSQRKKSLPQKRRGQGKKPAEGKKGALEVKQEQKSRNTTSPKTETRIKTRPKTETRTKTRPKTET…	24
S569_K592	Basic Sites	Basic Sites	Cleaved	2504.65	2503.21	STDGGQTEALINETGQVQGEKDVK	Chr_9_Csap_11308	AST-B	MFSRGVLWLACCTCLVALVRVAECKGPCMKGLPAYKCSYRVDGQGRPRVLNMKRLKRLFGSKGWTNVKKEPSPPRFFEVCCHGYVFYLIPPELAPPCLNGLWPGECSWRPQGKGRLRMTNYEKMHQWERKGWKVVKKRSTGGPFREVCCSGKVSYLAQQSSPTPKPGRKRAVEGKSVEGRKRSRERKRMSEKEPTPVKKPVSKKMPGEGRKKPATEKKKSVQGKKKSVPGKKTAPGKKITTLRKKTTPKKKPAAGKRKPATRKEKPAQGKKKSVPEKKLGSGKKKPIPRKKPVETSTPRKEASLQKKKKVKTSTPSALDKKKPVPSTKPVPVKTPSQRKKSLPQKRRGQGKKPAEGKKGALEVKQEQKSRNTTSPKTETRIKTRPKTETRTKTRPKTET…	24
S569_V591	Basic Sites	Basic Sites	TrimKR	2376.47	2375.11	STDGGQTEALINETGQVQGEKDV	Chr_9_Csap_11308	AST-B	MFSRGVLWLACCTCLVALVRVAECKGPCMKGLPAYKCSYRVDGQGRPRVLNMKRLKRLFGSKGWTNVKKEPSPPRFFEVCCHGYVFYLIPPELAPPCLNGLWPGECSWRPQGKGRLRMTNYEKMHQWERKGWKVVKKRSTGGPFREVCCSGKVSYLAQQSSPTPKPGRKRAVEGKSVEGRKRSRERKRMSEKEPTPVKKPVSKKMPGEGRKKPATEKKKSVQGKKKSVPGKKTAPGKKITTLRKKTTPKKKPAAGKRKPATRKEKPAQGKKKSVPEKKLGSGKKKPIPRKKPVETSTPRKEASLQKKKKVKTSTPSALDKKKPVPSTKPVPVKTPSQRKKSLPQKRRGQGKKPAEGKKGALEVKQEQKSRNTTSPKTETRIKTRPKTETRTKTRPKTET…	24
T593_K597	Basic Sites	Basic Sites	Cleaved	587.721	587.381	TALRK	Chr_9_Csap_11308	AST-B	MFSRGVLWLACCTCLVALVRVAECKGPCMKGLPAYKCSYRVDGQGRPRVLNMKRLKRLFGSKGWTNVKKEPSPPRFFEVCCHGYVFYLIPPELAPPCLNGLWPGECSWRPQGKGRLRMTNYEKMHQWERKGWKVVKKRSTGGPFREVCCSGKVSYLAQQSSPTPKPGRKRAVEGKSVEGRKRSRERKRMSEKEPTPVKKPVSKKMPGEGRKKPATEKKKSVQGKKKSVPGKKTAPGKKITTLRKKTTPKKKPAAGKRKPATRKEKPAQGKKKSVPEKKLGSGKKKPIPRKKPVETSTPRKEASLQKKKKVKTSTPSALDKKKPVPSTKPVPVKTPSQRKKSLPQKRRGQGKKPAEGKKGALEVKQEQKSRNTTSPKTETRIKTRPKTETRTKTRPKTET…	24
T593_L595	Basic Sites	Basic Sites	TrimKR	303.359	303.185	TAL	Chr_9_Csap_11308	AST-B	MFSRGVLWLACCTCLVALVRVAECKGPCMKGLPAYKCSYRVDGQGRPRVLNMKRLKRLFGSKGWTNVKKEPSPPRFFEVCCHGYVFYLIPPELAPPCLNGLWPGECSWRPQGKGRLRMTNYEKMHQWERKGWKVVKKRSTGGPFREVCCSGKVSYLAQQSSPTPKPGRKRAVEGKSVEGRKRSRERKRMSEKEPTPVKKPVSKKMPGEGRKKPATEKKKSVQGKKKSVPGKKTAPGKKITTLRKKTTPKKKPAAGKRKPATRKEKPAQGKKKSVPEKKLGSGKKKPIPRKKPVETSTPRKEASLQKKKKVKTSTPSALDKKKPVPSTKPVPVKTPSQRKKSLPQKRRGQGKKPAEGKKGALEVKQEQKSRNTTSPKTETRIKTRPKTETRTKTRPKTET…	24
L598_K600	Basic Sites	Basic Sites	Cleaved	388.465	388.237	LEK	Chr_9_Csap_11308	AST-B	MFSRGVLWLACCTCLVALVRVAECKGPCMKGLPAYKCSYRVDGQGRPRVLNMKRLKRLFGSKGWTNVKKEPSPPRFFEVCCHGYVFYLIPPELAPPCLNGLWPGECSWRPQGKGRLRMTNYEKMHQWERKGWKVVKKRSTGGPFREVCCSGKVSYLAQQSSPTPKPGRKRAVEGKSVEGRKRSRERKRMSEKEPTPVKKPVSKKMPGEGRKKPATEKKKSVQGKKKSVPGKKTAPGKKITTLRKKTTPKKKPAAGKRKPATRKEKPAQGKKKSVPEKKLGSGKKKPIPRKKPVETSTPRKEASLQKKKKVKTSTPSALDKKKPVPSTKPVPVKTPSQRKKSLPQKRRGQGKKPAEGKKGALEVKQEQKSRNTTSPKTETRIKTRPKTETRTKTRPKTET…	24
L598_E599	Basic Sites	Basic Sites	TrimKR	260.291	260.142	LE	Chr_9_Csap_11308	AST-B	MFSRGVLWLACCTCLVALVRVAECKGPCMKGLPAYKCSYRVDGQGRPRVLNMKRLKRLFGSKGWTNVKKEPSPPRFFEVCCHGYVFYLIPPELAPPCLNGLWPGECSWRPQGKGRLRMTNYEKMHQWERKGWKVVKKRSTGGPFREVCCSGKVSYLAQQSSPTPKPGRKRAVEGKSVEGRKRSRERKRMSEKEPTPVKKPVSKKMPGEGRKKPATEKKKSVQGKKKSVPGKKTAPGKKITTLRKKTTPKKKPAAGKRKPATRKEKPAQGKKKSVPEKKLGSGKKKPIPRKKPVETSTPRKEASLQKKKKVKTSTPSALDKKKPVPSTKPVPVKTPSQRKKSLPQKRRGQGKKPAEGKKGALEVKQEQKSRNTTSPKTETRIKTRPKTETRTKTRPKTET…	24
E601_K603	Basic Sites	Basic Sites	Cleaved	390.394	390.18	EDK	Chr_9_Csap_11308	AST-B	MFSRGVLWLACCTCLVALVRVAECKGPCMKGLPAYKCSYRVDGQGRPRVLNMKRLKRLFGSKGWTNVKKEPSPPRFFEVCCHGYVFYLIPPELAPPCLNGLWPGECSWRPQGKGRLRMTNYEKMHQWERKGWKVVKKRSTGGPFREVCCSGKVSYLAQQSSPTPKPGRKRAVEGKSVEGRKRSRERKRMSEKEPTPVKKPVSKKMPGEGRKKPATEKKKSVQGKKKSVPGKKTAPGKKITTLRKKTTPKKKPAAGKRKPATRKEKPAQGKKKSVPEKKLGSGKKKPIPRKKPVETSTPRKEASLQKKKKVKTSTPSALDKKKPVPSTKPVPVKTPSQRKKSLPQKRRGQGKKPAEGKKGALEVKQEQKSRNTTSPKTETRIKTRPKTETRTKTRPKTET…	24
E601_D602	Basic Sites	Basic Sites	TrimKR	262.22	262.085	ED	Chr_9_Csap_11308	AST-B	MFSRGVLWLACCTCLVALVRVAECKGPCMKGLPAYKCSYRVDGQGRPRVLNMKRLKRLFGSKGWTNVKKEPSPPRFFEVCCHGYVFYLIPPELAPPCLNGLWPGECSWRPQGKGRLRMTNYEKMHQWERKGWKVVKKRSTGGPFREVCCSGKVSYLAQQSSPTPKPGRKRAVEGKSVEGRKRSRERKRMSEKEPTPVKKPVSKKMPGEGRKKPATEKKKSVQGKKKSVPGKKTAPGKKITTLRKKTTPKKKPAAGKRKPATRKEKPAQGKKKSVPEKKLGSGKKKPIPRKKPVETSTPRKEASLQKKKKVKTSTPSALDKKKPVPSTKPVPVKTPSQRKKSLPQKRRGQGKKPAEGKKGALEVKQEQKSRNTTSPKTETRIKTRPKTETRTKTRPKTET…	24
Q604_K606	Basic Sites	Basic Sites	Cleaved	331.373	331.191	QGK	Chr_9_Csap_11308	AST-B	MFSRGVLWLACCTCLVALVRVAECKGPCMKGLPAYKCSYRVDGQGRPRVLNMKRLKRLFGSKGWTNVKKEPSPPRFFEVCCHGYVFYLIPPELAPPCLNGLWPGECSWRPQGKGRLRMTNYEKMHQWERKGWKVVKKRSTGGPFREVCCSGKVSYLAQQSSPTPKPGRKRAVEGKSVEGRKRSRERKRMSEKEPTPVKKPVSKKMPGEGRKKPATEKKKSVQGKKKSVPGKKTAPGKKITTLRKKTTPKKKPAAGKRKPATRKEKPAQGKKKSVPEKKLGSGKKKPIPRKKPVETSTPRKEASLQKKKKVKTSTPSALDKKKPVPSTKPVPVKTPSQRKKSLPQKRRGQGKKPAEGKKGALEVKQEQKSRNTTSPKTETRIKTRPKTETRTKTRPKTET…	24
Q604_G605	Basic Sites	Basic Sites	TrimKR	203.199	203.096	QG	Chr_9_Csap_11308	AST-B	MFSRGVLWLACCTCLVALVRVAECKGPCMKGLPAYKCSYRVDGQGRPRVLNMKRLKRLFGSKGWTNVKKEPSPPRFFEVCCHGYVFYLIPPELAPPCLNGLWPGECSWRPQGKGRLRMTNYEKMHQWERKGWKVVKKRSTGGPFREVCCSGKVSYLAQQSSPTPKPGRKRAVEGKSVEGRKRSRERKRMSEKEPTPVKKPVSKKMPGEGRKKPATEKKKSVQGKKKSVPGKKTAPGKKITTLRKKTTPKKKPAAGKRKPATRKEKPAQGKKKSVPEKKLGSGKKKPIPRKKPVETSTPRKEASLQKKKKVKTSTPSALDKKKPVPSTKPVPVKTPSQRKKSLPQKRRGQGKKPAEGKKGALEVKQEQKSRNTTSPKTETRIKTRPKTETRTKTRPKTET…	24
M607_K608	Basic Sites	Basic Sites	Cleaved	277.383	277.151	MK	Chr_9_Csap_11308	AST-B	MFSRGVLWLACCTCLVALVRVAECKGPCMKGLPAYKCSYRVDGQGRPRVLNMKRLKRLFGSKGWTNVKKEPSPPRFFEVCCHGYVFYLIPPELAPPCLNGLWPGECSWRPQGKGRLRMTNYEKMHQWERKGWKVVKKRSTGGPFREVCCSGKVSYLAQQSSPTPKPGRKRAVEGKSVEGRKRSRERKRMSEKEPTPVKKPVSKKMPGEGRKKPATEKKKSVQGKKKSVPGKKTAPGKKITTLRKKTTPKKKPAAGKRKPATRKEKPAQGKKKSVPEKKLGSGKKKPIPRKKPVETSTPRKEASLQKKKKVKTSTPSALDKKKPVPSTKPVPVKTPSQRKKSLPQKRRGQGKKPAEGKKGALEVKQEQKSRNTTSPKTETRIKTRPKTETRTKTRPKTET…	24
G609_K622	Basic Sites	Basic Sites	Cleaved	1656.69	1655.7	GGHEFEHSHEEFSK	Chr_9_Csap_11308	AST-B	MFSRGVLWLACCTCLVALVRVAECKGPCMKGLPAYKCSYRVDGQGRPRVLNMKRLKRLFGSKGWTNVKKEPSPPRFFEVCCHGYVFYLIPPELAPPCLNGLWPGECSWRPQGKGRLRMTNYEKMHQWERKGWKVVKKRSTGGPFREVCCSGKVSYLAQQSSPTPKPGRKRAVEGKSVEGRKRSRERKRMSEKEPTPVKKPVSKKMPGEGRKKPATEKKKSVQGKKKSVPGKKTAPGKKITTLRKKTTPKKKPAAGKRKPATRKEKPAQGKKKSVPEKKLGSGKKKPIPRKKPVETSTPRKEASLQKKKKVKTSTPSALDKKKPVPSTKPVPVKTPSQRKKSLPQKRRGQGKKPAEGKKGALEVKQEQKSRNTTSPKTETRIKTRPKTETRTKTRPKTET…	24
G609_S621	Basic Sites	Basic Sites	TrimKR	1528.51	1527.61	GGHEFEHSHEEFS	Chr_9_Csap_11308	AST-B	MFSRGVLWLACCTCLVALVRVAECKGPCMKGLPAYKCSYRVDGQGRPRVLNMKRLKRLFGSKGWTNVKKEPSPPRFFEVCCHGYVFYLIPPELAPPCLNGLWPGECSWRPQGKGRLRMTNYEKMHQWERKGWKVVKKRSTGGPFREVCCSGKVSYLAQQSSPTPKPGRKRAVEGKSVEGRKRSRERKRMSEKEPTPVKKPVSKKMPGEGRKKPATEKKKSVQGKKKSVPGKKTAPGKKITTLRKKTTPKKKPAAGKRKPATRKEKPAQGKKKSVPEKKLGSGKKKPIPRKKPVETSTPRKEASLQKKKKVKTSTPSALDKKKPVPSTKPVPVKTPSQRKKSLPQKRRGQGKKPAEGKKGALEVKQEQKSRNTTSPKTETRIKTRPKTETRTKTRPKTET…	24
D623_K640	Basic Sites	Basic Sites	Cleaved	2177.35	2176.04	DLENVVEEFHDEFAKEVK	Chr_9_Csap_11308	AST-B	MFSRGVLWLACCTCLVALVRVAECKGPCMKGLPAYKCSYRVDGQGRPRVLNMKRLKRLFGSKGWTNVKKEPSPPRFFEVCCHGYVFYLIPPELAPPCLNGLWPGECSWRPQGKGRLRMTNYEKMHQWERKGWKVVKKRSTGGPFREVCCSGKVSYLAQQSSPTPKPGRKRAVEGKSVEGRKRSRERKRMSEKEPTPVKKPVSKKMPGEGRKKPATEKKKSVQGKKKSVPGKKTAPGKKITTLRKKTTPKKKPAAGKRKPATRKEKPAQGKKKSVPEKKLGSGKKKPIPRKKPVETSTPRKEASLQKKKKVKTSTPSALDKKKPVPSTKPVPVKTPSQRKKSLPQKRRGQGKKPAEGKKGALEVKQEQKSRNTTSPKTETRIKTRPKTETRTKTRPKTET…	24
D623_V639	Basic Sites	Basic Sites	TrimKR	2049.18	2047.94	DLENVVEEFHDEFAKEV	Chr_9_Csap_11308	AST-B	MFSRGVLWLACCTCLVALVRVAECKGPCMKGLPAYKCSYRVDGQGRPRVLNMKRLKRLFGSKGWTNVKKEPSPPRFFEVCCHGYVFYLIPPELAPPCLNGLWPGECSWRPQGKGRLRMTNYEKMHQWERKGWKVVKKRSTGGPFREVCCSGKVSYLAQQSSPTPKPGRKRAVEGKSVEGRKRSRERKRMSEKEPTPVKKPVSKKMPGEGRKKPATEKKKSVQGKKKSVPGKKTAPGKKITTLRKKTTPKKKPAAGKRKPATRKEKPAQGKKKSVPEKKLGSGKKKPIPRKKPVETSTPRKEASLQKKKKVKTSTPSALDKKKPVPSTKPVPVKTPSQRKKSLPQKRRGQGKKPAEGKKGALEVKQEQKSRNTTSPKTETRIKTRPKTETRTKTRPKTET…	24
W641_K643	Basic Sites	Basic Sites	Cleaved	488.591	488.291	WRK	Chr_9_Csap_11308	AST-B	MFSRGVLWLACCTCLVALVRVAECKGPCMKGLPAYKCSYRVDGQGRPRVLNMKRLKRLFGSKGWTNVKKEPSPPRFFEVCCHGYVFYLIPPELAPPCLNGLWPGECSWRPQGKGRLRMTNYEKMHQWERKGWKVVKKRSTGGPFREVCCSGKVSYLAQQSSPTPKPGRKRAVEGKSVEGRKRSRERKRMSEKEPTPVKKPVSKKMPGEGRKKPATEKKKSVQGKKKSVPGKKTAPGKKITTLRKKTTPKKKPAAGKRKPATRKEKPAQGKKKSVPEKKLGSGKKKPIPRKKPVETSTPRKEASLQKKKKVKTSTPSALDKKKPVPSTKPVPVKTPSQRKKSLPQKRRGQGKKPAEGKKGALEVKQEQKSRNTTSPKTETRIKTRPKTETRTKTRPKTET…	24
H644_K649	Basic Sites	Sequence End	Cleaved	700.812	700.338	HTGQMK	Chr_9_Csap_11308	AST-B	MFSRGVLWLACCTCLVALVRVAECKGPCMKGLPAYKCSYRVDGQGRPRVLNMKRLKRLFGSKGWTNVKKEPSPPRFFEVCCHGYVFYLIPPELAPPCLNGLWPGECSWRPQGKGRLRMTNYEKMHQWERKGWKVVKKRSTGGPFREVCCSGKVSYLAQQSSPTPKPGRKRAVEGKSVEGRKRSRERKRMSEKEPTPVKKPVSKKMPGEGRKKPATEKKKSVQGKKKSVPGKKTAPGKKITTLRKKTTPKKKPAAGKRKPATRKEKPAQGKKKSVPEKKLGSGKKKPIPRKKPVETSTPRKEASLQKKKKVKTSTPSALDKKKPVPSTKPVPVKTPSQRKKSLPQKRRGQGKKPAEGKKGALEVKQEQKSRNTTSPKTETRIKTRPKTETRTKTRPKTET…	24
H644_M648	Basic Sites	Sequence End	TrimKR	572.637	572.243	HTGQM	Chr_9_Csap_11308	AST-B	MFSRGVLWLACCTCLVALVRVAECKGPCMKGLPAYKCSYRVDGQGRPRVLNMKRLKRLFGSKGWTNVKKEPSPPRFFEVCCHGYVFYLIPPELAPPCLNGLWPGECSWRPQGKGRLRMTNYEKMHQWERKGWKVVKKRSTGGPFREVCCSGKVSYLAQQSSPTPKPGRKRAVEGKSVEGRKRSRERKRMSEKEPTPVKKPVSKKMPGEGRKKPATEKKKSVQGKKKSVPGKKTAPGKKITTLRKKTTPKKKPAAGKRKPATRKEKPAQGKKKSVPEKKLGSGKKKPIPRKKPVETSTPRKEASLQKKKKVKTSTPSALDKKKPVPSTKPVPVKTPSQRKKSLPQKRRGQGKKPAEGKKGALEVKQEQKSRNTTSPKTETRIKTRPKTETRTKTRPKTET…	24
K25_K36	Signal Peptidase	Basic Sites	Extended	1292.62	1291.68	KGPCMKGLPAYK	Chr_9_Csap_11308	AST-B	MFSRGVLWLACCTCLVALVRVAECKGPCMKGLPAYKCSYRVDGQGRPRVLNMKRLKRLFGSKGWTNVKKEPSPPRFFEVCCHGYVFYLIPPELAPPCLNGLWPGECSWRPQGKGRLRMTNYEKMHQWERKGWKVVKKRSTGGPFREVCCSGKVSYLAQQSSPTPKPGRKRAVEGKSVEGRKRSRERKRMSEKEPTPVKKPVSKKMPGEGRKKPATEKKKSVQGKKKSVPGKKTAPGKKITTLRKKTTPKKKPAAGKRKPATRKEKPAQGKKKSVPEKKLGSGKKKPIPRKKPVETSTPRKEASLQKKKKVKTSTPSALDKKKPVPSTKPVPVKTPSQRKKSLPQKRRGQGKKPAEGKKGALEVKQEQKSRNTTSPKTETRIKTRPKTETRTKTRPKTET…	24
K25_Y35	Signal Peptidase	Basic Sites	TrimKR	1164.45	1163.59	KGPCMKGLPAY	Chr_9_Csap_11308	AST-B	MFSRGVLWLACCTCLVALVRVAECKGPCMKGLPAYKCSYRVDGQGRPRVLNMKRLKRLFGSKGWTNVKKEPSPPRFFEVCCHGYVFYLIPPELAPPCLNGLWPGECSWRPQGKGRLRMTNYEKMHQWERKGWKVVKKRSTGGPFREVCCSGKVSYLAQQSSPTPKPGRKRAVEGKSVEGRKRSRERKRMSEKEPTPVKKPVSKKMPGEGRKKPATEKKKSVQGKKKSVPGKKTAPGKKITTLRKKTTPKKKPAAGKRKPATRKEKPAQGKKKSVPEKKLGSGKKKPIPRKKPVETSTPRKEASLQKKKKVKTSTPSALDKKKPVPSTKPVPVKTPSQRKKSLPQKRRGQGKKPAEGKKGALEVKQEQKSRNTTSPKTETRIKTRPKTETRTKTRPKTET…	24
G31_R40	Basic Sites	Basic Sites	Extended	1157.35	1156.58	GLPAYKCSYR	Chr_9_Csap_11308	AST-B	MFSRGVLWLACCTCLVALVRVAECKGPCMKGLPAYKCSYRVDGQGRPRVLNMKRLKRLFGSKGWTNVKKEPSPPRFFEVCCHGYVFYLIPPELAPPCLNGLWPGECSWRPQGKGRLRMTNYEKMHQWERKGWKVVKKRSTGGPFREVCCSGKVSYLAQQSSPTPKPGRKRAVEGKSVEGRKRSRERKRMSEKEPTPVKKPVSKKMPGEGRKKPATEKKKSVQGKKKSVPGKKTAPGKKITTLRKKTTPKKKPAAGKRKPATRKEKPAQGKKKSVPEKKLGSGKKKPIPRKKPVETSTPRKEASLQKKKKVKTSTPSALDKKKPVPSTKPVPVKTPSQRKKSLPQKRRGQGKKPAEGKKGALEVKQEQKSRNTTSPKTETRIKTRPKTETRTKTRPKTET…	24
G31_Y39	Basic Sites	Basic Sites	TrimKR	1001.17	1000.47	GLPAYKCSY	Chr_9_Csap_11308	AST-B	MFSRGVLWLACCTCLVALVRVAECKGPCMKGLPAYKCSYRVDGQGRPRVLNMKRLKRLFGSKGWTNVKKEPSPPRFFEVCCHGYVFYLIPPELAPPCLNGLWPGECSWRPQGKGRLRMTNYEKMHQWERKGWKVVKKRSTGGPFREVCCSGKVSYLAQQSSPTPKPGRKRAVEGKSVEGRKRSRERKRMSEKEPTPVKKPVSKKMPGEGRKKPATEKKKSVQGKKKSVPGKKTAPGKKITTLRKKTTPKKKPAAGKRKPATRKEKPAQGKKKSVPEKKLGSGKKKPIPRKKPVETSTPRKEASLQKKKKVKTSTPSALDKKKPVPSTKPVPVKTPSQRKKSLPQKRRGQGKKPAEGKKGALEVKQEQKSRNTTSPKTETRIKTRPKTETRTKTRPKTET…	24
C37_R46	Basic Sites	Basic Sites	Extended	1140.24	1139.52	CSYRVDGQGR	Chr_9_Csap_11308	AST-B	MFSRGVLWLACCTCLVALVRVAECKGPCMKGLPAYKCSYRVDGQGRPRVLNMKRLKRLFGSKGWTNVKKEPSPPRFFEVCCHGYVFYLIPPELAPPCLNGLWPGECSWRPQGKGRLRMTNYEKMHQWERKGWKVVKKRSTGGPFREVCCSGKVSYLAQQSSPTPKPGRKRAVEGKSVEGRKRSRERKRMSEKEPTPVKKPVSKKMPGEGRKKPATEKKKSVQGKKKSVPGKKTAPGKKITTLRKKTTPKKKPAAGKRKPATRKEKPAQGKKKSVPEKKLGSGKKKPIPRKKPVETSTPRKEASLQKKKKVKTSTPSALDKKKPVPSTKPVPVKTPSQRKKSLPQKRRGQGKKPAEGKKGALEVKQEQKSRNTTSPKTETRIKTRPKTETRTKTRPKTET…	24
C37_G45	Basic Sites	Basic Sites	TrimKR	984.052	983.418	CSYRVDGQG	Chr_9_Csap_11308	AST-B	MFSRGVLWLACCTCLVALVRVAECKGPCMKGLPAYKCSYRVDGQGRPRVLNMKRLKRLFGSKGWTNVKKEPSPPRFFEVCCHGYVFYLIPPELAPPCLNGLWPGECSWRPQGKGRLRMTNYEKMHQWERKGWKVVKKRSTGGPFREVCCSGKVSYLAQQSSPTPKPGRKRAVEGKSVEGRKRSRERKRMSEKEPTPVKKPVSKKMPGEGRKKPATEKKKSVQGKKKSVPGKKTAPGKKITTLRKKTTPKKKPAAGKRKPATRKEKPAQGKKKSVPEKKLGSGKKKPIPRKKPVETSTPRKEASLQKKKKVKTSTPSALDKKKPVPSTKPVPVKTPSQRKKSLPQKRRGQGKKPAEGKKGALEVKQEQKSRNTTSPKTETRIKTRPKTETRTKTRPKTET…	24
V41_R48	Basic Sites	Basic Sites	Extended	883.963	883.468	VDGQGRPR	Chr_9_Csap_11308	AST-B	MFSRGVLWLACCTCLVALVRVAECKGPCMKGLPAYKCSYRVDGQGRPRVLNMKRLKRLFGSKGWTNVKKEPSPPRFFEVCCHGYVFYLIPPELAPPCLNGLWPGECSWRPQGKGRLRMTNYEKMHQWERKGWKVVKKRSTGGPFREVCCSGKVSYLAQQSSPTPKPGRKRAVEGKSVEGRKRSRERKRMSEKEPTPVKKPVSKKMPGEGRKKPATEKKKSVQGKKKSVPGKKTAPGKKITTLRKKTTPKKKPAAGKRKPATRKEKPAQGKKKSVPEKKLGSGKKKPIPRKKPVETSTPRKEASLQKKKKVKTSTPSALDKKKPVPSTKPVPVKTPSQRKKSLPQKRRGQGKKPAEGKKGALEVKQEQKSRNTTSPKTETRIKTRPKTETRTKTRPKTET…	24
V41_P47	Basic Sites	Basic Sites	TrimKR	727.776	727.366	VDGQGRP	Chr_9_Csap_11308	AST-B	MFSRGVLWLACCTCLVALVRVAECKGPCMKGLPAYKCSYRVDGQGRPRVLNMKRLKRLFGSKGWTNVKKEPSPPRFFEVCCHGYVFYLIPPELAPPCLNGLWPGECSWRPQGKGRLRMTNYEKMHQWERKGWKVVKKRSTGGPFREVCCSGKVSYLAQQSSPTPKPGRKRAVEGKSVEGRKRSRERKRMSEKEPTPVKKPVSKKMPGEGRKKPATEKKKSVQGKKKSVPGKKTAPGKKITTLRKKTTPKKKPAAGKRKPATRKEKPAQGKKKSVPEKKLGSGKKKPIPRKKPVETSTPRKEASLQKKKKVKTSTPSALDKKKPVPSTKPVPVKTPSQRKKSLPQKRRGQGKKPAEGKKGALEVKQEQKSRNTTSPKTETRIKTRPKTETRTKTRPKTET…	24
P47_R54	Basic Sites	Basic Sites	Extended	1013.27	1012.6	PRVLNMKR	Chr_9_Csap_11308	AST-B	MFSRGVLWLACCTCLVALVRVAECKGPCMKGLPAYKCSYRVDGQGRPRVLNMKRLKRLFGSKGWTNVKKEPSPPRFFEVCCHGYVFYLIPPELAPPCLNGLWPGECSWRPQGKGRLRMTNYEKMHQWERKGWKVVKKRSTGGPFREVCCSGKVSYLAQQSSPTPKPGRKRAVEGKSVEGRKRSRERKRMSEKEPTPVKKPVSKKMPGEGRKKPATEKKKSVQGKKKSVPGKKTAPGKKITTLRKKTTPKKKPAAGKRKPATRKEKPAQGKKKSVPEKKLGSGKKKPIPRKKPVETSTPRKEASLQKKKKVKTSTPSALDKKKPVPSTKPVPVKTPSQRKKSLPQKRRGQGKKPAEGKKGALEVKQEQKSRNTTSPKTETRIKTRPKTETRTKTRPKTET…	24
P47_M52	Basic Sites	Basic Sites	TrimKR	728.909	728.405	PRVLNM	Chr_9_Csap_11308	AST-B	MFSRGVLWLACCTCLVALVRVAECKGPCMKGLPAYKCSYRVDGQGRPRVLNMKRLKRLFGSKGWTNVKKEPSPPRFFEVCCHGYVFYLIPPELAPPCLNGLWPGECSWRPQGKGRLRMTNYEKMHQWERKGWKVVKKRSTGGPFREVCCSGKVSYLAQQSSPTPKPGRKRAVEGKSVEGRKRSRERKRMSEKEPTPVKKPVSKKMPGEGRKKPATEKKKSVQGKKKSVPGKKTAPGKKITTLRKKTTPKKKPAAGKRKPATRKEKPAQGKKKSVPEKKLGSGKKKPIPRKKPVETSTPRKEASLQKKKKVKTSTPSALDKKKPVPSTKPVPVKTPSQRKKSLPQKRRGQGKKPAEGKKGALEVKQEQKSRNTTSPKTETRIKTRPKTETRTKTRPKTET…	24
V49_K56	Basic Sites	Basic Sites	Extended	1001.3	1000.63	VLNMKRLK	Chr_9_Csap_11308	AST-B	MFSRGVLWLACCTCLVALVRVAECKGPCMKGLPAYKCSYRVDGQGRPRVLNMKRLKRLFGSKGWTNVKKEPSPPRFFEVCCHGYVFYLIPPELAPPCLNGLWPGECSWRPQGKGRLRMTNYEKMHQWERKGWKVVKKRSTGGPFREVCCSGKVSYLAQQSSPTPKPGRKRAVEGKSVEGRKRSRERKRMSEKEPTPVKKPVSKKMPGEGRKKPATEKKKSVQGKKKSVPGKKTAPGKKITTLRKKTTPKKKPAAGKRKPATRKEKPAQGKKKSVPEKKLGSGKKKPIPRKKPVETSTPRKEASLQKKKKVKTSTPSALDKKKPVPSTKPVPVKTPSQRKKSLPQKRRGQGKKPAEGKKGALEVKQEQKSRNTTSPKTETRIKTRPKTETRTKTRPKTET…	24
V49_L55	Basic Sites	Basic Sites	TrimKR	873.125	872.532	VLNMKRL	Chr_9_Csap_11308	AST-B	MFSRGVLWLACCTCLVALVRVAECKGPCMKGLPAYKCSYRVDGQGRPRVLNMKRLKRLFGSKGWTNVKKEPSPPRFFEVCCHGYVFYLIPPELAPPCLNGLWPGECSWRPQGKGRLRMTNYEKMHQWERKGWKVVKKRSTGGPFREVCCSGKVSYLAQQSSPTPKPGRKRAVEGKSVEGRKRSRERKRMSEKEPTPVKKPVSKKMPGEGRKKPATEKKKSVQGKKKSVPGKKTAPGKKITTLRKKTTPKKKPAAGKRKPATRKEKPAQGKKKSVPEKKLGSGKKKPIPRKKPVETSTPRKEASLQKKKKVKTSTPSALDKKKPVPSTKPVPVKTPSQRKKSLPQKRRGQGKKPAEGKKGALEVKQEQKSRNTTSPKTETRIKTRPKTETRTKTRPKTET…	24
L55_R57	Basic Sites	Basic Sites	Extended	415.537	415.296	LKR	Chr_9_Csap_11308	AST-B	MFSRGVLWLACCTCLVALVRVAECKGPCMKGLPAYKCSYRVDGQGRPRVLNMKRLKRLFGSKGWTNVKKEPSPPRFFEVCCHGYVFYLIPPELAPPCLNGLWPGECSWRPQGKGRLRMTNYEKMHQWERKGWKVVKKRSTGGPFREVCCSGKVSYLAQQSSPTPKPGRKRAVEGKSVEGRKRSRERKRMSEKEPTPVKKPVSKKMPGEGRKKPATEKKKSVQGKKKSVPGKKTAPGKKITTLRKKTTPKKKPAAGKRKPATRKEKPAQGKKKSVPEKKLGSGKKKPIPRKKPVETSTPRKEASLQKKKKVKTSTPSALDKKKPVPSTKPVPVKTPSQRKKSLPQKRRGQGKKPAEGKKGALEVKQEQKSRNTTSPKTETRIKTRPKTETRTKTRPKTET…	24
R57_K62	Basic Sites	Basic Sites	Extended	706.844	706.418	RLFGSK	Chr_9_Csap_11308	AST-B	MFSRGVLWLACCTCLVALVRVAECKGPCMKGLPAYKCSYRVDGQGRPRVLNMKRLKRLFGSKGWTNVKKEPSPPRFFEVCCHGYVFYLIPPELAPPCLNGLWPGECSWRPQGKGRLRMTNYEKMHQWERKGWKVVKKRSTGGPFREVCCSGKVSYLAQQSSPTPKPGRKRAVEGKSVEGRKRSRERKRMSEKEPTPVKKPVSKKMPGEGRKKPATEKKKSVQGKKKSVPGKKTAPGKKITTLRKKTTPKKKPAAGKRKPATRKEKPAQGKKKSVPEKKLGSGKKKPIPRKKPVETSTPRKEASLQKKKKVKTSTPSALDKKKPVPSTKPVPVKTPSQRKKSLPQKRRGQGKKPAEGKKGALEVKQEQKSRNTTSPKTETRIKTRPKTETRTKTRPKTET…	24
R57_S61	Basic Sites	Basic Sites	TrimKR	578.67	578.323	RLFGS	Chr_9_Csap_11308	AST-B	MFSRGVLWLACCTCLVALVRVAECKGPCMKGLPAYKCSYRVDGQGRPRVLNMKRLKRLFGSKGWTNVKKEPSPPRFFEVCCHGYVFYLIPPELAPPCLNGLWPGECSWRPQGKGRLRMTNYEKMHQWERKGWKVVKKRSTGGPFREVCCSGKVSYLAQQSSPTPKPGRKRAVEGKSVEGRKRSRERKRMSEKEPTPVKKPVSKKMPGEGRKKPATEKKKSVQGKKKSVPGKKTAPGKKITTLRKKTTPKKKPAAGKRKPATRKEKPAQGKKKSVPEKKLGSGKKKPIPRKKPVETSTPRKEASLQKKKKVKTSTPSALDKKKPVPSTKPVPVKTPSQRKKSLPQKRRGQGKKPAEGKKGALEVKQEQKSRNTTSPKTETRIKTRPKTETRTKTRPKTET…	24
L58_K69	Basic Sites	Basic Sites	Extended	1364.61	1363.77	LFGSKGWTNVKK	Chr_9_Csap_11308	AST-B	MFSRGVLWLACCTCLVALVRVAECKGPCMKGLPAYKCSYRVDGQGRPRVLNMKRLKRLFGSKGWTNVKKEPSPPRFFEVCCHGYVFYLIPPELAPPCLNGLWPGECSWRPQGKGRLRMTNYEKMHQWERKGWKVVKKRSTGGPFREVCCSGKVSYLAQQSSPTPKPGRKRAVEGKSVEGRKRSRERKRMSEKEPTPVKKPVSKKMPGEGRKKPATEKKKSVQGKKKSVPGKKTAPGKKITTLRKKTTPKKKPAAGKRKPATRKEKPAQGKKKSVPEKKLGSGKKKPIPRKKPVETSTPRKEASLQKKKKVKTSTPSALDKKKPVPSTKPVPVKTPSQRKKSLPQKRRGQGKKPAEGKKGALEVKQEQKSRNTTSPKTETRIKTRPKTETRTKTRPKTET…	24
L58_V67	Basic Sites	Basic Sites	TrimKR	1108.26	1107.58	LFGSKGWTNV	Chr_9_Csap_11308	AST-B	MFSRGVLWLACCTCLVALVRVAECKGPCMKGLPAYKCSYRVDGQGRPRVLNMKRLKRLFGSKGWTNVKKEPSPPRFFEVCCHGYVFYLIPPELAPPCLNGLWPGECSWRPQGKGRLRMTNYEKMHQWERKGWKVVKKRSTGGPFREVCCSGKVSYLAQQSSPTPKPGRKRAVEGKSVEGRKRSRERKRMSEKEPTPVKKPVSKKMPGEGRKKPATEKKKSVQGKKKSVPGKKTAPGKKITTLRKKTTPKKKPAAGKRKPATRKEKPAQGKKKSVPEKKLGSGKKKPIPRKKPVETSTPRKEASLQKKKKVKTSTPSALDKKKPVPSTKPVPVKTPSQRKKSLPQKRRGQGKKPAEGKKGALEVKQEQKSRNTTSPKTETRIKTRPKTETRTKTRPKTET…	24
G63_R75	Basic Sites	Basic Sites	Extended	1495.7	1494.8	GWTNVKKEPSPPR	Chr_9_Csap_11308	AST-B	MFSRGVLWLACCTCLVALVRVAECKGPCMKGLPAYKCSYRVDGQGRPRVLNMKRLKRLFGSKGWTNVKKEPSPPRFFEVCCHGYVFYLIPPELAPPCLNGLWPGECSWRPQGKGRLRMTNYEKMHQWERKGWKVVKKRSTGGPFREVCCSGKVSYLAQQSSPTPKPGRKRAVEGKSVEGRKRSRERKRMSEKEPTPVKKPVSKKMPGEGRKKPATEKKKSVQGKKKSVPGKKTAPGKKITTLRKKTTPKKKPAAGKRKPATRKEKPAQGKKKSVPEKKLGSGKKKPIPRKKPVETSTPRKEASLQKKKKVKTSTPSALDKKKPVPSTKPVPVKTPSQRKKSLPQKRRGQGKKPAEGKKGALEVKQEQKSRNTTSPKTETRIKTRPKTETRTKTRPKTET…	24
G63_P74	Basic Sites	Basic Sites	TrimKR	1339.51	1338.7	GWTNVKKEPSPP	Chr_9_Csap_11308	AST-B	MFSRGVLWLACCTCLVALVRVAECKGPCMKGLPAYKCSYRVDGQGRPRVLNMKRLKRLFGSKGWTNVKKEPSPPRFFEVCCHGYVFYLIPPELAPPCLNGLWPGECSWRPQGKGRLRMTNYEKMHQWERKGWKVVKKRSTGGPFREVCCSGKVSYLAQQSSPTPKPGRKRAVEGKSVEGRKRSRERKRMSEKEPTPVKKPVSKKMPGEGRKKPATEKKKSVQGKKKSVPGKKTAPGKKITTLRKKTTPKKKPAAGKRKPATRKEKPAQGKKKSVPEKKLGSGKKKPIPRKKPVETSTPRKEASLQKKKKVKTSTPSALDKKKPVPSTKPVPVKTPSQRKKSLPQKRRGQGKKPAEGKKGALEVKQEQKSRNTTSPKTETRIKTRPKTETRTKTRPKTET…	24
E70_R109	Basic Sites	Basic Sites	Extended	4608.35	4605.16	EPSPPRFFEVCCHGYVFYLIPPELAPPCLNGLWPGECSWR	Chr_9_Csap_11308	AST-B	MFSRGVLWLACCTCLVALVRVAECKGPCMKGLPAYKCSYRVDGQGRPRVLNMKRLKRLFGSKGWTNVKKEPSPPRFFEVCCHGYVFYLIPPELAPPCLNGLWPGECSWRPQGKGRLRMTNYEKMHQWERKGWKVVKKRSTGGPFREVCCSGKVSYLAQQSSPTPKPGRKRAVEGKSVEGRKRSRERKRMSEKEPTPVKKPVSKKMPGEGRKKPATEKKKSVQGKKKSVPGKKTAPGKKITTLRKKTTPKKKPAAGKRKPATRKEKPAQGKKKSVPEKKLGSGKKKPIPRKKPVETSTPRKEASLQKKKKVKTSTPSALDKKKPVPSTKPVPVKTPSQRKKSLPQKRRGQGKKPAEGKKGALEVKQEQKSRNTTSPKTETRIKTRPKTETRTKTRPKTET…	24
E70_W108	Basic Sites	Basic Sites	TrimKR	4452.16	4449.06	EPSPPRFFEVCCHGYVFYLIPPELAPPCLNGLWPGECSW	Chr_9_Csap_11308	AST-B	MFSRGVLWLACCTCLVALVRVAECKGPCMKGLPAYKCSYRVDGQGRPRVLNMKRLKRLFGSKGWTNVKKEPSPPRFFEVCCHGYVFYLIPPELAPPCLNGLWPGECSWRPQGKGRLRMTNYEKMHQWERKGWKVVKKRSTGGPFREVCCSGKVSYLAQQSSPTPKPGRKRAVEGKSVEGRKRSRERKRMSEKEPTPVKKPVSKKMPGEGRKKPATEKKKSVQGKKKSVPGKKTAPGKKITTLRKKTTPKKKPAAGKRKPATRKEKPAQGKKKSVPEKKLGSGKKKPIPRKKPVETSTPRKEASLQKKKKVKTSTPSALDKKKPVPSTKPVPVKTPSQRKKSLPQKRRGQGKKPAEGKKGALEVKQEQKSRNTTSPKTETRIKTRPKTETRTKTRPKTET…	24
F76_K113	Basic Sites	Basic Sites	Extended	4355.09	4352.06	FFEVCCHGYVFYLIPPELAPPCLNGLWPGECSWRPQGK	Chr_9_Csap_11308	AST-B	MFSRGVLWLACCTCLVALVRVAECKGPCMKGLPAYKCSYRVDGQGRPRVLNMKRLKRLFGSKGWTNVKKEPSPPRFFEVCCHGYVFYLIPPELAPPCLNGLWPGECSWRPQGKGRLRMTNYEKMHQWERKGWKVVKKRSTGGPFREVCCSGKVSYLAQQSSPTPKPGRKRAVEGKSVEGRKRSRERKRMSEKEPTPVKKPVSKKMPGEGRKKPATEKKKSVQGKKKSVPGKKTAPGKKITTLRKKTTPKKKPAAGKRKPATRKEKPAQGKKKSVPEKKLGSGKKKPIPRKKPVETSTPRKEASLQKKKKVKTSTPSALDKKKPVPSTKPVPVKTPSQRKKSLPQKRRGQGKKPAEGKKGALEVKQEQKSRNTTSPKTETRIKTRPKTETRTKTRPKTET…	24
F76_G112	Basic Sites	Basic Sites	TrimKR	4226.92	4223.96	FFEVCCHGYVFYLIPPELAPPCLNGLWPGECSWRPQG	Chr_9_Csap_11308	AST-B	MFSRGVLWLACCTCLVALVRVAECKGPCMKGLPAYKCSYRVDGQGRPRVLNMKRLKRLFGSKGWTNVKKEPSPPRFFEVCCHGYVFYLIPPELAPPCLNGLWPGECSWRPQGKGRLRMTNYEKMHQWERKGWKVVKKRSTGGPFREVCCSGKVSYLAQQSSPTPKPGRKRAVEGKSVEGRKRSRERKRMSEKEPTPVKKPVSKKMPGEGRKKPATEKKKSVQGKKKSVPGKKTAPGKKITTLRKKTTPKKKPAAGKRKPATRKEKPAQGKKKSVPEKKLGSGKKKPIPRKKPVETSTPRKEASLQKKKKVKTSTPSALDKKKPVPSTKPVPVKTPSQRKKSLPQKRRGQGKKPAEGKKGALEVKQEQKSRNTTSPKTETRIKTRPKTETRTKTRPKTET…	24
P110_R115	Basic Sites	Basic Sites	Extended	641.729	641.366	PQGKGR	Chr_9_Csap_11308	AST-B	MFSRGVLWLACCTCLVALVRVAECKGPCMKGLPAYKCSYRVDGQGRPRVLNMKRLKRLFGSKGWTNVKKEPSPPRFFEVCCHGYVFYLIPPELAPPCLNGLWPGECSWRPQGKGRLRMTNYEKMHQWERKGWKVVKKRSTGGPFREVCCSGKVSYLAQQSSPTPKPGRKRAVEGKSVEGRKRSRERKRMSEKEPTPVKKPVSKKMPGEGRKKPATEKKKSVQGKKKSVPGKKTAPGKKITTLRKKTTPKKKPAAGKRKPATRKEKPAQGKKKSVPEKKLGSGKKKPIPRKKPVETSTPRKEASLQKKKKVKTSTPSALDKKKPVPSTKPVPVKTPSQRKKSLPQKRRGQGKKPAEGKKGALEVKQEQKSRNTTSPKTETRIKTRPKTETRTKTRPKTET…	24
P110_G114	Basic Sites	Basic Sites	TrimKR	485.541	485.265	PQGKG	Chr_9_Csap_11308	AST-B	MFSRGVLWLACCTCLVALVRVAECKGPCMKGLPAYKCSYRVDGQGRPRVLNMKRLKRLFGSKGWTNVKKEPSPPRFFEVCCHGYVFYLIPPELAPPCLNGLWPGECSWRPQGKGRLRMTNYEKMHQWERKGWKVVKKRSTGGPFREVCCSGKVSYLAQQSSPTPKPGRKRAVEGKSVEGRKRSRERKRMSEKEPTPVKKPVSKKMPGEGRKKPATEKKKSVQGKKKSVPGKKTAPGKKITTLRKKTTPKKKPAAGKRKPATRKEKPAQGKKKSVPEKKLGSGKKKPIPRKKPVETSTPRKEASLQKKKKVKTSTPSALDKKKPVPSTKPVPVKTPSQRKKSLPQKRRGQGKKPAEGKKGALEVKQEQKSRNTTSPKTETRIKTRPKTETRTKTRPKTET…	24
G114_R117	Basic Sites	Basic Sites	Extended	500.602	500.323	GRLR	Chr_9_Csap_11308	AST-B	MFSRGVLWLACCTCLVALVRVAECKGPCMKGLPAYKCSYRVDGQGRPRVLNMKRLKRLFGSKGWTNVKKEPSPPRFFEVCCHGYVFYLIPPELAPPCLNGLWPGECSWRPQGKGRLRMTNYEKMHQWERKGWKVVKKRSTGGPFREVCCSGKVSYLAQQSSPTPKPGRKRAVEGKSVEGRKRSRERKRMSEKEPTPVKKPVSKKMPGEGRKKPATEKKKSVQGKKKSVPGKKTAPGKKITTLRKKTTPKKKPAAGKRKPATRKEKPAQGKKKSVPEKKLGSGKKKPIPRKKPVETSTPRKEASLQKKKKVKTSTPSALDKKKPVPSTKPVPVKTPSQRKKSLPQKRRGQGKKPAEGKKGALEVKQEQKSRNTTSPKTETRIKTRPKTETRTKTRPKTET…	24
G114_L116	Basic Sites	Basic Sites	TrimKR	344.415	344.222	GRL	Chr_9_Csap_11308	AST-B	MFSRGVLWLACCTCLVALVRVAECKGPCMKGLPAYKCSYRVDGQGRPRVLNMKRLKRLFGSKGWTNVKKEPSPPRFFEVCCHGYVFYLIPPELAPPCLNGLWPGECSWRPQGKGRLRMTNYEKMHQWERKGWKVVKKRSTGGPFREVCCSGKVSYLAQQSSPTPKPGRKRAVEGKSVEGRKRSRERKRMSEKEPTPVKKPVSKKMPGEGRKKPATEKKKSVQGKKKSVPGKKTAPGKKITTLRKKTTPKKKPAAGKRKPATRKEKPAQGKKKSVPEKKLGSGKKKPIPRKKPVETSTPRKEASLQKKKKVKTSTPSALDKKKPVPSTKPVPVKTPSQRKKSLPQKRRGQGKKPAEGKKGALEVKQEQKSRNTTSPKTETRIKTRPKTETRTKTRPKTET…	24
L116_K123	Basic Sites	Basic Sites	Extended	1054.23	1053.53	LRMTNYEK	Chr_9_Csap_11308	AST-B	MFSRGVLWLACCTCLVALVRVAECKGPCMKGLPAYKCSYRVDGQGRPRVLNMKRLKRLFGSKGWTNVKKEPSPPRFFEVCCHGYVFYLIPPELAPPCLNGLWPGECSWRPQGKGRLRMTNYEKMHQWERKGWKVVKKRSTGGPFREVCCSGKVSYLAQQSSPTPKPGRKRAVEGKSVEGRKRSRERKRMSEKEPTPVKKPVSKKMPGEGRKKPATEKKKSVQGKKKSVPGKKTAPGKKITTLRKKTTPKKKPAAGKRKPATRKEKPAQGKKKSVPEKKLGSGKKKPIPRKKPVETSTPRKEASLQKKKKVKTSTPSALDKKKPVPSTKPVPVKTPSQRKKSLPQKRRGQGKKPAEGKKGALEVKQEQKSRNTTSPKTETRIKTRPKTETRTKTRPKTET…	24
L116_E122	Basic Sites	Basic Sites	TrimKR	926.056	925.438	LRMTNYE	Chr_9_Csap_11308	AST-B	MFSRGVLWLACCTCLVALVRVAECKGPCMKGLPAYKCSYRVDGQGRPRVLNMKRLKRLFGSKGWTNVKKEPSPPRFFEVCCHGYVFYLIPPELAPPCLNGLWPGECSWRPQGKGRLRMTNYEKMHQWERKGWKVVKKRSTGGPFREVCCSGKVSYLAQQSSPTPKPGRKRAVEGKSVEGRKRSRERKRMSEKEPTPVKKPVSKKMPGEGRKKPATEKKKSVQGKKKSVPGKKTAPGKKITTLRKKTTPKKKPAAGKRKPATRKEKPAQGKKKSVPEKKLGSGKKKPIPRKKPVETSTPRKEASLQKKKKVKTSTPSALDKKKPVPSTKPVPVKTPSQRKKSLPQKRRGQGKKPAEGKKGALEVKQEQKSRNTTSPKTETRIKTRPKTETRTKTRPKTET…	24
M118_K130	Basic Sites	Basic Sites	Extended	1781.04	1779.82	MTNYEKMHQWERK	Chr_9_Csap_11308	AST-B	MFSRGVLWLACCTCLVALVRVAECKGPCMKGLPAYKCSYRVDGQGRPRVLNMKRLKRLFGSKGWTNVKKEPSPPRFFEVCCHGYVFYLIPPELAPPCLNGLWPGECSWRPQGKGRLRMTNYEKMHQWERKGWKVVKKRSTGGPFREVCCSGKVSYLAQQSSPTPKPGRKRAVEGKSVEGRKRSRERKRMSEKEPTPVKKPVSKKMPGEGRKKPATEKKKSVQGKKKSVPGKKTAPGKKITTLRKKTTPKKKPAAGKRKPATRKEKPAQGKKKSVPEKKLGSGKKKPIPRKKPVETSTPRKEASLQKKKKVKTSTPSALDKKKPVPSTKPVPVKTPSQRKKSLPQKRRGQGKKPAEGKKGALEVKQEQKSRNTTSPKTETRIKTRPKTETRTKTRPKTET…	24
M118_E128	Basic Sites	Basic Sites	TrimKR	1496.68	1495.63	MTNYEKMHQWE	Chr_9_Csap_11308	AST-B	MFSRGVLWLACCTCLVALVRVAECKGPCMKGLPAYKCSYRVDGQGRPRVLNMKRLKRLFGSKGWTNVKKEPSPPRFFEVCCHGYVFYLIPPELAPPCLNGLWPGECSWRPQGKGRLRMTNYEKMHQWERKGWKVVKKRSTGGPFREVCCSGKVSYLAQQSSPTPKPGRKRAVEGKSVEGRKRSRERKRMSEKEPTPVKKPVSKKMPGEGRKKPATEKKKSVQGKKKSVPGKKTAPGKKITTLRKKTTPKKKPAAGKRKPATRKEKPAQGKKKSVPEKKLGSGKKKPIPRKKPVETSTPRKEASLQKKKKVKTSTPSALDKKKPVPSTKPVPVKTPSQRKKSLPQKRRGQGKKPAEGKKGALEVKQEQKSRNTTSPKTETRIKTRPKTETRTKTRPKTET…	24
M124_K133	Basic Sites	Basic Sites	Extended	1385.61	1384.69	MHQWERKGWK	Chr_9_Csap_11308	AST-B	MFSRGVLWLACCTCLVALVRVAECKGPCMKGLPAYKCSYRVDGQGRPRVLNMKRLKRLFGSKGWTNVKKEPSPPRFFEVCCHGYVFYLIPPELAPPCLNGLWPGECSWRPQGKGRLRMTNYEKMHQWERKGWKVVKKRSTGGPFREVCCSGKVSYLAQQSSPTPKPGRKRAVEGKSVEGRKRSRERKRMSEKEPTPVKKPVSKKMPGEGRKKPATEKKKSVQGKKKSVPGKKTAPGKKITTLRKKTTPKKKPAAGKRKPATRKEKPAQGKKKSVPEKKLGSGKKKPIPRKKPVETSTPRKEASLQKKKKVKTSTPSALDKKKPVPSTKPVPVKTPSQRKKSLPQKRRGQGKKPAEGKKGALEVKQEQKSRNTTSPKTETRIKTRPKTETRTKTRPKTET…	24
M124_W132	Basic Sites	Basic Sites	TrimKR	1257.44	1256.59	MHQWERKGW	Chr_9_Csap_11308	AST-B	MFSRGVLWLACCTCLVALVRVAECKGPCMKGLPAYKCSYRVDGQGRPRVLNMKRLKRLFGSKGWTNVKKEPSPPRFFEVCCHGYVFYLIPPELAPPCLNGLWPGECSWRPQGKGRLRMTNYEKMHQWERKGWKVVKKRSTGGPFREVCCSGKVSYLAQQSSPTPKPGRKRAVEGKSVEGRKRSRERKRMSEKEPTPVKKPVSKKMPGEGRKKPATEKKKSVQGKKKSVPGKKTAPGKKITTLRKKTTPKKKPAAGKRKPATRKEKPAQGKKKSVPEKKLGSGKKKPIPRKKPVETSTPRKEASLQKKKKVKTSTPSALDKKKPVPSTKPVPVKTPSQRKKSLPQKRRGQGKKPAEGKKGALEVKQEQKSRNTTSPKTETRIKTRPKTETRTKTRPKTET…	24
G131_K136	Basic Sites	Basic Sites	Extended	715.894	715.443	GWKVVK	Chr_9_Csap_11308	AST-B	MFSRGVLWLACCTCLVALVRVAECKGPCMKGLPAYKCSYRVDGQGRPRVLNMKRLKRLFGSKGWTNVKKEPSPPRFFEVCCHGYVFYLIPPELAPPCLNGLWPGECSWRPQGKGRLRMTNYEKMHQWERKGWKVVKKRSTGGPFREVCCSGKVSYLAQQSSPTPKPGRKRAVEGKSVEGRKRSRERKRMSEKEPTPVKKPVSKKMPGEGRKKPATEKKKSVQGKKKSVPGKKTAPGKKITTLRKKTTPKKKPAAGKRKPATRKEKPAQGKKKSVPEKKLGSGKKKPIPRKKPVETSTPRKEASLQKKKKVKTSTPSALDKKKPVPSTKPVPVKTPSQRKKSLPQKRRGQGKKPAEGKKGALEVKQEQKSRNTTSPKTETRIKTRPKTETRTKTRPKTET…	24
G131_V135	Basic Sites	Basic Sites	TrimKR	587.72	587.348	GWKVV	Chr_9_Csap_11308	AST-B	MFSRGVLWLACCTCLVALVRVAECKGPCMKGLPAYKCSYRVDGQGRPRVLNMKRLKRLFGSKGWTNVKKEPSPPRFFEVCCHGYVFYLIPPELAPPCLNGLWPGECSWRPQGKGRLRMTNYEKMHQWERKGWKVVKKRSTGGPFREVCCSGKVSYLAQQSSPTPKPGRKRAVEGKSVEGRKRSRERKRMSEKEPTPVKKPVSKKMPGEGRKKPATEKKKSVQGKKKSVPGKKTAPGKKITTLRKKTTPKKKPAAGKRKPATRKEKPAQGKKKSVPEKKLGSGKKKPIPRKKPVETSTPRKEASLQKKKKVKTSTPSALDKKKPVPSTKPVPVKTPSQRKKSLPQKRRGQGKKPAEGKKGALEVKQEQKSRNTTSPKTETRIKTRPKTETRTKTRPKTET…	24
V134_K137	Basic Sites	Basic Sites	Extended	472.629	472.342	VVKK	Chr_9_Csap_11308	AST-B	MFSRGVLWLACCTCLVALVRVAECKGPCMKGLPAYKCSYRVDGQGRPRVLNMKRLKRLFGSKGWTNVKKEPSPPRFFEVCCHGYVFYLIPPELAPPCLNGLWPGECSWRPQGKGRLRMTNYEKMHQWERKGWKVVKKRSTGGPFREVCCSGKVSYLAQQSSPTPKPGRKRAVEGKSVEGRKRSRERKRMSEKEPTPVKKPVSKKMPGEGRKKPATEKKKSVQGKKKSVPGKKTAPGKKITTLRKKTTPKKKPAAGKRKPATRKEKPAQGKKKSVPEKKLGSGKKKPIPRKKPVETSTPRKEASLQKKKKVKTSTPSALDKKKPVPSTKPVPVKTPSQRKKSLPQKRRGQGKKPAEGKKGALEVKQEQKSRNTTSPKTETRIKTRPKTETRTKTRPKTET…	24
V134_V135	Basic Sites	Basic Sites	TrimKR	216.281	216.153	VV	Chr_9_Csap_11308	AST-B	MFSRGVLWLACCTCLVALVRVAECKGPCMKGLPAYKCSYRVDGQGRPRVLNMKRLKRLFGSKGWTNVKKEPSPPRFFEVCCHGYVFYLIPPELAPPCLNGLWPGECSWRPQGKGRLRMTNYEKMHQWERKGWKVVKKRSTGGPFREVCCSGKVSYLAQQSSPTPKPGRKRAVEGKSVEGRKRSRERKRMSEKEPTPVKKPVSKKMPGEGRKKPATEKKKSVQGKKKSVPGKKTAPGKKITTLRKKTTPKKKPAAGKRKPATRKEKPAQGKKKSVPEKKLGSGKKKPIPRKKPVETSTPRKEASLQKKKKVKTSTPSALDKKKPVPSTKPVPVKTPSQRKKSLPQKRRGQGKKPAEGKKGALEVKQEQKSRNTTSPKTETRIKTRPKTETRTKTRPKTET…	24
K137_R138	Basic Sites	Basic Sites	Extended	302.378	302.212	KR	Chr_9_Csap_11308	AST-B	MFSRGVLWLACCTCLVALVRVAECKGPCMKGLPAYKCSYRVDGQGRPRVLNMKRLKRLFGSKGWTNVKKEPSPPRFFEVCCHGYVFYLIPPELAPPCLNGLWPGECSWRPQGKGRLRMTNYEKMHQWERKGWKVVKKRSTGGPFREVCCSGKVSYLAQQSSPTPKPGRKRAVEGKSVEGRKRSRERKRMSEKEPTPVKKPVSKKMPGEGRKKPATEKKKSVQGKKKSVPGKKTAPGKKITTLRKKTTPKKKPAAGKRKPATRKEKPAQGKKKSVPEKKLGSGKKKPIPRKKPVETSTPRKEASLQKKKKVKTSTPSALDKKKPVPSTKPVPVKTPSQRKKSLPQKRRGQGKKPAEGKKGALEVKQEQKSRNTTSPKTETRIKTRPKTETRTKTRPKTET…	24
R138_R145	Basic Sites	Basic Sites	Extended	876.971	876.462	RSTGGPFR	Chr_9_Csap_11308	AST-B	MFSRGVLWLACCTCLVALVRVAECKGPCMKGLPAYKCSYRVDGQGRPRVLNMKRLKRLFGSKGWTNVKKEPSPPRFFEVCCHGYVFYLIPPELAPPCLNGLWPGECSWRPQGKGRLRMTNYEKMHQWERKGWKVVKKRSTGGPFREVCCSGKVSYLAQQSSPTPKPGRKRAVEGKSVEGRKRSRERKRMSEKEPTPVKKPVSKKMPGEGRKKPATEKKKSVQGKKKSVPGKKTAPGKKITTLRKKTTPKKKPAAGKRKPATRKEKPAQGKKKSVPEKKLGSGKKKPIPRKKPVETSTPRKEASLQKKKKVKTSTPSALDKKKPVPSTKPVPVKTPSQRKKSLPQKRRGQGKKPAEGKKGALEVKQEQKSRNTTSPKTETRIKTRPKTETRTKTRPKTET…	24
R138_F144	Basic Sites	Basic Sites	TrimKR	720.784	720.361	RSTGGPF	Chr_9_Csap_11308	AST-B	MFSRGVLWLACCTCLVALVRVAECKGPCMKGLPAYKCSYRVDGQGRPRVLNMKRLKRLFGSKGWTNVKKEPSPPRFFEVCCHGYVFYLIPPELAPPCLNGLWPGECSWRPQGKGRLRMTNYEKMHQWERKGWKVVKKRSTGGPFREVCCSGKVSYLAQQSSPTPKPGRKRAVEGKSVEGRKRSRERKRMSEKEPTPVKKPVSKKMPGEGRKKPATEKKKSVQGKKKSVPGKKTAPGKKITTLRKKTTPKKKPAAGKRKPATRKEKPAQGKKKSVPEKKLGSGKKKPIPRKKPVETSTPRKEASLQKKKKVKTSTPSALDKKKPVPSTKPVPVKTPSQRKKSLPQKRRGQGKKPAEGKKGALEVKQEQKSRNTTSPKTETRIKTRPKTETRTKTRPKTET…	24
S139_K152	Basic Sites	Basic Sites	Extended	1427.61	1426.64	STGGPFREVCCSGK	Chr_9_Csap_11308	AST-B	MFSRGVLWLACCTCLVALVRVAECKGPCMKGLPAYKCSYRVDGQGRPRVLNMKRLKRLFGSKGWTNVKKEPSPPRFFEVCCHGYVFYLIPPELAPPCLNGLWPGECSWRPQGKGRLRMTNYEKMHQWERKGWKVVKKRSTGGPFREVCCSGKVSYLAQQSSPTPKPGRKRAVEGKSVEGRKRSRERKRMSEKEPTPVKKPVSKKMPGEGRKKPATEKKKSVQGKKKSVPGKKTAPGKKITTLRKKTTPKKKPAAGKRKPATRKEKPAQGKKKSVPEKKLGSGKKKPIPRKKPVETSTPRKEASLQKKKKVKTSTPSALDKKKPVPSTKPVPVKTPSQRKKSLPQKRRGQGKKPAEGKKGALEVKQEQKSRNTTSPKTETRIKTRPKTETRTKTRPKTET…	24
S139_G151	Basic Sites	Basic Sites	TrimKR	1299.44	1298.54	STGGPFREVCCSG	Chr_9_Csap_11308	AST-B	MFSRGVLWLACCTCLVALVRVAECKGPCMKGLPAYKCSYRVDGQGRPRVLNMKRLKRLFGSKGWTNVKKEPSPPRFFEVCCHGYVFYLIPPELAPPCLNGLWPGECSWRPQGKGRLRMTNYEKMHQWERKGWKVVKKRSTGGPFREVCCSGKVSYLAQQSSPTPKPGRKRAVEGKSVEGRKRSRERKRMSEKEPTPVKKPVSKKMPGEGRKKPATEKKKSVQGKKKSVPGKKTAPGKKITTLRKKTTPKKKPAAGKRKPATRKEKPAQGKKKSVPEKKLGSGKKKPIPRKKPVETSTPRKEASLQKKKKVKTSTPSALDKKKPVPSTKPVPVKTPSQRKKSLPQKRRGQGKKPAEGKKGALEVKQEQKSRNTTSPKTETRIKTRPKTETRTKTRPKTET…	24
E146_R168	Basic Sites	Basic Sites	Extended	2422.76	2421.18	EVCCSGKVSYLAQQSSPTPKPGR	Chr_9_Csap_11308	AST-B	MFSRGVLWLACCTCLVALVRVAECKGPCMKGLPAYKCSYRVDGQGRPRVLNMKRLKRLFGSKGWTNVKKEPSPPRFFEVCCHGYVFYLIPPELAPPCLNGLWPGECSWRPQGKGRLRMTNYEKMHQWERKGWKVVKKRSTGGPFREVCCSGKVSYLAQQSSPTPKPGRKRAVEGKSVEGRKRSRERKRMSEKEPTPVKKPVSKKMPGEGRKKPATEKKKSVQGKKKSVPGKKTAPGKKITTLRKKTTPKKKPAAGKRKPATRKEKPAQGKKKSVPEKKLGSGKKKPIPRKKPVETSTPRKEASLQKKKKVKTSTPSALDKKKPVPSTKPVPVKTPSQRKKSLPQKRRGQGKKPAEGKKGALEVKQEQKSRNTTSPKTETRIKTRPKTETRTKTRPKTET…	24
E146_G167	Basic Sites	Basic Sites	TrimKR	2266.57	2265.08	EVCCSGKVSYLAQQSSPTPKPG	Chr_9_Csap_11308	AST-B	MFSRGVLWLACCTCLVALVRVAECKGPCMKGLPAYKCSYRVDGQGRPRVLNMKRLKRLFGSKGWTNVKKEPSPPRFFEVCCHGYVFYLIPPELAPPCLNGLWPGECSWRPQGKGRLRMTNYEKMHQWERKGWKVVKKRSTGGPFREVCCSGKVSYLAQQSSPTPKPGRKRAVEGKSVEGRKRSRERKRMSEKEPTPVKKPVSKKMPGEGRKKPATEKKKSVQGKKKSVPGKKTAPGKKITTLRKKTTPKKKPAAGKRKPATRKEKPAQGKKKSVPEKKLGSGKKKPIPRKKPVETSTPRKEASLQKKKKVKTSTPSALDKKKPVPSTKPVPVKTPSQRKKSLPQKRRGQGKKPAEGKKGALEVKQEQKSRNTTSPKTETRIKTRPKTETRTKTRPKTET…	24
V153_K169	Basic Sites	Basic Sites	Extended	1844.1	1843	VSYLAQQSSPTPKPGRK	Chr_9_Csap_11308	AST-B	MFSRGVLWLACCTCLVALVRVAECKGPCMKGLPAYKCSYRVDGQGRPRVLNMKRLKRLFGSKGWTNVKKEPSPPRFFEVCCHGYVFYLIPPELAPPCLNGLWPGECSWRPQGKGRLRMTNYEKMHQWERKGWKVVKKRSTGGPFREVCCSGKVSYLAQQSSPTPKPGRKRAVEGKSVEGRKRSRERKRMSEKEPTPVKKPVSKKMPGEGRKKPATEKKKSVQGKKKSVPGKKTAPGKKITTLRKKTTPKKKPAAGKRKPATRKEKPAQGKKKSVPEKKLGSGKKKPIPRKKPVETSTPRKEASLQKKKKVKTSTPSALDKKKPVPSTKPVPVKTPSQRKKSLPQKRRGQGKKPAEGKKGALEVKQEQKSRNTTSPKTETRIKTRPKTETRTKTRPKTET…	24
V153_G167	Basic Sites	Basic Sites	TrimKR	1559.74	1558.8	VSYLAQQSSPTPKPG	Chr_9_Csap_11308	AST-B	MFSRGVLWLACCTCLVALVRVAECKGPCMKGLPAYKCSYRVDGQGRPRVLNMKRLKRLFGSKGWTNVKKEPSPPRFFEVCCHGYVFYLIPPELAPPCLNGLWPGECSWRPQGKGRLRMTNYEKMHQWERKGWKVVKKRSTGGPFREVCCSGKVSYLAQQSSPTPKPGRKRAVEGKSVEGRKRSRERKRMSEKEPTPVKKPVSKKMPGEGRKKPATEKKKSVQGKKKSVPGKKTAPGKKITTLRKKTTPKKKPAAGKRKPATRKEKPAQGKKKSVPEKKLGSGKKKPIPRKKPVETSTPRKEASLQKKKKVKTSTPSALDKKKPVPSTKPVPVKTPSQRKKSLPQKRRGQGKKPAEGKKGALEVKQEQKSRNTTSPKTETRIKTRPKTETRTKTRPKTET…	24
K169_R170	Basic Sites	Basic Sites	Extended	302.378	302.212	KR	Chr_9_Csap_11308	AST-B	MFSRGVLWLACCTCLVALVRVAECKGPCMKGLPAYKCSYRVDGQGRPRVLNMKRLKRLFGSKGWTNVKKEPSPPRFFEVCCHGYVFYLIPPELAPPCLNGLWPGECSWRPQGKGRLRMTNYEKMHQWERKGWKVVKKRSTGGPFREVCCSGKVSYLAQQSSPTPKPGRKRAVEGKSVEGRKRSRERKRMSEKEPTPVKKPVSKKMPGEGRKKPATEKKKSVQGKKKSVPGKKTAPGKKITTLRKKTTPKKKPAAGKRKPATRKEKPAQGKKKSVPEKKLGSGKKKPIPRKKPVETSTPRKEASLQKKKKVKTSTPSALDKKKPVPSTKPVPVKTPSQRKKSLPQKRRGQGKKPAEGKKGALEVKQEQKSRNTTSPKTETRIKTRPKTETRTKTRPKTET…	24
R170_K175	Basic Sites	Basic Sites	Extended	658.756	658.381	RAVEGK	Chr_9_Csap_11308	AST-B	MFSRGVLWLACCTCLVALVRVAECKGPCMKGLPAYKCSYRVDGQGRPRVLNMKRLKRLFGSKGWTNVKKEPSPPRFFEVCCHGYVFYLIPPELAPPCLNGLWPGECSWRPQGKGRLRMTNYEKMHQWERKGWKVVKKRSTGGPFREVCCSGKVSYLAQQSSPTPKPGRKRAVEGKSVEGRKRSRERKRMSEKEPTPVKKPVSKKMPGEGRKKPATEKKKSVQGKKKSVPGKKTAPGKKITTLRKKTTPKKKPAAGKRKPATRKEKPAQGKKKSVPEKKLGSGKKKPIPRKKPVETSTPRKEASLQKKKKVKTSTPSALDKKKPVPSTKPVPVKTPSQRKKSLPQKRRGQGKKPAEGKKGALEVKQEQKSRNTTSPKTETRIKTRPKTETRTKTRPKTET…	24
R170_G174	Basic Sites	Basic Sites	TrimKR	530.582	530.286	RAVEG	Chr_9_Csap_11308	AST-B	MFSRGVLWLACCTCLVALVRVAECKGPCMKGLPAYKCSYRVDGQGRPRVLNMKRLKRLFGSKGWTNVKKEPSPPRFFEVCCHGYVFYLIPPELAPPCLNGLWPGECSWRPQGKGRLRMTNYEKMHQWERKGWKVVKKRSTGGPFREVCCSGKVSYLAQQSSPTPKPGRKRAVEGKSVEGRKRSRERKRMSEKEPTPVKKPVSKKMPGEGRKKPATEKKKSVQGKKKSVPGKKTAPGKKITTLRKKTTPKKKPAAGKRKPATRKEKPAQGKKKSVPEKKLGSGKKKPIPRKKPVETSTPRKEASLQKKKKVKTSTPSALDKKKPVPSTKPVPVKTPSQRKKSLPQKRRGQGKKPAEGKKGALEVKQEQKSRNTTSPKTETRIKTRPKTETRTKTRPKTET…	24
A171_K181	Basic Sites	Basic Sites	Extended	1159.31	1158.64	AVEGKSVEGRK	Chr_9_Csap_11308	AST-B	MFSRGVLWLACCTCLVALVRVAECKGPCMKGLPAYKCSYRVDGQGRPRVLNMKRLKRLFGSKGWTNVKKEPSPPRFFEVCCHGYVFYLIPPELAPPCLNGLWPGECSWRPQGKGRLRMTNYEKMHQWERKGWKVVKKRSTGGPFREVCCSGKVSYLAQQSSPTPKPGRKRAVEGKSVEGRKRSRERKRMSEKEPTPVKKPVSKKMPGEGRKKPATEKKKSVQGKKKSVPGKKTAPGKKITTLRKKTTPKKKPAAGKRKPATRKEKPAQGKKKSVPEKKLGSGKKKPIPRKKPVETSTPRKEASLQKKKKVKTSTPSALDKKKPVPSTKPVPVKTPSQRKKSLPQKRRGQGKKPAEGKKGALEVKQEQKSRNTTSPKTETRIKTRPKTETRTKTRPKTET…	24
A171_G179	Basic Sites	Basic Sites	TrimKR	874.947	874.445	AVEGKSVEG	Chr_9_Csap_11308	AST-B	MFSRGVLWLACCTCLVALVRVAECKGPCMKGLPAYKCSYRVDGQGRPRVLNMKRLKRLFGSKGWTNVKKEPSPPRFFEVCCHGYVFYLIPPELAPPCLNGLWPGECSWRPQGKGRLRMTNYEKMHQWERKGWKVVKKRSTGGPFREVCCSGKVSYLAQQSSPTPKPGRKRAVEGKSVEGRKRSRERKRMSEKEPTPVKKPVSKKMPGEGRKKPATEKKKSVQGKKKSVPGKKTAPGKKITTLRKKTTPKKKPAAGKRKPATRKEKPAQGKKKSVPEKKLGSGKKKPIPRKKPVETSTPRKEASLQKKKKVKTSTPSALDKKKPVPSTKPVPVKTPSQRKKSLPQKRRGQGKKPAEGKKGALEVKQEQKSRNTTSPKTETRIKTRPKTETRTKTRPKTET…	24
S176_R182	Basic Sites	Basic Sites	Extended	830.943	830.477	SVEGRKR	Chr_9_Csap_11308	AST-B	MFSRGVLWLACCTCLVALVRVAECKGPCMKGLPAYKCSYRVDGQGRPRVLNMKRLKRLFGSKGWTNVKKEPSPPRFFEVCCHGYVFYLIPPELAPPCLNGLWPGECSWRPQGKGRLRMTNYEKMHQWERKGWKVVKKRSTGGPFREVCCSGKVSYLAQQSSPTPKPGRKRAVEGKSVEGRKRSRERKRMSEKEPTPVKKPVSKKMPGEGRKKPATEKKKSVQGKKKSVPGKKTAPGKKITTLRKKTTPKKKPAAGKRKPATRKEKPAQGKKKSVPEKKLGSGKKKPIPRKKPVETSTPRKEASLQKKKKVKTSTPSALDKKKPVPSTKPVPVKTPSQRKKSLPQKRRGQGKKPAEGKKGALEVKQEQKSRNTTSPKTETRIKTRPKTETRTKTRPKTET…	24
S176_G179	Basic Sites	Basic Sites	TrimKR	390.394	390.18	SVEG	Chr_9_Csap_11308	AST-B	MFSRGVLWLACCTCLVALVRVAECKGPCMKGLPAYKCSYRVDGQGRPRVLNMKRLKRLFGSKGWTNVKKEPSPPRFFEVCCHGYVFYLIPPELAPPCLNGLWPGECSWRPQGKGRLRMTNYEKMHQWERKGWKVVKKRSTGGPFREVCCSGKVSYLAQQSSPTPKPGRKRAVEGKSVEGRKRSRERKRMSEKEPTPVKKPVSKKMPGEGRKKPATEKKKSVQGKKKSVPGKKTAPGKKITTLRKKTTPKKKPAAGKRKPATRKEKPAQGKKKSVPEKKLGSGKKKPIPRKKPVETSTPRKEASLQKKKKVKTSTPSALDKKKPVPSTKPVPVKTPSQRKKSLPQKRRGQGKKPAEGKKGALEVKQEQKSRNTTSPKTETRIKTRPKTETRTKTRPKTET…	24
R182_R184	Basic Sites	Basic Sites	Extended	417.469	417.25	RSR	Chr_9_Csap_11308	AST-B	MFSRGVLWLACCTCLVALVRVAECKGPCMKGLPAYKCSYRVDGQGRPRVLNMKRLKRLFGSKGWTNVKKEPSPPRFFEVCCHGYVFYLIPPELAPPCLNGLWPGECSWRPQGKGRLRMTNYEKMHQWERKGWKVVKKRSTGGPFREVCCSGKVSYLAQQSSPTPKPGRKRAVEGKSVEGRKRSRERKRMSEKEPTPVKKPVSKKMPGEGRKKPATEKKKSVQGKKKSVPGKKTAPGKKITTLRKKTTPKKKPAAGKRKPATRKEKPAQGKKKSVPEKKLGSGKKKPIPRKKPVETSTPRKEASLQKKKKVKTSTPSALDKKKPVPSTKPVPVKTPSQRKKSLPQKRRGQGKKPAEGKKGALEVKQEQKSRNTTSPKTETRIKTRPKTETRTKTRPKTET…	24
R182_S183	Basic Sites	Basic Sites	TrimKR	261.282	261.149	RS	Chr_9_Csap_11308	AST-B	MFSRGVLWLACCTCLVALVRVAECKGPCMKGLPAYKCSYRVDGQGRPRVLNMKRLKRLFGSKGWTNVKKEPSPPRFFEVCCHGYVFYLIPPELAPPCLNGLWPGECSWRPQGKGRLRMTNYEKMHQWERKGWKVVKKRSTGGPFREVCCSGKVSYLAQQSSPTPKPGRKRAVEGKSVEGRKRSRERKRMSEKEPTPVKKPVSKKMPGEGRKKPATEKKKSVQGKKKSVPGKKTAPGKKITTLRKKTTPKKKPAAGKRKPATRKEKPAQGKKKSVPEKKLGSGKKKPIPRKKPVETSTPRKEASLQKKKKVKTSTPSALDKKKPVPSTKPVPVKTPSQRKKSLPQKRRGQGKKPAEGKKGALEVKQEQKSRNTTSPKTETRIKTRPKTETRTKTRPKTET…	24
S183_K187	Basic Sites	Basic Sites	Extended	674.759	674.388	SRERK	Chr_9_Csap_11308	AST-B	MFSRGVLWLACCTCLVALVRVAECKGPCMKGLPAYKCSYRVDGQGRPRVLNMKRLKRLFGSKGWTNVKKEPSPPRFFEVCCHGYVFYLIPPELAPPCLNGLWPGECSWRPQGKGRLRMTNYEKMHQWERKGWKVVKKRSTGGPFREVCCSGKVSYLAQQSSPTPKPGRKRAVEGKSVEGRKRSRERKRMSEKEPTPVKKPVSKKMPGEGRKKPATEKKKSVQGKKKSVPGKKTAPGKKITTLRKKTTPKKKPAAGKRKPATRKEKPAQGKKKSVPEKKLGSGKKKPIPRKKPVETSTPRKEASLQKKKKVKTSTPSALDKKKPVPSTKPVPVKTPSQRKKSLPQKRRGQGKKPAEGKKGALEVKQEQKSRNTTSPKTETRIKTRPKTETRTKTRPKTET…	24
S183_E185	Basic Sites	Basic Sites	TrimKR	390.397	390.191	SRE	Chr_9_Csap_11308	AST-B	MFSRGVLWLACCTCLVALVRVAECKGPCMKGLPAYKCSYRVDGQGRPRVLNMKRLKRLFGSKGWTNVKKEPSPPRFFEVCCHGYVFYLIPPELAPPCLNGLWPGECSWRPQGKGRLRMTNYEKMHQWERKGWKVVKKRSTGGPFREVCCSGKVSYLAQQSSPTPKPGRKRAVEGKSVEGRKRSRERKRMSEKEPTPVKKPVSKKMPGEGRKKPATEKKKSVQGKKKSVPGKKTAPGKKITTLRKKTTPKKKPAAGKRKPATRKEKPAQGKKKSVPEKKLGSGKKKPIPRKKPVETSTPRKEASLQKKKKVKTSTPSALDKKKPVPSTKPVPVKTPSQRKKSLPQKRRGQGKKPAEGKKGALEVKQEQKSRNTTSPKTETRIKTRPKTETRTKTRPKTET…	24
E185_R188	Basic Sites	Basic Sites	Extended	587.681	587.355	ERKR	Chr_9_Csap_11308	AST-B	MFSRGVLWLACCTCLVALVRVAECKGPCMKGLPAYKCSYRVDGQGRPRVLNMKRLKRLFGSKGWTNVKKEPSPPRFFEVCCHGYVFYLIPPELAPPCLNGLWPGECSWRPQGKGRLRMTNYEKMHQWERKGWKVVKKRSTGGPFREVCCSGKVSYLAQQSSPTPKPGRKRAVEGKSVEGRKRSRERKRMSEKEPTPVKKPVSKKMPGEGRKKPATEKKKSVQGKKKSVPGKKTAPGKKITTLRKKTTPKKKPAAGKRKPATRKEKPAQGKKKSVPEKKLGSGKKKPIPRKKPVETSTPRKEASLQKKKKVKTSTPSALDKKKPVPSTKPVPVKTPSQRKKSLPQKRRGQGKKPAEGKKGALEVKQEQKSRNTTSPKTETRIKTRPKTETRTKTRPKTET…	24
R188_K192	Basic Sites	Basic Sites	Extended	649.764	649.327	RMSEK	Chr_9_Csap_11308	AST-B	MFSRGVLWLACCTCLVALVRVAECKGPCMKGLPAYKCSYRVDGQGRPRVLNMKRLKRLFGSKGWTNVKKEPSPPRFFEVCCHGYVFYLIPPELAPPCLNGLWPGECSWRPQGKGRLRMTNYEKMHQWERKGWKVVKKRSTGGPFREVCCSGKVSYLAQQSSPTPKPGRKRAVEGKSVEGRKRSRERKRMSEKEPTPVKKPVSKKMPGEGRKKPATEKKKSVQGKKKSVPGKKTAPGKKITTLRKKTTPKKKPAAGKRKPATRKEKPAQGKKKSVPEKKLGSGKKKPIPRKKPVETSTPRKEASLQKKKKVKTSTPSALDKKKPVPSTKPVPVKTPSQRKKSLPQKRRGQGKKPAEGKKGALEVKQEQKSRNTTSPKTETRIKTRPKTETRTKTRPKTET…	24
R188_E191	Basic Sites	Basic Sites	TrimKR	521.59	521.232	RMSE	Chr_9_Csap_11308	AST-B	MFSRGVLWLACCTCLVALVRVAECKGPCMKGLPAYKCSYRVDGQGRPRVLNMKRLKRLFGSKGWTNVKKEPSPPRFFEVCCHGYVFYLIPPELAPPCLNGLWPGECSWRPQGKGRLRMTNYEKMHQWERKGWKVVKKRSTGGPFREVCCSGKVSYLAQQSSPTPKPGRKRAVEGKSVEGRKRSRERKRMSEKEPTPVKKPVSKKMPGEGRKKPATEKKKSVQGKKKSVPGKKTAPGKKITTLRKKTTPKKKPAAGKRKPATRKEKPAQGKKKSVPEKKLGSGKKKPIPRKKPVETSTPRKEASLQKKKKVKTSTPSALDKKKPVPSTKPVPVKTPSQRKKSLPQKRRGQGKKPAEGKKGALEVKQEQKSRNTTSPKTETRIKTRPKTETRTKTRPKTET…	24
M189_K199	Basic Sites	Basic Sites	Extended	1273.51	1272.68	MSEKEPTPVKK	Chr_9_Csap_11308	AST-B	MFSRGVLWLACCTCLVALVRVAECKGPCMKGLPAYKCSYRVDGQGRPRVLNMKRLKRLFGSKGWTNVKKEPSPPRFFEVCCHGYVFYLIPPELAPPCLNGLWPGECSWRPQGKGRLRMTNYEKMHQWERKGWKVVKKRSTGGPFREVCCSGKVSYLAQQSSPTPKPGRKRAVEGKSVEGRKRSRERKRMSEKEPTPVKKPVSKKMPGEGRKKPATEKKKSVQGKKKSVPGKKTAPGKKITTLRKKTTPKKKPAAGKRKPATRKEKPAQGKKKSVPEKKLGSGKKKPIPRKKPVETSTPRKEASLQKKKKVKTSTPSALDKKKPVPSTKPVPVKTPSQRKKSLPQKRRGQGKKPAEGKKGALEVKQEQKSRNTTSPKTETRIKTRPKTETRTKTRPKTET…	24
M189_V197	Basic Sites	Basic Sites	TrimKR	1017.16	1016.49	MSEKEPTPV	Chr_9_Csap_11308	AST-B	MFSRGVLWLACCTCLVALVRVAECKGPCMKGLPAYKCSYRVDGQGRPRVLNMKRLKRLFGSKGWTNVKKEPSPPRFFEVCCHGYVFYLIPPELAPPCLNGLWPGECSWRPQGKGRLRMTNYEKMHQWERKGWKVVKKRSTGGPFREVCCSGKVSYLAQQSSPTPKPGRKRAVEGKSVEGRKRSRERKRMSEKEPTPVKKPVSKKMPGEGRKKPATEKKKSVQGKKKSVPGKKTAPGKKITTLRKKTTPKKKPAAGKRKPATRKEKPAQGKKKSVPEKKLGSGKKKPIPRKKPVETSTPRKEASLQKKKKVKTSTPSALDKKKPVPSTKPVPVKTPSQRKKSLPQKRRGQGKKPAEGKKGALEVKQEQKSRNTTSPKTETRIKTRPKTETRTKTRPKTET…	24
E193_K204	Basic Sites	Basic Sites	Extended	1337.63	1336.81	EPTPVKKPVSKK	Chr_9_Csap_11308	AST-B	MFSRGVLWLACCTCLVALVRVAECKGPCMKGLPAYKCSYRVDGQGRPRVLNMKRLKRLFGSKGWTNVKKEPSPPRFFEVCCHGYVFYLIPPELAPPCLNGLWPGECSWRPQGKGRLRMTNYEKMHQWERKGWKVVKKRSTGGPFREVCCSGKVSYLAQQSSPTPKPGRKRAVEGKSVEGRKRSRERKRMSEKEPTPVKKPVSKKMPGEGRKKPATEKKKSVQGKKKSVPGKKTAPGKKITTLRKKTTPKKKPAAGKRKPATRKEKPAQGKKKSVPEKKLGSGKKKPIPRKKPVETSTPRKEASLQKKKKVKTSTPSALDKKKPVPSTKPVPVKTPSQRKKSLPQKRRGQGKKPAEGKKGALEVKQEQKSRNTTSPKTETRIKTRPKTETRTKTRPKTET…	24
E193_S202	Basic Sites	Basic Sites	TrimKR	1081.28	1080.62	EPTPVKKPVS	Chr_9_Csap_11308	AST-B	MFSRGVLWLACCTCLVALVRVAECKGPCMKGLPAYKCSYRVDGQGRPRVLNMKRLKRLFGSKGWTNVKKEPSPPRFFEVCCHGYVFYLIPPELAPPCLNGLWPGECSWRPQGKGRLRMTNYEKMHQWERKGWKVVKKRSTGGPFREVCCSGKVSYLAQQSSPTPKPGRKRAVEGKSVEGRKRSRERKRMSEKEPTPVKKPVSKKMPGEGRKKPATEKKKSVQGKKKSVPGKKTAPGKKITTLRKKTTPKKKPAAGKRKPATRKEKPAQGKKKSVPEKKLGSGKKKPIPRKKPVETSTPRKEASLQKKKKVKTSTPSALDKKKPVPSTKPVPVKTPSQRKKSLPQKRRGQGKKPAEGKKGALEVKQEQKSRNTTSPKTETRIKTRPKTETRTKTRPKTET…	24
P200_K211	Basic Sites	Basic Sites	Extended	1313.58	1312.73	PVSKKMPGEGRK	Chr_9_Csap_11308	AST-B	MFSRGVLWLACCTCLVALVRVAECKGPCMKGLPAYKCSYRVDGQGRPRVLNMKRLKRLFGSKGWTNVKKEPSPPRFFEVCCHGYVFYLIPPELAPPCLNGLWPGECSWRPQGKGRLRMTNYEKMHQWERKGWKVVKKRSTGGPFREVCCSGKVSYLAQQSSPTPKPGRKRAVEGKSVEGRKRSRERKRMSEKEPTPVKKPVSKKMPGEGRKKPATEKKKSVQGKKKSVPGKKTAPGKKITTLRKKTTPKKKPAAGKRKPATRKEKPAQGKKKSVPEKKLGSGKKKPIPRKKPVETSTPRKEASLQKKKKVKTSTPSALDKKKPVPSTKPVPVKTPSQRKKSLPQKRRGQGKKPAEGKKGALEVKQEQKSRNTTSPKTETRIKTRPKTETRTKTRPKTET…	24
P200_G209	Basic Sites	Basic Sites	TrimKR	1029.22	1028.54	PVSKKMPGEG	Chr_9_Csap_11308	AST-B	MFSRGVLWLACCTCLVALVRVAECKGPCMKGLPAYKCSYRVDGQGRPRVLNMKRLKRLFGSKGWTNVKKEPSPPRFFEVCCHGYVFYLIPPELAPPCLNGLWPGECSWRPQGKGRLRMTNYEKMHQWERKGWKVVKKRSTGGPFREVCCSGKVSYLAQQSSPTPKPGRKRAVEGKSVEGRKRSRERKRMSEKEPTPVKKPVSKKMPGEGRKKPATEKKKSVQGKKKSVPGKKTAPGKKITTLRKKTTPKKKPAAGKRKPATRKEKPAQGKKKSVPEKKLGSGKKKPIPRKKPVETSTPRKEASLQKKKKVKTSTPSALDKKKPVPSTKPVPVKTPSQRKKSLPQKRRGQGKKPAEGKKGALEVKQEQKSRNTTSPKTETRIKTRPKTETRTKTRPKTET…	24
M205_K212	Basic Sites	Basic Sites	Extended	902.08	901.485	MPGEGRKK	Chr_9_Csap_11308	AST-B	MFSRGVLWLACCTCLVALVRVAECKGPCMKGLPAYKCSYRVDGQGRPRVLNMKRLKRLFGSKGWTNVKKEPSPPRFFEVCCHGYVFYLIPPELAPPCLNGLWPGECSWRPQGKGRLRMTNYEKMHQWERKGWKVVKKRSTGGPFREVCCSGKVSYLAQQSSPTPKPGRKRAVEGKSVEGRKRSRERKRMSEKEPTPVKKPVSKKMPGEGRKKPATEKKKSVQGKKKSVPGKKTAPGKKITTLRKKTTPKKKPAAGKRKPATRKEKPAQGKKKSVPEKKLGSGKKKPIPRKKPVETSTPRKEASLQKKKKVKTSTPSALDKKKPVPSTKPVPVKTPSQRKKSLPQKRRGQGKKPAEGKKGALEVKQEQKSRNTTSPKTETRIKTRPKTETRTKTRPKTET…	24
M205_G209	Basic Sites	Basic Sites	TrimKR	489.545	489.194	MPGEG	Chr_9_Csap_11308	AST-B	MFSRGVLWLACCTCLVALVRVAECKGPCMKGLPAYKCSYRVDGQGRPRVLNMKRLKRLFGSKGWTNVKKEPSPPRFFEVCCHGYVFYLIPPELAPPCLNGLWPGECSWRPQGKGRLRMTNYEKMHQWERKGWKVVKKRSTGGPFREVCCSGKVSYLAQQSSPTPKPGRKRAVEGKSVEGRKRSRERKRMSEKEPTPVKKPVSKKMPGEGRKKPATEKKKSVQGKKKSVPGKKTAPGKKITTLRKKTTPKKKPAAGKRKPATRKEKPAQGKKKSVPEKKLGSGKKKPIPRKKPVETSTPRKEASLQKKKKVKTSTPSALDKKKPVPSTKPVPVKTPSQRKKSLPQKRRGQGKKPAEGKKGALEVKQEQKSRNTTSPKTETRIKTRPKTETRTKTRPKTET…	24
K212_K218	Basic Sites	Basic Sites	Extended	800.954	800.481	KPATEKK	Chr_9_Csap_11308	AST-B	MFSRGVLWLACCTCLVALVRVAECKGPCMKGLPAYKCSYRVDGQGRPRVLNMKRLKRLFGSKGWTNVKKEPSPPRFFEVCCHGYVFYLIPPELAPPCLNGLWPGECSWRPQGKGRLRMTNYEKMHQWERKGWKVVKKRSTGGPFREVCCSGKVSYLAQQSSPTPKPGRKRAVEGKSVEGRKRSRERKRMSEKEPTPVKKPVSKKMPGEGRKKPATEKKKSVQGKKKSVPGKKTAPGKKITTLRKKTTPKKKPAAGKRKPATRKEKPAQGKKKSVPEKKLGSGKKKPIPRKKPVETSTPRKEASLQKKKKVKTSTPSALDKKKPVPSTKPVPVKTPSQRKKSLPQKRRGQGKKPAEGKKGALEVKQEQKSRNTTSPKTETRIKTRPKTETRTKTRPKTET…	24
K212_E216	Basic Sites	Basic Sites	TrimKR	544.606	544.291	KPATE	Chr_9_Csap_11308	AST-B	MFSRGVLWLACCTCLVALVRVAECKGPCMKGLPAYKCSYRVDGQGRPRVLNMKRLKRLFGSKGWTNVKKEPSPPRFFEVCCHGYVFYLIPPELAPPCLNGLWPGECSWRPQGKGRLRMTNYEKMHQWERKGWKVVKKRSTGGPFREVCCSGKVSYLAQQSSPTPKPGRKRAVEGKSVEGRKRSRERKRMSEKEPTPVKKPVSKKMPGEGRKKPATEKKKSVQGKKKSVPGKKTAPGKKITTLRKKTTPKKKPAAGKRKPATRKEKPAQGKKKSVPEKKLGSGKKKPIPRKKPVETSTPRKEASLQKKKKVKTSTPSALDKKKPVPSTKPVPVKTPSQRKKSLPQKRRGQGKKPAEGKKGALEVKQEQKSRNTTSPKTETRIKTRPKTETRTKTRPKTET…	24
P213_K219	Basic Sites	Basic Sites	Extended	800.954	800.481	PATEKKK	Chr_9_Csap_11308	AST-B	MFSRGVLWLACCTCLVALVRVAECKGPCMKGLPAYKCSYRVDGQGRPRVLNMKRLKRLFGSKGWTNVKKEPSPPRFFEVCCHGYVFYLIPPELAPPCLNGLWPGECSWRPQGKGRLRMTNYEKMHQWERKGWKVVKKRSTGGPFREVCCSGKVSYLAQQSSPTPKPGRKRAVEGKSVEGRKRSRERKRMSEKEPTPVKKPVSKKMPGEGRKKPATEKKKSVQGKKKSVPGKKTAPGKKITTLRKKTTPKKKPAAGKRKPATRKEKPAQGKKKSVPEKKLGSGKKKPIPRKKPVETSTPRKEASLQKKKKVKTSTPSALDKKKPVPSTKPVPVKTPSQRKKSLPQKRRGQGKKPAEGKKGALEVKQEQKSRNTTSPKTETRIKTRPKTETRTKTRPKTET…	24
P213_E216	Basic Sites	Basic Sites	TrimKR	416.432	416.196	PATE	Chr_9_Csap_11308	AST-B	MFSRGVLWLACCTCLVALVRVAECKGPCMKGLPAYKCSYRVDGQGRPRVLNMKRLKRLFGSKGWTNVKKEPSPPRFFEVCCHGYVFYLIPPELAPPCLNGLWPGECSWRPQGKGRLRMTNYEKMHQWERKGWKVVKKRSTGGPFREVCCSGKVSYLAQQSSPTPKPGRKRAVEGKSVEGRKRSRERKRMSEKEPTPVKKPVSKKMPGEGRKKPATEKKKSVQGKKKSVPGKKTAPGKKITTLRKKTTPKKKPAAGKRKPATRKEKPAQGKKKSVPEKKLGSGKKKPIPRKKPVETSTPRKEASLQKKKKVKTSTPSALDKKKPVPSTKPVPVKTPSQRKKSLPQKRRGQGKKPAEGKKGALEVKQEQKSRNTTSPKTETRIKTRPKTETRTKTRPKTET…	24
K219_K225	Basic Sites	Basic Sites	Extended	773.932	773.481	KSVQGKK	Chr_9_Csap_11308	AST-B	MFSRGVLWLACCTCLVALVRVAECKGPCMKGLPAYKCSYRVDGQGRPRVLNMKRLKRLFGSKGWTNVKKEPSPPRFFEVCCHGYVFYLIPPELAPPCLNGLWPGECSWRPQGKGRLRMTNYEKMHQWERKGWKVVKKRSTGGPFREVCCSGKVSYLAQQSSPTPKPGRKRAVEGKSVEGRKRSRERKRMSEKEPTPVKKPVSKKMPGEGRKKPATEKKKSVQGKKKSVPGKKTAPGKKITTLRKKTTPKKKPAAGKRKPATRKEKPAQGKKKSVPEKKLGSGKKKPIPRKKPVETSTPRKEASLQKKKKVKTSTPSALDKKKPVPSTKPVPVKTPSQRKKSLPQKRRGQGKKPAEGKKGALEVKQEQKSRNTTSPKTETRIKTRPKTETRTKTRPKTET…	24
K219_G223	Basic Sites	Basic Sites	TrimKR	517.583	517.291	KSVQG	Chr_9_Csap_11308	AST-B	MFSRGVLWLACCTCLVALVRVAECKGPCMKGLPAYKCSYRVDGQGRPRVLNMKRLKRLFGSKGWTNVKKEPSPPRFFEVCCHGYVFYLIPPELAPPCLNGLWPGECSWRPQGKGRLRMTNYEKMHQWERKGWKVVKKRSTGGPFREVCCSGKVSYLAQQSSPTPKPGRKRAVEGKSVEGRKRSRERKRMSEKEPTPVKKPVSKKMPGEGRKKPATEKKKSVQGKKKSVPGKKTAPGKKITTLRKKTTPKKKPAAGKRKPATRKEKPAQGKKKSVPEKKLGSGKKKPIPRKKPVETSTPRKEASLQKKKKVKTSTPSALDKKKPVPSTKPVPVKTPSQRKKSLPQKRRGQGKKPAEGKKGALEVKQEQKSRNTTSPKTETRIKTRPKTETRTKTRPKTET…	24
S220_K226	Basic Sites	Basic Sites	Extended	773.932	773.481	SVQGKKK	Chr_9_Csap_11308	AST-B	MFSRGVLWLACCTCLVALVRVAECKGPCMKGLPAYKCSYRVDGQGRPRVLNMKRLKRLFGSKGWTNVKKEPSPPRFFEVCCHGYVFYLIPPELAPPCLNGLWPGECSWRPQGKGRLRMTNYEKMHQWERKGWKVVKKRSTGGPFREVCCSGKVSYLAQQSSPTPKPGRKRAVEGKSVEGRKRSRERKRMSEKEPTPVKKPVSKKMPGEGRKKPATEKKKSVQGKKKSVPGKKTAPGKKITTLRKKTTPKKKPAAGKRKPATRKEKPAQGKKKSVPEKKLGSGKKKPIPRKKPVETSTPRKEASLQKKKKVKTSTPSALDKKKPVPSTKPVPVKTPSQRKKSLPQKRRGQGKKPAEGKKGALEVKQEQKSRNTTSPKTETRIKTRPKTETRTKTRPKTET…	24
S220_G223	Basic Sites	Basic Sites	TrimKR	389.409	389.196	SVQG	Chr_9_Csap_11308	AST-B	MFSRGVLWLACCTCLVALVRVAECKGPCMKGLPAYKCSYRVDGQGRPRVLNMKRLKRLFGSKGWTNVKKEPSPPRFFEVCCHGYVFYLIPPELAPPCLNGLWPGECSWRPQGKGRLRMTNYEKMHQWERKGWKVVKKRSTGGPFREVCCSGKVSYLAQQSSPTPKPGRKRAVEGKSVEGRKRSRERKRMSEKEPTPVKKPVSKKMPGEGRKKPATEKKKSVQGKKKSVPGKKTAPGKKITTLRKKTTPKKKPAAGKRKPATRKEKPAQGKKKSVPEKKLGSGKKKPIPRKKPVETSTPRKEASLQKKKKVKTSTPSALDKKKPVPSTKPVPVKTPSQRKKSLPQKRRGQGKKPAEGKKGALEVKQEQKSRNTTSPKTETRIKTRPKTETRTKTRPKTET…	24
K226_K232	Basic Sites	Basic Sites	Extended	742.918	742.475	KSVPGKK	Chr_9_Csap_11308	AST-B	MFSRGVLWLACCTCLVALVRVAECKGPCMKGLPAYKCSYRVDGQGRPRVLNMKRLKRLFGSKGWTNVKKEPSPPRFFEVCCHGYVFYLIPPELAPPCLNGLWPGECSWRPQGKGRLRMTNYEKMHQWERKGWKVVKKRSTGGPFREVCCSGKVSYLAQQSSPTPKPGRKRAVEGKSVEGRKRSRERKRMSEKEPTPVKKPVSKKMPGEGRKKPATEKKKSVQGKKKSVPGKKTAPGKKITTLRKKTTPKKKPAAGKRKPATRKEKPAQGKKKSVPEKKLGSGKKKPIPRKKPVETSTPRKEASLQKKKKVKTSTPSALDKKKPVPSTKPVPVKTPSQRKKSLPQKRRGQGKKPAEGKKGALEVKQEQKSRNTTSPKTETRIKTRPKTETRTKTRPKTET…	24
K226_G230	Basic Sites	Basic Sites	TrimKR	486.57	486.285	KSVPG	Chr_9_Csap_11308	AST-B	MFSRGVLWLACCTCLVALVRVAECKGPCMKGLPAYKCSYRVDGQGRPRVLNMKRLKRLFGSKGWTNVKKEPSPPRFFEVCCHGYVFYLIPPELAPPCLNGLWPGECSWRPQGKGRLRMTNYEKMHQWERKGWKVVKKRSTGGPFREVCCSGKVSYLAQQSSPTPKPGRKRAVEGKSVEGRKRSRERKRMSEKEPTPVKKPVSKKMPGEGRKKPATEKKKSVQGKKKSVPGKKTAPGKKITTLRKKTTPKKKPAAGKRKPATRKEKPAQGKKKSVPEKKLGSGKKKPIPRKKPVETSTPRKEASLQKKKKVKTSTPSALDKKKPVPSTKPVPVKTPSQRKKSLPQKRRGQGKKPAEGKKGALEVKQEQKSRNTTSPKTETRIKTRPKTETRTKTRPKTET…	24
S227_K238	Basic Sites	Basic Sites	Extended	1197.44	1196.73	SVPGKKTAPGKK	Chr_9_Csap_11308	AST-B	MFSRGVLWLACCTCLVALVRVAECKGPCMKGLPAYKCSYRVDGQGRPRVLNMKRLKRLFGSKGWTNVKKEPSPPRFFEVCCHGYVFYLIPPELAPPCLNGLWPGECSWRPQGKGRLRMTNYEKMHQWERKGWKVVKKRSTGGPFREVCCSGKVSYLAQQSSPTPKPGRKRAVEGKSVEGRKRSRERKRMSEKEPTPVKKPVSKKMPGEGRKKPATEKKKSVQGKKKSVPGKKTAPGKKITTLRKKTTPKKKPAAGKRKPATRKEKPAQGKKKSVPEKKLGSGKKKPIPRKKPVETSTPRKEASLQKKKKVKTSTPSALDKKKPVPSTKPVPVKTPSQRKKSLPQKRRGQGKKPAEGKKGALEVKQEQKSRNTTSPKTETRIKTRPKTETRTKTRPKTET…	24
S227_G236	Basic Sites	Basic Sites	TrimKR	941.096	940.539	SVPGKKTAPG	Chr_9_Csap_11308	AST-B	MFSRGVLWLACCTCLVALVRVAECKGPCMKGLPAYKCSYRVDGQGRPRVLNMKRLKRLFGSKGWTNVKKEPSPPRFFEVCCHGYVFYLIPPELAPPCLNGLWPGECSWRPQGKGRLRMTNYEKMHQWERKGWKVVKKRSTGGPFREVCCSGKVSYLAQQSSPTPKPGRKRAVEGKSVEGRKRSRERKRMSEKEPTPVKKPVSKKMPGEGRKKPATEKKKSVQGKKKSVPGKKTAPGKKITTLRKKTTPKKKPAAGKRKPATRKEKPAQGKKKSVPEKKLGSGKKKPIPRKKPVETSTPRKEASLQKKKKVKTSTPSALDKKKPVPSTKPVPVKTPSQRKKSLPQKRRGQGKKPAEGKKGALEVKQEQKSRNTTSPKTETRIKTRPKTETRTKTRPKTET…	24
T233_K244	Basic Sites	Basic Sites	Extended	1313.61	1312.82	TAPGKKITTLRK	Chr_9_Csap_11308	AST-B	MFSRGVLWLACCTCLVALVRVAECKGPCMKGLPAYKCSYRVDGQGRPRVLNMKRLKRLFGSKGWTNVKKEPSPPRFFEVCCHGYVFYLIPPELAPPCLNGLWPGECSWRPQGKGRLRMTNYEKMHQWERKGWKVVKKRSTGGPFREVCCSGKVSYLAQQSSPTPKPGRKRAVEGKSVEGRKRSRERKRMSEKEPTPVKKPVSKKMPGEGRKKPATEKKKSVQGKKKSVPGKKTAPGKKITTLRKKTTPKKKPAAGKRKPATRKEKPAQGKKKSVPEKKLGSGKKKPIPRKKPVETSTPRKEASLQKKKKVKTSTPSALDKKKPVPSTKPVPVKTPSQRKKSLPQKRRGQGKKPAEGKKGALEVKQEQKSRNTTSPKTETRIKTRPKTETRTKTRPKTET…	24
T233_L242	Basic Sites	Basic Sites	TrimKR	1029.25	1028.63	TAPGKKITTL	Chr_9_Csap_11308	AST-B	MFSRGVLWLACCTCLVALVRVAECKGPCMKGLPAYKCSYRVDGQGRPRVLNMKRLKRLFGSKGWTNVKKEPSPPRFFEVCCHGYVFYLIPPELAPPCLNGLWPGECSWRPQGKGRLRMTNYEKMHQWERKGWKVVKKRSTGGPFREVCCSGKVSYLAQQSSPTPKPGRKRAVEGKSVEGRKRSRERKRMSEKEPTPVKKPVSKKMPGEGRKKPATEKKKSVQGKKKSVPGKKTAPGKKITTLRKKTTPKKKPAAGKRKPATRKEKPAQGKKKSVPEKKLGSGKKKPIPRKKPVETSTPRKEASLQKKKKVKTSTPSALDKKKPVPSTKPVPVKTPSQRKKSLPQKRRGQGKKPAEGKKGALEVKQEQKSRNTTSPKTETRIKTRPKTETRTKTRPKTET…	24
I239_K245	Basic Sites	Basic Sites	Extended	859.081	858.57	ITTLRKK	Chr_9_Csap_11308	AST-B	MFSRGVLWLACCTCLVALVRVAECKGPCMKGLPAYKCSYRVDGQGRPRVLNMKRLKRLFGSKGWTNVKKEPSPPRFFEVCCHGYVFYLIPPELAPPCLNGLWPGECSWRPQGKGRLRMTNYEKMHQWERKGWKVVKKRSTGGPFREVCCSGKVSYLAQQSSPTPKPGRKRAVEGKSVEGRKRSRERKRMSEKEPTPVKKPVSKKMPGEGRKKPATEKKKSVQGKKKSVPGKKTAPGKKITTLRKKTTPKKKPAAGKRKPATRKEKPAQGKKKSVPEKKLGSGKKKPIPRKKPVETSTPRKEASLQKKKKVKTSTPSALDKKKPVPSTKPVPVKTPSQRKKSLPQKRRGQGKKPAEGKKGALEVKQEQKSRNTTSPKTETRIKTRPKTETRTKTRPKTET…	24
I239_L242	Basic Sites	Basic Sites	TrimKR	446.545	446.279	ITTL	Chr_9_Csap_11308	AST-B	MFSRGVLWLACCTCLVALVRVAECKGPCMKGLPAYKCSYRVDGQGRPRVLNMKRLKRLFGSKGWTNVKKEPSPPRFFEVCCHGYVFYLIPPELAPPCLNGLWPGECSWRPQGKGRLRMTNYEKMHQWERKGWKVVKKRSTGGPFREVCCSGKVSYLAQQSSPTPKPGRKRAVEGKSVEGRKRSRERKRMSEKEPTPVKKPVSKKMPGEGRKKPATEKKKSVQGKKKSVPGKKTAPGKKITTLRKKTTPKKKPAAGKRKPATRKEKPAQGKKKSVPEKKLGSGKKKPIPRKKPVETSTPRKEASLQKKKKVKTSTPSALDKKKPVPSTKPVPVKTPSQRKKSLPQKRRGQGKKPAEGKKGALEVKQEQKSRNTTSPKTETRIKTRPKTETRTKTRPKTET…	24
K245_K250	Basic Sites	Basic Sites	Extended	701.865	701.449	KTTPKK	Chr_9_Csap_11308	AST-B	MFSRGVLWLACCTCLVALVRVAECKGPCMKGLPAYKCSYRVDGQGRPRVLNMKRLKRLFGSKGWTNVKKEPSPPRFFEVCCHGYVFYLIPPELAPPCLNGLWPGECSWRPQGKGRLRMTNYEKMHQWERKGWKVVKKRSTGGPFREVCCSGKVSYLAQQSSPTPKPGRKRAVEGKSVEGRKRSRERKRMSEKEPTPVKKPVSKKMPGEGRKKPATEKKKSVQGKKKSVPGKKTAPGKKITTLRKKTTPKKKPAAGKRKPATRKEKPAQGKKKSVPEKKLGSGKKKPIPRKKPVETSTPRKEASLQKKKKVKTSTPSALDKKKPVPSTKPVPVKTPSQRKKSLPQKRRGQGKKPAEGKKGALEVKQEQKSRNTTSPKTETRIKTRPKTETRTKTRPKTET…	24
K245_P248	Basic Sites	Basic Sites	TrimKR	445.517	445.259	KTTP	Chr_9_Csap_11308	AST-B	MFSRGVLWLACCTCLVALVRVAECKGPCMKGLPAYKCSYRVDGQGRPRVLNMKRLKRLFGSKGWTNVKKEPSPPRFFEVCCHGYVFYLIPPELAPPCLNGLWPGECSWRPQGKGRLRMTNYEKMHQWERKGWKVVKKRSTGGPFREVCCSGKVSYLAQQSSPTPKPGRKRAVEGKSVEGRKRSRERKRMSEKEPTPVKKPVSKKMPGEGRKKPATEKKKSVQGKKKSVPGKKTAPGKKITTLRKKTTPKKKPAAGKRKPATRKEKPAQGKKKSVPEKKLGSGKKKPIPRKKPVETSTPRKEASLQKKKKVKTSTPSALDKKKPVPSTKPVPVKTPSQRKKSLPQKRRGQGKKPAEGKKGALEVKQEQKSRNTTSPKTETRIKTRPKTETRTKTRPKTET…	24
T246_K251	Basic Sites	Basic Sites	Extended	701.865	701.449	TTPKKK	Chr_9_Csap_11308	AST-B	MFSRGVLWLACCTCLVALVRVAECKGPCMKGLPAYKCSYRVDGQGRPRVLNMKRLKRLFGSKGWTNVKKEPSPPRFFEVCCHGYVFYLIPPELAPPCLNGLWPGECSWRPQGKGRLRMTNYEKMHQWERKGWKVVKKRSTGGPFREVCCSGKVSYLAQQSSPTPKPGRKRAVEGKSVEGRKRSRERKRMSEKEPTPVKKPVSKKMPGEGRKKPATEKKKSVQGKKKSVPGKKTAPGKKITTLRKKTTPKKKPAAGKRKPATRKEKPAQGKKKSVPEKKLGSGKKKPIPRKKPVETSTPRKEASLQKKKKVKTSTPSALDKKKPVPSTKPVPVKTPSQRKKSLPQKRRGQGKKPAEGKKGALEVKQEQKSRNTTSPKTETRIKTRPKTETRTKTRPKTET…	24
T246_P248	Basic Sites	Basic Sites	TrimKR	317.343	317.164	TTP	Chr_9_Csap_11308	AST-B	MFSRGVLWLACCTCLVALVRVAECKGPCMKGLPAYKCSYRVDGQGRPRVLNMKRLKRLFGSKGWTNVKKEPSPPRFFEVCCHGYVFYLIPPELAPPCLNGLWPGECSWRPQGKGRLRMTNYEKMHQWERKGWKVVKKRSTGGPFREVCCSGKVSYLAQQSSPTPKPGRKRAVEGKSVEGRKRSRERKRMSEKEPTPVKKPVSKKMPGEGRKKPATEKKKSVQGKKKSVPGKKTAPGKKITTLRKKTTPKKKPAAGKRKPATRKEKPAQGKKKSVPEKKLGSGKKKPIPRKKPVETSTPRKEASLQKKKKVKTSTPSALDKKKPVPSTKPVPVKTPSQRKKSLPQKRRGQGKKPAEGKKGALEVKQEQKSRNTTSPKTETRIKTRPKTETRTKTRPKTET…	24
K251_R257	Basic Sites	Basic Sites	Extended	726.878	726.455	KPAAGKR	Chr_9_Csap_11308	AST-B	MFSRGVLWLACCTCLVALVRVAECKGPCMKGLPAYKCSYRVDGQGRPRVLNMKRLKRLFGSKGWTNVKKEPSPPRFFEVCCHGYVFYLIPPELAPPCLNGLWPGECSWRPQGKGRLRMTNYEKMHQWERKGWKVVKKRSTGGPFREVCCSGKVSYLAQQSSPTPKPGRKRAVEGKSVEGRKRSRERKRMSEKEPTPVKKPVSKKMPGEGRKKPATEKKKSVQGKKKSVPGKKTAPGKKITTLRKKTTPKKKPAAGKRKPATRKEKPAQGKKKSVPEKKLGSGKKKPIPRKKPVETSTPRKEASLQKKKKVKTSTPSALDKKKPVPSTKPVPVKTPSQRKKSLPQKRRGQGKKPAEGKKGALEVKQEQKSRNTTSPKTETRIKTRPKTETRTKTRPKTET…	24
K251_G255	Basic Sites	Basic Sites	TrimKR	442.516	442.259	KPAAG	Chr_9_Csap_11308	AST-B	MFSRGVLWLACCTCLVALVRVAECKGPCMKGLPAYKCSYRVDGQGRPRVLNMKRLKRLFGSKGWTNVKKEPSPPRFFEVCCHGYVFYLIPPELAPPCLNGLWPGECSWRPQGKGRLRMTNYEKMHQWERKGWKVVKKRSTGGPFREVCCSGKVSYLAQQSSPTPKPGRKRAVEGKSVEGRKRSRERKRMSEKEPTPVKKPVSKKMPGEGRKKPATEKKKSVQGKKKSVPGKKTAPGKKITTLRKKTTPKKKPAAGKRKPATRKEKPAQGKKKSVPEKKLGSGKKKPIPRKKPVETSTPRKEASLQKKKKVKTSTPSALDKKKPVPSTKPVPVKTPSQRKKSLPQKRRGQGKKPAEGKKGALEVKQEQKSRNTTSPKTETRIKTRPKTETRTKTRPKTET…	24
P252_K258	Basic Sites	Basic Sites	Extended	726.878	726.455	PAAGKRK	Chr_9_Csap_11308	AST-B	MFSRGVLWLACCTCLVALVRVAECKGPCMKGLPAYKCSYRVDGQGRPRVLNMKRLKRLFGSKGWTNVKKEPSPPRFFEVCCHGYVFYLIPPELAPPCLNGLWPGECSWRPQGKGRLRMTNYEKMHQWERKGWKVVKKRSTGGPFREVCCSGKVSYLAQQSSPTPKPGRKRAVEGKSVEGRKRSRERKRMSEKEPTPVKKPVSKKMPGEGRKKPATEKKKSVQGKKKSVPGKKTAPGKKITTLRKKTTPKKKPAAGKRKPATRKEKPAQGKKKSVPEKKLGSGKKKPIPRKKPVETSTPRKEASLQKKKKVKTSTPSALDKKKPVPSTKPVPVKTPSQRKKSLPQKRRGQGKKPAEGKKGALEVKQEQKSRNTTSPKTETRIKTRPKTETRTKTRPKTET…	24
P252_G255	Basic Sites	Basic Sites	TrimKR	314.342	314.164	PAAG	Chr_9_Csap_11308	AST-B	MFSRGVLWLACCTCLVALVRVAECKGPCMKGLPAYKCSYRVDGQGRPRVLNMKRLKRLFGSKGWTNVKKEPSPPRFFEVCCHGYVFYLIPPELAPPCLNGLWPGECSWRPQGKGRLRMTNYEKMHQWERKGWKVVKKRSTGGPFREVCCSGKVSYLAQQSSPTPKPGRKRAVEGKSVEGRKRSRERKRMSEKEPTPVKKPVSKKMPGEGRKKPATEKKKSVQGKKKSVPGKKTAPGKKITTLRKKTTPKKKPAAGKRKPATRKEKPAQGKKKSVPEKKLGSGKKKPIPRKKPVETSTPRKEASLQKKKKVKTSTPSALDKKKPVPSTKPVPVKTPSQRKKSLPQKRRGQGKKPAEGKKGALEVKQEQKSRNTTSPKTETRIKTRPKTETRTKTRPKTET…	24
K258_K263	Basic Sites	Basic Sites	Extended	699.852	699.444	KPATRK	Chr_9_Csap_11308	AST-B	MFSRGVLWLACCTCLVALVRVAECKGPCMKGLPAYKCSYRVDGQGRPRVLNMKRLKRLFGSKGWTNVKKEPSPPRFFEVCCHGYVFYLIPPELAPPCLNGLWPGECSWRPQGKGRLRMTNYEKMHQWERKGWKVVKKRSTGGPFREVCCSGKVSYLAQQSSPTPKPGRKRAVEGKSVEGRKRSRERKRMSEKEPTPVKKPVSKKMPGEGRKKPATEKKKSVQGKKKSVPGKKTAPGKKITTLRKKTTPKKKPAAGKRKPATRKEKPAQGKKKSVPEKKLGSGKKKPIPRKKPVETSTPRKEASLQKKKKVKTSTPSALDKKKPVPSTKPVPVKTPSQRKKSLPQKRRGQGKKPAEGKKGALEVKQEQKSRNTTSPKTETRIKTRPKTETRTKTRPKTET…	24
K258_T261	Basic Sites	Basic Sites	TrimKR	415.491	415.248	KPAT	Chr_9_Csap_11308	AST-B	MFSRGVLWLACCTCLVALVRVAECKGPCMKGLPAYKCSYRVDGQGRPRVLNMKRLKRLFGSKGWTNVKKEPSPPRFFEVCCHGYVFYLIPPELAPPCLNGLWPGECSWRPQGKGRLRMTNYEKMHQWERKGWKVVKKRSTGGPFREVCCSGKVSYLAQQSSPTPKPGRKRAVEGKSVEGRKRSRERKRMSEKEPTPVKKPVSKKMPGEGRKKPATEKKKSVQGKKKSVPGKKTAPGKKITTLRKKTTPKKKPAAGKRKPATRKEKPAQGKKKSVPEKKLGSGKKKPIPRKKPVETSTPRKEASLQKKKKVKTSTPSALDKKKPVPSTKPVPVKTPSQRKKSLPQKRRGQGKKPAEGKKGALEVKQEQKSRNTTSPKTETRIKTRPKTETRTKTRPKTET…	24
P259_K265	Basic Sites	Basic Sites	Extended	828.968	828.487	PATRKEK	Chr_9_Csap_11308	AST-B	MFSRGVLWLACCTCLVALVRVAECKGPCMKGLPAYKCSYRVDGQGRPRVLNMKRLKRLFGSKGWTNVKKEPSPPRFFEVCCHGYVFYLIPPELAPPCLNGLWPGECSWRPQGKGRLRMTNYEKMHQWERKGWKVVKKRSTGGPFREVCCSGKVSYLAQQSSPTPKPGRKRAVEGKSVEGRKRSRERKRMSEKEPTPVKKPVSKKMPGEGRKKPATEKKKSVQGKKKSVPGKKTAPGKKITTLRKKTTPKKKPAAGKRKPATRKEKPAQGKKKSVPEKKLGSGKKKPIPRKKPVETSTPRKEASLQKKKKVKTSTPSALDKKKPVPSTKPVPVKTPSQRKKSLPQKRRGQGKKPAEGKKGALEVKQEQKSRNTTSPKTETRIKTRPKTETRTKTRPKTET…	24
P259_E264	Basic Sites	Basic Sites	TrimKR	700.794	700.392	PATRKE	Chr_9_Csap_11308	AST-B	MFSRGVLWLACCTCLVALVRVAECKGPCMKGLPAYKCSYRVDGQGRPRVLNMKRLKRLFGSKGWTNVKKEPSPPRFFEVCCHGYVFYLIPPELAPPCLNGLWPGECSWRPQGKGRLRMTNYEKMHQWERKGWKVVKKRSTGGPFREVCCSGKVSYLAQQSSPTPKPGRKRAVEGKSVEGRKRSRERKRMSEKEPTPVKKPVSKKMPGEGRKKPATEKKKSVQGKKKSVPGKKTAPGKKITTLRKKTTPKKKPAAGKRKPATRKEKPAQGKKKSVPEKKLGSGKKKPIPRKKPVETSTPRKEASLQKKKKVKTSTPSALDKKKPVPSTKPVPVKTPSQRKKSLPQKRRGQGKKPAEGKKGALEVKQEQKSRNTTSPKTETRIKTRPKTETRTKTRPKTET…	24
E264_K271	Basic Sites	Basic Sites	Extended	885.032	884.513	EKPAQGKK	Chr_9_Csap_11308	AST-B	MFSRGVLWLACCTCLVALVRVAECKGPCMKGLPAYKCSYRVDGQGRPRVLNMKRLKRLFGSKGWTNVKKEPSPPRFFEVCCHGYVFYLIPPELAPPCLNGLWPGECSWRPQGKGRLRMTNYEKMHQWERKGWKVVKKRSTGGPFREVCCSGKVSYLAQQSSPTPKPGRKRAVEGKSVEGRKRSRERKRMSEKEPTPVKKPVSKKMPGEGRKKPATEKKKSVQGKKKSVPGKKTAPGKKITTLRKKTTPKKKPAAGKRKPATRKEKPAQGKKKSVPEKKLGSGKKKPIPRKKPVETSTPRKEASLQKKKKVKTSTPSALDKKKPVPSTKPVPVKTPSQRKKSLPQKRRGQGKKPAEGKKGALEVKQEQKSRNTTSPKTETRIKTRPKTETRTKTRPKTET…	24
E264_G269	Basic Sites	Basic Sites	TrimKR	628.684	628.323	EKPAQG	Chr_9_Csap_11308	AST-B	MFSRGVLWLACCTCLVALVRVAECKGPCMKGLPAYKCSYRVDGQGRPRVLNMKRLKRLFGSKGWTNVKKEPSPPRFFEVCCHGYVFYLIPPELAPPCLNGLWPGECSWRPQGKGRLRMTNYEKMHQWERKGWKVVKKRSTGGPFREVCCSGKVSYLAQQSSPTPKPGRKRAVEGKSVEGRKRSRERKRMSEKEPTPVKKPVSKKMPGEGRKKPATEKKKSVQGKKKSVPGKKTAPGKKITTLRKKTTPKKKPAAGKRKPATRKEKPAQGKKKSVPEKKLGSGKKKPIPRKKPVETSTPRKEASLQKKKKVKTSTPSALDKKKPVPSTKPVPVKTPSQRKKSLPQKRRGQGKKPAEGKKGALEVKQEQKSRNTTSPKTETRIKTRPKTETRTKTRPKTET…	24
P266_K272	Basic Sites	Basic Sites	Extended	755.916	755.47	PAQGKKK	Chr_9_Csap_11308	AST-B	MFSRGVLWLACCTCLVALVRVAECKGPCMKGLPAYKCSYRVDGQGRPRVLNMKRLKRLFGSKGWTNVKKEPSPPRFFEVCCHGYVFYLIPPELAPPCLNGLWPGECSWRPQGKGRLRMTNYEKMHQWERKGWKVVKKRSTGGPFREVCCSGKVSYLAQQSSPTPKPGRKRAVEGKSVEGRKRSRERKRMSEKEPTPVKKPVSKKMPGEGRKKPATEKKKSVQGKKKSVPGKKTAPGKKITTLRKKTTPKKKPAAGKRKPATRKEKPAQGKKKSVPEKKLGSGKKKPIPRKKPVETSTPRKEASLQKKKKVKTSTPSALDKKKPVPSTKPVPVKTPSQRKKSLPQKRRGQGKKPAEGKKGALEVKQEQKSRNTTSPKTETRIKTRPKTETRTKTRPKTET…	24
P266_G269	Basic Sites	Basic Sites	TrimKR	371.394	371.186	PAQG	Chr_9_Csap_11308	AST-B	MFSRGVLWLACCTCLVALVRVAECKGPCMKGLPAYKCSYRVDGQGRPRVLNMKRLKRLFGSKGWTNVKKEPSPPRFFEVCCHGYVFYLIPPELAPPCLNGLWPGECSWRPQGKGRLRMTNYEKMHQWERKGWKVVKKRSTGGPFREVCCSGKVSYLAQQSSPTPKPGRKRAVEGKSVEGRKRSRERKRMSEKEPTPVKKPVSKKMPGEGRKKPATEKKKSVQGKKKSVPGKKTAPGKKITTLRKKTTPKKKPAAGKRKPATRKEKPAQGKKKSVPEKKLGSGKKKPIPRKKPVETSTPRKEASLQKKKKVKTSTPSALDKKKPVPSTKPVPVKTPSQRKKSLPQKRRGQGKKPAEGKKGALEVKQEQKSRNTTSPKTETRIKTRPKTETRTKTRPKTET…	24
K272_K278	Basic Sites	Basic Sites	Extended	814.981	814.496	KSVPEKK	Chr_9_Csap_11308	AST-B	MFSRGVLWLACCTCLVALVRVAECKGPCMKGLPAYKCSYRVDGQGRPRVLNMKRLKRLFGSKGWTNVKKEPSPPRFFEVCCHGYVFYLIPPELAPPCLNGLWPGECSWRPQGKGRLRMTNYEKMHQWERKGWKVVKKRSTGGPFREVCCSGKVSYLAQQSSPTPKPGRKRAVEGKSVEGRKRSRERKRMSEKEPTPVKKPVSKKMPGEGRKKPATEKKKSVQGKKKSVPGKKTAPGKKITTLRKKTTPKKKPAAGKRKPATRKEKPAQGKKKSVPEKKLGSGKKKPIPRKKPVETSTPRKEASLQKKKKVKTSTPSALDKKKPVPSTKPVPVKTPSQRKKSLPQKRRGQGKKPAEGKKGALEVKQEQKSRNTTSPKTETRIKTRPKTETRTKTRPKTET…	24
K272_E276	Basic Sites	Basic Sites	TrimKR	558.633	558.306	KSVPE	Chr_9_Csap_11308	AST-B	MFSRGVLWLACCTCLVALVRVAECKGPCMKGLPAYKCSYRVDGQGRPRVLNMKRLKRLFGSKGWTNVKKEPSPPRFFEVCCHGYVFYLIPPELAPPCLNGLWPGECSWRPQGKGRLRMTNYEKMHQWERKGWKVVKKRSTGGPFREVCCSGKVSYLAQQSSPTPKPGRKRAVEGKSVEGRKRSRERKRMSEKEPTPVKKPVSKKMPGEGRKKPATEKKKSVQGKKKSVPGKKTAPGKKITTLRKKTTPKKKPAAGKRKPATRKEKPAQGKKKSVPEKKLGSGKKKPIPRKKPVETSTPRKEASLQKKKKVKTSTPSALDKKKPVPSTKPVPVKTPSQRKKSLPQKRRGQGKKPAEGKKGALEVKQEQKSRNTTSPKTETRIKTRPKTETRTKTRPKTET…	24
S273_K284	Basic Sites	Basic Sites	Extended	1257.5	1256.75	SVPEKKLGSGKK	Chr_9_Csap_11308	AST-B	MFSRGVLWLACCTCLVALVRVAECKGPCMKGLPAYKCSYRVDGQGRPRVLNMKRLKRLFGSKGWTNVKKEPSPPRFFEVCCHGYVFYLIPPELAPPCLNGLWPGECSWRPQGKGRLRMTNYEKMHQWERKGWKVVKKRSTGGPFREVCCSGKVSYLAQQSSPTPKPGRKRAVEGKSVEGRKRSRERKRMSEKEPTPVKKPVSKKMPGEGRKKPATEKKKSVQGKKKSVPGKKTAPGKKITTLRKKTTPKKKPAAGKRKPATRKEKPAQGKKKSVPEKKLGSGKKKPIPRKKPVETSTPRKEASLQKKKKVKTSTPSALDKKKPVPSTKPVPVKTPSQRKKSLPQKRRGQGKKPAEGKKGALEVKQEQKSRNTTSPKTETRIKTRPKTETRTKTRPKTET…	24
S273_G282	Basic Sites	Basic Sites	TrimKR	1001.15	1000.56	SVPEKKLGSG	Chr_9_Csap_11308	AST-B	MFSRGVLWLACCTCLVALVRVAECKGPCMKGLPAYKCSYRVDGQGRPRVLNMKRLKRLFGSKGWTNVKKEPSPPRFFEVCCHGYVFYLIPPELAPPCLNGLWPGECSWRPQGKGRLRMTNYEKMHQWERKGWKVVKKRSTGGPFREVCCSGKVSYLAQQSSPTPKPGRKRAVEGKSVEGRKRSRERKRMSEKEPTPVKKPVSKKMPGEGRKKPATEKKKSVQGKKKSVPGKKTAPGKKITTLRKKTTPKKKPAAGKRKPATRKEKPAQGKKKSVPEKKLGSGKKKPIPRKKPVETSTPRKEASLQKKKKVKTSTPSALDKKKPVPSTKPVPVKTPSQRKKSLPQKRRGQGKKPAEGKKGALEVKQEQKSRNTTSPKTETRIKTRPKTETRTKTRPKTET…	24
L279_K285	Basic Sites	Basic Sites	Extended	716.88	716.46	LGSGKKK	Chr_9_Csap_11308	AST-B	MFSRGVLWLACCTCLVALVRVAECKGPCMKGLPAYKCSYRVDGQGRPRVLNMKRLKRLFGSKGWTNVKKEPSPPRFFEVCCHGYVFYLIPPELAPPCLNGLWPGECSWRPQGKGRLRMTNYEKMHQWERKGWKVVKKRSTGGPFREVCCSGKVSYLAQQSSPTPKPGRKRAVEGKSVEGRKRSRERKRMSEKEPTPVKKPVSKKMPGEGRKKPATEKKKSVQGKKKSVPGKKTAPGKKITTLRKKTTPKKKPAAGKRKPATRKEKPAQGKKKSVPEKKLGSGKKKPIPRKKPVETSTPRKEASLQKKKKVKTSTPSALDKKKPVPSTKPVPVKTPSQRKKSLPQKRRGQGKKPAEGKKGALEVKQEQKSRNTTSPKTETRIKTRPKTETRTKTRPKTET…	24
L279_G282	Basic Sites	Basic Sites	TrimKR	332.357	332.175	LGSG	Chr_9_Csap_11308	AST-B	MFSRGVLWLACCTCLVALVRVAECKGPCMKGLPAYKCSYRVDGQGRPRVLNMKRLKRLFGSKGWTNVKKEPSPPRFFEVCCHGYVFYLIPPELAPPCLNGLWPGECSWRPQGKGRLRMTNYEKMHQWERKGWKVVKKRSTGGPFREVCCSGKVSYLAQQSSPTPKPGRKRAVEGKSVEGRKRSRERKRMSEKEPTPVKKPVSKKMPGEGRKKPATEKKKSVQGKKKSVPGKKTAPGKKITTLRKKTTPKKKPAAGKRKPATRKEKPAQGKKKSVPEKKLGSGKKKPIPRKKPVETSTPRKEASLQKKKKVKTSTPSALDKKKPVPSTKPVPVKTPSQRKKSLPQKRRGQGKKPAEGKKGALEVKQEQKSRNTTSPKTETRIKTRPKTETRTKTRPKTET…	24
K285_K290	Basic Sites	Basic Sites	Extended	737.944	737.496	KPIPRK	Chr_9_Csap_11308	AST-B	MFSRGVLWLACCTCLVALVRVAECKGPCMKGLPAYKCSYRVDGQGRPRVLNMKRLKRLFGSKGWTNVKKEPSPPRFFEVCCHGYVFYLIPPELAPPCLNGLWPGECSWRPQGKGRLRMTNYEKMHQWERKGWKVVKKRSTGGPFREVCCSGKVSYLAQQSSPTPKPGRKRAVEGKSVEGRKRSRERKRMSEKEPTPVKKPVSKKMPGEGRKKPATEKKKSVQGKKKSVPGKKTAPGKKITTLRKKTTPKKKPAAGKRKPATRKEKPAQGKKKSVPEKKLGSGKKKPIPRKKPVETSTPRKEASLQKKKKVKTSTPSALDKKKPVPSTKPVPVKTPSQRKKSLPQKRRGQGKKPAEGKKGALEVKQEQKSRNTTSPKTETRIKTRPKTETRTKTRPKTET…	24
K285_P288	Basic Sites	Basic Sites	TrimKR	453.583	453.3	KPIP	Chr_9_Csap_11308	AST-B	MFSRGVLWLACCTCLVALVRVAECKGPCMKGLPAYKCSYRVDGQGRPRVLNMKRLKRLFGSKGWTNVKKEPSPPRFFEVCCHGYVFYLIPPELAPPCLNGLWPGECSWRPQGKGRLRMTNYEKMHQWERKGWKVVKKRSTGGPFREVCCSGKVSYLAQQSSPTPKPGRKRAVEGKSVEGRKRSRERKRMSEKEPTPVKKPVSKKMPGEGRKKPATEKKKSVQGKKKSVPGKKTAPGKKITTLRKKTTPKKKPAAGKRKPATRKEKPAQGKKKSVPEKKLGSGKKKPIPRKKPVETSTPRKEASLQKKKKVKTSTPSALDKKKPVPSTKPVPVKTPSQRKKSLPQKRRGQGKKPAEGKKGALEVKQEQKSRNTTSPKTETRIKTRPKTETRTKTRPKTET…	24
P286_K291	Basic Sites	Basic Sites	Extended	737.944	737.496	PIPRKK	Chr_9_Csap_11308	AST-B	MFSRGVLWLACCTCLVALVRVAECKGPCMKGLPAYKCSYRVDGQGRPRVLNMKRLKRLFGSKGWTNVKKEPSPPRFFEVCCHGYVFYLIPPELAPPCLNGLWPGECSWRPQGKGRLRMTNYEKMHQWERKGWKVVKKRSTGGPFREVCCSGKVSYLAQQSSPTPKPGRKRAVEGKSVEGRKRSRERKRMSEKEPTPVKKPVSKKMPGEGRKKPATEKKKSVQGKKKSVPGKKTAPGKKITTLRKKTTPKKKPAAGKRKPATRKEKPAQGKKKSVPEKKLGSGKKKPIPRKKPVETSTPRKEASLQKKKKVKTSTPSALDKKKPVPSTKPVPVKTPSQRKKSLPQKRRGQGKKPAEGKKGALEVKQEQKSRNTTSPKTETRIKTRPKTETRTKTRPKTET…	24
P286_P288	Basic Sites	Basic Sites	TrimKR	325.409	325.205	PIP	Chr_9_Csap_11308	AST-B	MFSRGVLWLACCTCLVALVRVAECKGPCMKGLPAYKCSYRVDGQGRPRVLNMKRLKRLFGSKGWTNVKKEPSPPRFFEVCCHGYVFYLIPPELAPPCLNGLWPGECSWRPQGKGRLRMTNYEKMHQWERKGWKVVKKRSTGGPFREVCCSGKVSYLAQQSSPTPKPGRKRAVEGKSVEGRKRSRERKRMSEKEPTPVKKPVSKKMPGEGRKKPATEKKKSVQGKKKSVPGKKTAPGKKITTLRKKTTPKKKPAAGKRKPATRKEKPAQGKKKSVPEKKLGSGKKKPIPRKKPVETSTPRKEASLQKKKKVKTSTPSALDKKKPVPSTKPVPVKTPSQRKKSLPQKRRGQGKKPAEGKKGALEVKQEQKSRNTTSPKTETRIKTRPKTETRTKTRPKTET…	24
K291_K300	Basic Sites	Basic Sites	Extended	1142.32	1141.65	KPVETSTPRK	Chr_9_Csap_11308	AST-B	MFSRGVLWLACCTCLVALVRVAECKGPCMKGLPAYKCSYRVDGQGRPRVLNMKRLKRLFGSKGWTNVKKEPSPPRFFEVCCHGYVFYLIPPELAPPCLNGLWPGECSWRPQGKGRLRMTNYEKMHQWERKGWKVVKKRSTGGPFREVCCSGKVSYLAQQSSPTPKPGRKRAVEGKSVEGRKRSRERKRMSEKEPTPVKKPVSKKMPGEGRKKPATEKKKSVQGKKKSVPGKKTAPGKKITTLRKKTTPKKKPAAGKRKPATRKEKPAQGKKKSVPEKKLGSGKKKPIPRKKPVETSTPRKEASLQKKKKVKTSTPSALDKKKPVPSTKPVPVKTPSQRKKSLPQKRRGQGKKPAEGKKGALEVKQEQKSRNTTSPKTETRIKTRPKTETRTKTRPKTET…	24
K291_P298	Basic Sites	Basic Sites	TrimKR	857.96	857.455	KPVETSTP	Chr_9_Csap_11308	AST-B	MFSRGVLWLACCTCLVALVRVAECKGPCMKGLPAYKCSYRVDGQGRPRVLNMKRLKRLFGSKGWTNVKKEPSPPRFFEVCCHGYVFYLIPPELAPPCLNGLWPGECSWRPQGKGRLRMTNYEKMHQWERKGWKVVKKRSTGGPFREVCCSGKVSYLAQQSSPTPKPGRKRAVEGKSVEGRKRSRERKRMSEKEPTPVKKPVSKKMPGEGRKKPATEKKKSVQGKKKSVPGKKTAPGKKITTLRKKTTPKKKPAAGKRKPATRKEKPAQGKKKSVPEKKLGSGKKKPIPRKKPVETSTPRKEASLQKKKKVKTSTPSALDKKKPVPSTKPVPVKTPSQRKKSLPQKRRGQGKKPAEGKKGALEVKQEQKSRNTTSPKTETRIKTRPKTETRTKTRPKTET…	24
P292_K307	Basic Sites	Basic Sites	Extended	1799.06	1798	PVETSTPRKEASLQKK	Chr_9_Csap_11308	AST-B	MFSRGVLWLACCTCLVALVRVAECKGPCMKGLPAYKCSYRVDGQGRPRVLNMKRLKRLFGSKGWTNVKKEPSPPRFFEVCCHGYVFYLIPPELAPPCLNGLWPGECSWRPQGKGRLRMTNYEKMHQWERKGWKVVKKRSTGGPFREVCCSGKVSYLAQQSSPTPKPGRKRAVEGKSVEGRKRSRERKRMSEKEPTPVKKPVSKKMPGEGRKKPATEKKKSVQGKKKSVPGKKTAPGKKITTLRKKTTPKKKPAAGKRKPATRKEKPAQGKKKSVPEKKLGSGKKKPIPRKKPVETSTPRKEASLQKKKKVKTSTPSALDKKKPVPSTKPVPVKTPSQRKKSLPQKRRGQGKKPAEGKKGALEVKQEQKSRNTTSPKTETRIKTRPKTETRTKTRPKTET…	24
P292_Q305	Basic Sites	Basic Sites	TrimKR	1542.71	1541.81	PVETSTPRKEASLQ	Chr_9_Csap_11308	AST-B	MFSRGVLWLACCTCLVALVRVAECKGPCMKGLPAYKCSYRVDGQGRPRVLNMKRLKRLFGSKGWTNVKKEPSPPRFFEVCCHGYVFYLIPPELAPPCLNGLWPGECSWRPQGKGRLRMTNYEKMHQWERKGWKVVKKRSTGGPFREVCCSGKVSYLAQQSSPTPKPGRKRAVEGKSVEGRKRSRERKRMSEKEPTPVKKPVSKKMPGEGRKKPATEKKKSVQGKKKSVPGKKTAPGKKITTLRKKTTPKKKPAAGKRKPATRKEKPAQGKKKSVPEKKLGSGKKKPIPRKKPVETSTPRKEASLQKKKKVKTSTPSALDKKKPVPSTKPVPVKTPSQRKKSLPQKRRGQGKKPAEGKKGALEVKQEQKSRNTTSPKTETRIKTRPKTETRTKTRPKTET…	24
E301_K308	Basic Sites	Basic Sites	Extended	931.101	930.555	EASLQKKK	Chr_9_Csap_11308	AST-B	MFSRGVLWLACCTCLVALVRVAECKGPCMKGLPAYKCSYRVDGQGRPRVLNMKRLKRLFGSKGWTNVKKEPSPPRFFEVCCHGYVFYLIPPELAPPCLNGLWPGECSWRPQGKGRLRMTNYEKMHQWERKGWKVVKKRSTGGPFREVCCSGKVSYLAQQSSPTPKPGRKRAVEGKSVEGRKRSRERKRMSEKEPTPVKKPVSKKMPGEGRKKPATEKKKSVQGKKKSVPGKKTAPGKKITTLRKKTTPKKKPAAGKRKPATRKEKPAQGKKKSVPEKKLGSGKKKPIPRKKPVETSTPRKEASLQKKKKVKTSTPSALDKKKPVPSTKPVPVKTPSQRKKSLPQKRRGQGKKPAEGKKGALEVKQEQKSRNTTSPKTETRIKTRPKTETRTKTRPKTET…	24
E301_Q305	Basic Sites	Basic Sites	TrimKR	546.579	546.27	EASLQ	Chr_9_Csap_11308	AST-B	MFSRGVLWLACCTCLVALVRVAECKGPCMKGLPAYKCSYRVDGQGRPRVLNMKRLKRLFGSKGWTNVKKEPSPPRFFEVCCHGYVFYLIPPELAPPCLNGLWPGECSWRPQGKGRLRMTNYEKMHQWERKGWKVVKKRSTGGPFREVCCSGKVSYLAQQSSPTPKPGRKRAVEGKSVEGRKRSRERKRMSEKEPTPVKKPVSKKMPGEGRKKPATEKKKSVQGKKKSVPGKKTAPGKKITTLRKKTTPKKKPAAGKRKPATRKEKPAQGKKKSVPEKKLGSGKKKPIPRKKPVETSTPRKEASLQKKKKVKTSTPSALDKKKPVPSTKPVPVKTPSQRKKSLPQKRRGQGKKPAEGKKGALEVKQEQKSRNTTSPKTETRIKTRPKTETRTKTRPKTET…	24
K308_K309	Basic Sites	Basic Sites	Extended	274.364	274.206	KK	Chr_9_Csap_11308	AST-B	MFSRGVLWLACCTCLVALVRVAECKGPCMKGLPAYKCSYRVDGQGRPRVLNMKRLKRLFGSKGWTNVKKEPSPPRFFEVCCHGYVFYLIPPELAPPCLNGLWPGECSWRPQGKGRLRMTNYEKMHQWERKGWKVVKKRSTGGPFREVCCSGKVSYLAQQSSPTPKPGRKRAVEGKSVEGRKRSRERKRMSEKEPTPVKKPVSKKMPGEGRKKPATEKKKSVQGKKKSVPGKKTAPGKKITTLRKKTTPKKKPAAGKRKPATRKEKPAQGKKKSVPEKKLGSGKKKPIPRKKPVETSTPRKEASLQKKKKVKTSTPSALDKKKPVPSTKPVPVKTPSQRKKSLPQKRRGQGKKPAEGKKGALEVKQEQKSRNTTSPKTETRIKTRPKTETRTKTRPKTET…	24
K309_K311	Basic Sites	Basic Sites	Extended	373.497	373.274	KVK	Chr_9_Csap_11308	AST-B	MFSRGVLWLACCTCLVALVRVAECKGPCMKGLPAYKCSYRVDGQGRPRVLNMKRLKRLFGSKGWTNVKKEPSPPRFFEVCCHGYVFYLIPPELAPPCLNGLWPGECSWRPQGKGRLRMTNYEKMHQWERKGWKVVKKRSTGGPFREVCCSGKVSYLAQQSSPTPKPGRKRAVEGKSVEGRKRSRERKRMSEKEPTPVKKPVSKKMPGEGRKKPATEKKKSVQGKKKSVPGKKTAPGKKITTLRKKTTPKKKPAAGKRKPATRKEKPAQGKKKSVPEKKLGSGKKKPIPRKKPVETSTPRKEASLQKKKKVKTSTPSALDKKKPVPSTKPVPVKTPSQRKKSLPQKRRGQGKKPAEGKKGALEVKQEQKSRNTTSPKTETRIKTRPKTETRTKTRPKTET…	24
K309_V310	Basic Sites	Basic Sites	TrimKR	245.323	245.179	KV	Chr_9_Csap_11308	AST-B	MFSRGVLWLACCTCLVALVRVAECKGPCMKGLPAYKCSYRVDGQGRPRVLNMKRLKRLFGSKGWTNVKKEPSPPRFFEVCCHGYVFYLIPPELAPPCLNGLWPGECSWRPQGKGRLRMTNYEKMHQWERKGWKVVKKRSTGGPFREVCCSGKVSYLAQQSSPTPKPGRKRAVEGKSVEGRKRSRERKRMSEKEPTPVKKPVSKKMPGEGRKKPATEKKKSVQGKKKSVPGKKTAPGKKITTLRKKTTPKKKPAAGKRKPATRKEKPAQGKKKSVPEKKLGSGKKKPIPRKKPVETSTPRKEASLQKKKKVKTSTPSALDKKKPVPSTKPVPVKTPSQRKKSLPQKRRGQGKKPAEGKKGALEVKQEQKSRNTTSPKTETRIKTRPKTETRTKTRPKTET…	24
V310_K321	Basic Sites	Basic Sites	Extended	1274.48	1273.73	VKTSTPSALDKK	Chr_9_Csap_11308	AST-B	MFSRGVLWLACCTCLVALVRVAECKGPCMKGLPAYKCSYRVDGQGRPRVLNMKRLKRLFGSKGWTNVKKEPSPPRFFEVCCHGYVFYLIPPELAPPCLNGLWPGECSWRPQGKGRLRMTNYEKMHQWERKGWKVVKKRSTGGPFREVCCSGKVSYLAQQSSPTPKPGRKRAVEGKSVEGRKRSRERKRMSEKEPTPVKKPVSKKMPGEGRKKPATEKKKSVQGKKKSVPGKKTAPGKKITTLRKKTTPKKKPAAGKRKPATRKEKPAQGKKKSVPEKKLGSGKKKPIPRKKPVETSTPRKEASLQKKKKVKTSTPSALDKKKPVPSTKPVPVKTPSQRKKSLPQKRRGQGKKPAEGKKGALEVKQEQKSRNTTSPKTETRIKTRPKTETRTKTRPKTET…	24
V310_D319	Basic Sites	Basic Sites	TrimKR	1018.13	1017.54	VKTSTPSALD	Chr_9_Csap_11308	AST-B	MFSRGVLWLACCTCLVALVRVAECKGPCMKGLPAYKCSYRVDGQGRPRVLNMKRLKRLFGSKGWTNVKKEPSPPRFFEVCCHGYVFYLIPPELAPPCLNGLWPGECSWRPQGKGRLRMTNYEKMHQWERKGWKVVKKRSTGGPFREVCCSGKVSYLAQQSSPTPKPGRKRAVEGKSVEGRKRSRERKRMSEKEPTPVKKPVSKKMPGEGRKKPATEKKKSVQGKKKSVPGKKTAPGKKITTLRKKTTPKKKPAAGKRKPATRKEKPAQGKKKSVPEKKLGSGKKKPIPRKKPVETSTPRKEASLQKKKKVKTSTPSALDKKKPVPSTKPVPVKTPSQRKKSLPQKRRGQGKKPAEGKKGALEVKQEQKSRNTTSPKTETRIKTRPKTETRTKTRPKTET…	24
T312_K322	Basic Sites	Basic Sites	Extended	1175.35	1174.66	TSTPSALDKKK	Chr_9_Csap_11308	AST-B	MFSRGVLWLACCTCLVALVRVAECKGPCMKGLPAYKCSYRVDGQGRPRVLNMKRLKRLFGSKGWTNVKKEPSPPRFFEVCCHGYVFYLIPPELAPPCLNGLWPGECSWRPQGKGRLRMTNYEKMHQWERKGWKVVKKRSTGGPFREVCCSGKVSYLAQQSSPTPKPGRKRAVEGKSVEGRKRSRERKRMSEKEPTPVKKPVSKKMPGEGRKKPATEKKKSVQGKKKSVPGKKTAPGKKITTLRKKTTPKKKPAAGKRKPATRKEKPAQGKKKSVPEKKLGSGKKKPIPRKKPVETSTPRKEASLQKKKKVKTSTPSALDKKKPVPSTKPVPVKTPSQRKKSLPQKRRGQGKKPAEGKKGALEVKQEQKSRNTTSPKTETRIKTRPKTETRTKTRPKTET…	24
T312_D319	Basic Sites	Basic Sites	TrimKR	790.826	790.376	TSTPSALD	Chr_9_Csap_11308	AST-B	MFSRGVLWLACCTCLVALVRVAECKGPCMKGLPAYKCSYRVDGQGRPRVLNMKRLKRLFGSKGWTNVKKEPSPPRFFEVCCHGYVFYLIPPELAPPCLNGLWPGECSWRPQGKGRLRMTNYEKMHQWERKGWKVVKKRSTGGPFREVCCSGKVSYLAQQSSPTPKPGRKRAVEGKSVEGRKRSRERKRMSEKEPTPVKKPVSKKMPGEGRKKPATEKKKSVQGKKKSVPGKKTAPGKKITTLRKKTTPKKKPAAGKRKPATRKEKPAQGKKKSVPEKKLGSGKKKPIPRKKPVETSTPRKEASLQKKKKVKTSTPSALDKKKPVPSTKPVPVKTPSQRKKSLPQKRRGQGKKPAEGKKGALEVKQEQKSRNTTSPKTETRIKTRPKTETRTKTRPKTET…	24
K322_K328	Basic Sites	Basic Sites	Extended	755.913	755.459	KPVPSTK	Chr_9_Csap_11308	AST-B	MFSRGVLWLACCTCLVALVRVAECKGPCMKGLPAYKCSYRVDGQGRPRVLNMKRLKRLFGSKGWTNVKKEPSPPRFFEVCCHGYVFYLIPPELAPPCLNGLWPGECSWRPQGKGRLRMTNYEKMHQWERKGWKVVKKRSTGGPFREVCCSGKVSYLAQQSSPTPKPGRKRAVEGKSVEGRKRSRERKRMSEKEPTPVKKPVSKKMPGEGRKKPATEKKKSVQGKKKSVPGKKTAPGKKITTLRKKTTPKKKPAAGKRKPATRKEKPAQGKKKSVPEKKLGSGKKKPIPRKKPVETSTPRKEASLQKKKKVKTSTPSALDKKKPVPSTKPVPVKTPSQRKKSLPQKRRGQGKKPAEGKKGALEVKQEQKSRNTTSPKTETRIKTRPKTETRTKTRPKTET…	24
K322_T327	Basic Sites	Basic Sites	TrimKR	627.739	627.364	KPVPST	Chr_9_Csap_11308	AST-B	MFSRGVLWLACCTCLVALVRVAECKGPCMKGLPAYKCSYRVDGQGRPRVLNMKRLKRLFGSKGWTNVKKEPSPPRFFEVCCHGYVFYLIPPELAPPCLNGLWPGECSWRPQGKGRLRMTNYEKMHQWERKGWKVVKKRSTGGPFREVCCSGKVSYLAQQSSPTPKPGRKRAVEGKSVEGRKRSRERKRMSEKEPTPVKKPVSKKMPGEGRKKPATEKKKSVQGKKKSVPGKKTAPGKKITTLRKKTTPKKKPAAGKRKPATRKEKPAQGKKKSVPEKKLGSGKKKPIPRKKPVETSTPRKEASLQKKKKVKTSTPSALDKKKPVPSTKPVPVKTPSQRKKSLPQKRRGQGKKPAEGKKGALEVKQEQKSRNTTSPKTETRIKTRPKTETRTKTRPKTET…	24
P323_K333	Basic Sites	Basic Sites	Extended	1148.41	1147.7	PVPSTKPVPVK	Chr_9_Csap_11308	AST-B	MFSRGVLWLACCTCLVALVRVAECKGPCMKGLPAYKCSYRVDGQGRPRVLNMKRLKRLFGSKGWTNVKKEPSPPRFFEVCCHGYVFYLIPPELAPPCLNGLWPGECSWRPQGKGRLRMTNYEKMHQWERKGWKVVKKRSTGGPFREVCCSGKVSYLAQQSSPTPKPGRKRAVEGKSVEGRKRSRERKRMSEKEPTPVKKPVSKKMPGEGRKKPATEKKKSVQGKKKSVPGKKTAPGKKITTLRKKTTPKKKPAAGKRKPATRKEKPAQGKKKSVPEKKLGSGKKKPIPRKKPVETSTPRKEASLQKKKKVKTSTPSALDKKKPVPSTKPVPVKTPSQRKKSLPQKRRGQGKKPAEGKKGALEVKQEQKSRNTTSPKTETRIKTRPKTETRTKTRPKTET…	24
P323_V332	Basic Sites	Basic Sites	TrimKR	1020.24	1019.61	PVPSTKPVPV	Chr_9_Csap_11308	AST-B	MFSRGVLWLACCTCLVALVRVAECKGPCMKGLPAYKCSYRVDGQGRPRVLNMKRLKRLFGSKGWTNVKKEPSPPRFFEVCCHGYVFYLIPPELAPPCLNGLWPGECSWRPQGKGRLRMTNYEKMHQWERKGWKVVKKRSTGGPFREVCCSGKVSYLAQQSSPTPKPGRKRAVEGKSVEGRKRSRERKRMSEKEPTPVKKPVSKKMPGEGRKKPATEKKKSVQGKKKSVPGKKTAPGKKITTLRKKTTPKKKPAAGKRKPATRKEKPAQGKKKSVPEKKLGSGKKKPIPRKKPVETSTPRKEASLQKKKKVKTSTPSALDKKKPVPSTKPVPVKTPSQRKKSLPQKRRGQGKKPAEGKKGALEVKQEQKSRNTTSPKTETRIKTRPKTETRTKTRPKTET…	24
P329_K339	Basic Sites	Basic Sites	Extended	1236.48	1235.74	PVPVKTPSQRK	Chr_9_Csap_11308	AST-B	MFSRGVLWLACCTCLVALVRVAECKGPCMKGLPAYKCSYRVDGQGRPRVLNMKRLKRLFGSKGWTNVKKEPSPPRFFEVCCHGYVFYLIPPELAPPCLNGLWPGECSWRPQGKGRLRMTNYEKMHQWERKGWKVVKKRSTGGPFREVCCSGKVSYLAQQSSPTPKPGRKRAVEGKSVEGRKRSRERKRMSEKEPTPVKKPVSKKMPGEGRKKPATEKKKSVQGKKKSVPGKKTAPGKKITTLRKKTTPKKKPAAGKRKPATRKEKPAQGKKKSVPEKKLGSGKKKPIPRKKPVETSTPRKEASLQKKKKVKTSTPSALDKKKPVPSTKPVPVKTPSQRKKSLPQKRRGQGKKPAEGKKGALEVKQEQKSRNTTSPKTETRIKTRPKTETRTKTRPKTET…	24
P329_Q337	Basic Sites	Basic Sites	TrimKR	952.119	951.544	PVPVKTPSQ	Chr_9_Csap_11308	AST-B	MFSRGVLWLACCTCLVALVRVAECKGPCMKGLPAYKCSYRVDGQGRPRVLNMKRLKRLFGSKGWTNVKKEPSPPRFFEVCCHGYVFYLIPPELAPPCLNGLWPGECSWRPQGKGRLRMTNYEKMHQWERKGWKVVKKRSTGGPFREVCCSGKVSYLAQQSSPTPKPGRKRAVEGKSVEGRKRSRERKRMSEKEPTPVKKPVSKKMPGEGRKKPATEKKKSVQGKKKSVPGKKTAPGKKITTLRKKTTPKKKPAAGKRKPATRKEKPAQGKKKSVPEKKLGSGKKKPIPRKKPVETSTPRKEASLQKKKKVKTSTPSALDKKKPVPSTKPVPVKTPSQRKKSLPQKRRGQGKKPAEGKKGALEVKQEQKSRNTTSPKTETRIKTRPKTETRTKTRPKTET…	24
T334_K340	Basic Sites	Basic Sites	Extended	843.982	843.498	TPSQRKK	Chr_9_Csap_11308	AST-B	MFSRGVLWLACCTCLVALVRVAECKGPCMKGLPAYKCSYRVDGQGRPRVLNMKRLKRLFGSKGWTNVKKEPSPPRFFEVCCHGYVFYLIPPELAPPCLNGLWPGECSWRPQGKGRLRMTNYEKMHQWERKGWKVVKKRSTGGPFREVCCSGKVSYLAQQSSPTPKPGRKRAVEGKSVEGRKRSRERKRMSEKEPTPVKKPVSKKMPGEGRKKPATEKKKSVQGKKKSVPGKKTAPGKKITTLRKKTTPKKKPAAGKRKPATRKEKPAQGKKKSVPEKKLGSGKKKPIPRKKPVETSTPRKEASLQKKKKVKTSTPSALDKKKPVPSTKPVPVKTPSQRKKSLPQKRRGQGKKPAEGKKGALEVKQEQKSRNTTSPKTETRIKTRPKTETRTKTRPKTET…	24
T334_Q337	Basic Sites	Basic Sites	TrimKR	431.447	431.207	TPSQ	Chr_9_Csap_11308	AST-B	MFSRGVLWLACCTCLVALVRVAECKGPCMKGLPAYKCSYRVDGQGRPRVLNMKRLKRLFGSKGWTNVKKEPSPPRFFEVCCHGYVFYLIPPELAPPCLNGLWPGECSWRPQGKGRLRMTNYEKMHQWERKGWKVVKKRSTGGPFREVCCSGKVSYLAQQSSPTPKPGRKRAVEGKSVEGRKRSRERKRMSEKEPTPVKKPVSKKMPGEGRKKPATEKKKSVQGKKKSVPGKKTAPGKKITTLRKKTTPKKKPAAGKRKPATRKEKPAQGKKKSVPEKKLGSGKKKPIPRKKPVETSTPRKEASLQKKKKVKTSTPSALDKKKPVPSTKPVPVKTPSQRKKSLPQKRRGQGKKPAEGKKGALEVKQEQKSRNTTSPKTETRIKTRPKTETRTKTRPKTET…	24
K340_R346	Basic Sites	Basic Sites	Extended	856.037	855.534	KSLPQKR	Chr_9_Csap_11308	AST-B	MFSRGVLWLACCTCLVALVRVAECKGPCMKGLPAYKCSYRVDGQGRPRVLNMKRLKRLFGSKGWTNVKKEPSPPRFFEVCCHGYVFYLIPPELAPPCLNGLWPGECSWRPQGKGRLRMTNYEKMHQWERKGWKVVKKRSTGGPFREVCCSGKVSYLAQQSSPTPKPGRKRAVEGKSVEGRKRSRERKRMSEKEPTPVKKPVSKKMPGEGRKKPATEKKKSVQGKKKSVPGKKTAPGKKITTLRKKTTPKKKPAAGKRKPATRKEKPAQGKKKSVPEKKLGSGKKKPIPRKKPVETSTPRKEASLQKKKKVKTSTPSALDKKKPVPSTKPVPVKTPSQRKKSLPQKRRGQGKKPAEGKKGALEVKQEQKSRNTTSPKTETRIKTRPKTETRTKTRPKTET…	24
K340_Q344	Basic Sites	Basic Sites	TrimKR	571.675	571.338	KSLPQ	Chr_9_Csap_11308	AST-B	MFSRGVLWLACCTCLVALVRVAECKGPCMKGLPAYKCSYRVDGQGRPRVLNMKRLKRLFGSKGWTNVKKEPSPPRFFEVCCHGYVFYLIPPELAPPCLNGLWPGECSWRPQGKGRLRMTNYEKMHQWERKGWKVVKKRSTGGPFREVCCSGKVSYLAQQSSPTPKPGRKRAVEGKSVEGRKRSRERKRMSEKEPTPVKKPVSKKMPGEGRKKPATEKKKSVQGKKKSVPGKKTAPGKKITTLRKKTTPKKKPAAGKRKPATRKEKPAQGKKKSVPEKKLGSGKKKPIPRKKPVETSTPRKEASLQKKKKVKTSTPSALDKKKPVPSTKPVPVKTPSQRKKSLPQKRRGQGKKPAEGKKGALEVKQEQKSRNTTSPKTETRIKTRPKTETRTKTRPKTET…	24
S341_R347	Basic Sites	Basic Sites	Extended	884.05	883.54	SLPQKRR	Chr_9_Csap_11308	AST-B	MFSRGVLWLACCTCLVALVRVAECKGPCMKGLPAYKCSYRVDGQGRPRVLNMKRLKRLFGSKGWTNVKKEPSPPRFFEVCCHGYVFYLIPPELAPPCLNGLWPGECSWRPQGKGRLRMTNYEKMHQWERKGWKVVKKRSTGGPFREVCCSGKVSYLAQQSSPTPKPGRKRAVEGKSVEGRKRSRERKRMSEKEPTPVKKPVSKKMPGEGRKKPATEKKKSVQGKKKSVPGKKTAPGKKITTLRKKTTPKKKPAAGKRKPATRKEKPAQGKKKSVPEKKLGSGKKKPIPRKKPVETSTPRKEASLQKKKKVKTSTPSALDKKKPVPSTKPVPVKTPSQRKKSLPQKRRGQGKKPAEGKKGALEVKQEQKSRNTTSPKTETRIKTRPKTETRTKTRPKTET…	24
S341_Q344	Basic Sites	Basic Sites	TrimKR	443.501	443.243	SLPQ	Chr_9_Csap_11308	AST-B	MFSRGVLWLACCTCLVALVRVAECKGPCMKGLPAYKCSYRVDGQGRPRVLNMKRLKRLFGSKGWTNVKKEPSPPRFFEVCCHGYVFYLIPPELAPPCLNGLWPGECSWRPQGKGRLRMTNYEKMHQWERKGWKVVKKRSTGGPFREVCCSGKVSYLAQQSSPTPKPGRKRAVEGKSVEGRKRSRERKRMSEKEPTPVKKPVSKKMPGEGRKKPATEKKKSVQGKKKSVPGKKTAPGKKITTLRKKTTPKKKPAAGKRKPATRKEKPAQGKKKSVPEKKLGSGKKKPIPRKKPVETSTPRKEASLQKKKKVKTSTPSALDKKKPVPSTKPVPVKTPSQRKKSLPQKRRGQGKKPAEGKKGALEVKQEQKSRNTTSPKTETRIKTRPKTETRTKTRPKTET…	24
R347_K352	Basic Sites	Basic Sites	Extended	672.786	672.408	RGQGKK	Chr_9_Csap_11308	AST-B	MFSRGVLWLACCTCLVALVRVAECKGPCMKGLPAYKCSYRVDGQGRPRVLNMKRLKRLFGSKGWTNVKKEPSPPRFFEVCCHGYVFYLIPPELAPPCLNGLWPGECSWRPQGKGRLRMTNYEKMHQWERKGWKVVKKRSTGGPFREVCCSGKVSYLAQQSSPTPKPGRKRAVEGKSVEGRKRSRERKRMSEKEPTPVKKPVSKKMPGEGRKKPATEKKKSVQGKKKSVPGKKTAPGKKITTLRKKTTPKKKPAAGKRKPATRKEKPAQGKKKSVPEKKLGSGKKKPIPRKKPVETSTPRKEASLQKKKKVKTSTPSALDKKKPVPSTKPVPVKTPSQRKKSLPQKRRGQGKKPAEGKKGALEVKQEQKSRNTTSPKTETRIKTRPKTETRTKTRPKTET…	24
R347_G350	Basic Sites	Basic Sites	TrimKR	416.438	416.218	RGQG	Chr_9_Csap_11308	AST-B	MFSRGVLWLACCTCLVALVRVAECKGPCMKGLPAYKCSYRVDGQGRPRVLNMKRLKRLFGSKGWTNVKKEPSPPRFFEVCCHGYVFYLIPPELAPPCLNGLWPGECSWRPQGKGRLRMTNYEKMHQWERKGWKVVKKRSTGGPFREVCCSGKVSYLAQQSSPTPKPGRKRAVEGKSVEGRKRSRERKRMSEKEPTPVKKPVSKKMPGEGRKKPATEKKKSVQGKKKSVPGKKTAPGKKITTLRKKTTPKKKPAAGKRKPATRKEKPAQGKKKSVPEKKLGSGKKKPIPRKKPVETSTPRKEASLQKKKKVKTSTPSALDKKKPVPSTKPVPVKTPSQRKKSLPQKRRGQGKKPAEGKKGALEVKQEQKSRNTTSPKTETRIKTRPKTETRTKTRPKTET…	24
G348_K358	Basic Sites	Basic Sites	Extended	1127.31	1126.65	GQGKKPAEGKK	Chr_9_Csap_11308	AST-B	MFSRGVLWLACCTCLVALVRVAECKGPCMKGLPAYKCSYRVDGQGRPRVLNMKRLKRLFGSKGWTNVKKEPSPPRFFEVCCHGYVFYLIPPELAPPCLNGLWPGECSWRPQGKGRLRMTNYEKMHQWERKGWKVVKKRSTGGPFREVCCSGKVSYLAQQSSPTPKPGRKRAVEGKSVEGRKRSRERKRMSEKEPTPVKKPVSKKMPGEGRKKPATEKKKSVQGKKKSVPGKKTAPGKKITTLRKKTTPKKKPAAGKRKPATRKEKPAQGKKKSVPEKKLGSGKKKPIPRKKPVETSTPRKEASLQKKKKVKTSTPSALDKKKPVPSTKPVPVKTPSQRKKSLPQKRRGQGKKPAEGKKGALEVKQEQKSRNTTSPKTETRIKTRPKTETRTKTRPKTET…	24
G348_G356	Basic Sites	Basic Sites	TrimKR	870.962	870.461	GQGKKPAEG	Chr_9_Csap_11308	AST-B	MFSRGVLWLACCTCLVALVRVAECKGPCMKGLPAYKCSYRVDGQGRPRVLNMKRLKRLFGSKGWTNVKKEPSPPRFFEVCCHGYVFYLIPPELAPPCLNGLWPGECSWRPQGKGRLRMTNYEKMHQWERKGWKVVKKRSTGGPFREVCCSGKVSYLAQQSSPTPKPGRKRAVEGKSVEGRKRSRERKRMSEKEPTPVKKPVSKKMPGEGRKKPATEKKKSVQGKKKSVPGKKTAPGKKITTLRKKTTPKKKPAAGKRKPATRKEKPAQGKKKSVPEKKLGSGKKKPIPRKKPVETSTPRKEASLQKKKKVKTSTPSALDKKKPVPSTKPVPVKTPSQRKKSLPQKRRGQGKKPAEGKKGALEVKQEQKSRNTTSPKTETRIKTRPKTETRTKTRPKTET…	24
P353_K364	Basic Sites	Basic Sites	Extended	1226.44	1225.71	PAEGKKGALEVK	Chr_9_Csap_11308	AST-B	MFSRGVLWLACCTCLVALVRVAECKGPCMKGLPAYKCSYRVDGQGRPRVLNMKRLKRLFGSKGWTNVKKEPSPPRFFEVCCHGYVFYLIPPELAPPCLNGLWPGECSWRPQGKGRLRMTNYEKMHQWERKGWKVVKKRSTGGPFREVCCSGKVSYLAQQSSPTPKPGRKRAVEGKSVEGRKRSRERKRMSEKEPTPVKKPVSKKMPGEGRKKPATEKKKSVQGKKKSVPGKKTAPGKKITTLRKKTTPKKKPAAGKRKPATRKEKPAQGKKKSVPEKKLGSGKKKPIPRKKPVETSTPRKEASLQKKKKVKTSTPSALDKKKPVPSTKPVPVKTPSQRKKSLPQKRRGQGKKPAEGKKGALEVKQEQKSRNTTSPKTETRIKTRPKTETRTKTRPKTET…	24
P353_V363	Basic Sites	Basic Sites	TrimKR	1098.27	1097.61	PAEGKKGALEV	Chr_9_Csap_11308	AST-B	MFSRGVLWLACCTCLVALVRVAECKGPCMKGLPAYKCSYRVDGQGRPRVLNMKRLKRLFGSKGWTNVKKEPSPPRFFEVCCHGYVFYLIPPELAPPCLNGLWPGECSWRPQGKGRLRMTNYEKMHQWERKGWKVVKKRSTGGPFREVCCSGKVSYLAQQSSPTPKPGRKRAVEGKSVEGRKRSRERKRMSEKEPTPVKKPVSKKMPGEGRKKPATEKKKSVQGKKKSVPGKKTAPGKKITTLRKKTTPKKKPAAGKRKPATRKEKPAQGKKKSVPEKKLGSGKKKPIPRKKPVETSTPRKEASLQKKKKVKTSTPSALDKKKPVPSTKPVPVKTPSQRKKSLPQKRRGQGKKPAEGKKGALEVKQEQKSRNTTSPKTETRIKTRPKTETRTKTRPKTET…	24
G359_K368	Basic Sites	Basic Sites	Extended	1129.28	1128.62	GALEVKQEQK	Chr_9_Csap_11308	AST-B	MFSRGVLWLACCTCLVALVRVAECKGPCMKGLPAYKCSYRVDGQGRPRVLNMKRLKRLFGSKGWTNVKKEPSPPRFFEVCCHGYVFYLIPPELAPPCLNGLWPGECSWRPQGKGRLRMTNYEKMHQWERKGWKVVKKRSTGGPFREVCCSGKVSYLAQQSSPTPKPGRKRAVEGKSVEGRKRSRERKRMSEKEPTPVKKPVSKKMPGEGRKKPATEKKKSVQGKKKSVPGKKTAPGKKITTLRKKTTPKKKPAAGKRKPATRKEKPAQGKKKSVPEKKLGSGKKKPIPRKKPVETSTPRKEASLQKKKKVKTSTPSALDKKKPVPSTKPVPVKTPSQRKKSLPQKRRGQGKKPAEGKKGALEVKQEQKSRNTTSPKTETRIKTRPKTETRTKTRPKTET…	24
G359_Q367	Basic Sites	Basic Sites	TrimKR	1001.11	1000.52	GALEVKQEQ	Chr_9_Csap_11308	AST-B	MFSRGVLWLACCTCLVALVRVAECKGPCMKGLPAYKCSYRVDGQGRPRVLNMKRLKRLFGSKGWTNVKKEPSPPRFFEVCCHGYVFYLIPPELAPPCLNGLWPGECSWRPQGKGRLRMTNYEKMHQWERKGWKVVKKRSTGGPFREVCCSGKVSYLAQQSSPTPKPGRKRAVEGKSVEGRKRSRERKRMSEKEPTPVKKPVSKKMPGEGRKKPATEKKKSVQGKKKSVPGKKTAPGKKITTLRKKTTPKKKPAAGKRKPATRKEKPAQGKKKSVPEKKLGSGKKKPIPRKKPVETSTPRKEASLQKKKKVKTSTPSALDKKKPVPSTKPVPVKTPSQRKKSLPQKRRGQGKKPAEGKKGALEVKQEQKSRNTTSPKTETRIKTRPKTETRTKTRPKTET…	24
Q365_R370	Basic Sites	Basic Sites	Extended	774.833	774.404	QEQKSR	Chr_9_Csap_11308	AST-B	MFSRGVLWLACCTCLVALVRVAECKGPCMKGLPAYKCSYRVDGQGRPRVLNMKRLKRLFGSKGWTNVKKEPSPPRFFEVCCHGYVFYLIPPELAPPCLNGLWPGECSWRPQGKGRLRMTNYEKMHQWERKGWKVVKKRSTGGPFREVCCSGKVSYLAQQSSPTPKPGRKRAVEGKSVEGRKRSRERKRMSEKEPTPVKKPVSKKMPGEGRKKPATEKKKSVQGKKKSVPGKKTAPGKKITTLRKKTTPKKKPAAGKRKPATRKEKPAQGKKKSVPEKKLGSGKKKPIPRKKPVETSTPRKEASLQKKKKVKTSTPSALDKKKPVPSTKPVPVKTPSQRKKSLPQKRRGQGKKPAEGKKGALEVKQEQKSRNTTSPKTETRIKTRPKTETRTKTRPKTET…	24
Q365_S369	Basic Sites	Basic Sites	TrimKR	618.645	618.302	QEQKS	Chr_9_Csap_11308	AST-B	MFSRGVLWLACCTCLVALVRVAECKGPCMKGLPAYKCSYRVDGQGRPRVLNMKRLKRLFGSKGWTNVKKEPSPPRFFEVCCHGYVFYLIPPELAPPCLNGLWPGECSWRPQGKGRLRMTNYEKMHQWERKGWKVVKKRSTGGPFREVCCSGKVSYLAQQSSPTPKPGRKRAVEGKSVEGRKRSRERKRMSEKEPTPVKKPVSKKMPGEGRKKPATEKKKSVQGKKKSVPGKKTAPGKKITTLRKKTTPKKKPAAGKRKPATRKEKPAQGKKKSVPEKKLGSGKKKPIPRKKPVETSTPRKEASLQKKKKVKTSTPSALDKKKPVPSTKPVPVKTPSQRKKSLPQKRRGQGKKPAEGKKGALEVKQEQKSRNTTSPKTETRIKTRPKTETRTKTRPKTET…	24
S369_K376	Basic Sites	Basic Sites	Extended	889.965	889.467	SRNTTSPK	Chr_9_Csap_11308	AST-B	MFSRGVLWLACCTCLVALVRVAECKGPCMKGLPAYKCSYRVDGQGRPRVLNMKRLKRLFGSKGWTNVKKEPSPPRFFEVCCHGYVFYLIPPELAPPCLNGLWPGECSWRPQGKGRLRMTNYEKMHQWERKGWKVVKKRSTGGPFREVCCSGKVSYLAQQSSPTPKPGRKRAVEGKSVEGRKRSRERKRMSEKEPTPVKKPVSKKMPGEGRKKPATEKKKSVQGKKKSVPGKKTAPGKKITTLRKKTTPKKKPAAGKRKPATRKEKPAQGKKKSVPEKKLGSGKKKPIPRKKPVETSTPRKEASLQKKKKVKTSTPSALDKKKPVPSTKPVPVKTPSQRKKSLPQKRRGQGKKPAEGKKGALEVKQEQKSRNTTSPKTETRIKTRPKTETRTKTRPKTET…	24
S369_P375	Basic Sites	Basic Sites	TrimKR	761.791	761.372	SRNTTSP	Chr_9_Csap_11308	AST-B	MFSRGVLWLACCTCLVALVRVAECKGPCMKGLPAYKCSYRVDGQGRPRVLNMKRLKRLFGSKGWTNVKKEPSPPRFFEVCCHGYVFYLIPPELAPPCLNGLWPGECSWRPQGKGRLRMTNYEKMHQWERKGWKVVKKRSTGGPFREVCCSGKVSYLAQQSSPTPKPGRKRAVEGKSVEGRKRSRERKRMSEKEPTPVKKPVSKKMPGEGRKKPATEKKKSVQGKKKSVPGKKTAPGKKITTLRKKTTPKKKPAAGKRKPATRKEKPAQGKKKSVPEKKLGSGKKKPIPRKKPVETSTPRKEASLQKKKKVKTSTPSALDKKKPVPSTKPVPVKTPSQRKKSLPQKRRGQGKKPAEGKKGALEVKQEQKSRNTTSPKTETRIKTRPKTETRTKTRPKTET…	24
N371_R380	Basic Sites	Basic Sites	Extended	1134.21	1133.57	NTTSPKTETR	Chr_9_Csap_11308	AST-B	MFSRGVLWLACCTCLVALVRVAECKGPCMKGLPAYKCSYRVDGQGRPRVLNMKRLKRLFGSKGWTNVKKEPSPPRFFEVCCHGYVFYLIPPELAPPCLNGLWPGECSWRPQGKGRLRMTNYEKMHQWERKGWKVVKKRSTGGPFREVCCSGKVSYLAQQSSPTPKPGRKRAVEGKSVEGRKRSRERKRMSEKEPTPVKKPVSKKMPGEGRKKPATEKKKSVQGKKKSVPGKKTAPGKKITTLRKKTTPKKKPAAGKRKPATRKEKPAQGKKKSVPEKKLGSGKKKPIPRKKPVETSTPRKEASLQKKKKVKTSTPSALDKKKPVPSTKPVPVKTPSQRKKSLPQKRRGQGKKPAEGKKGALEVKQEQKSRNTTSPKTETRIKTRPKTETRTKTRPKTET…	24
N371_T379	Basic Sites	Basic Sites	TrimKR	978.025	977.472	NTTSPKTET	Chr_9_Csap_11308	AST-B	MFSRGVLWLACCTCLVALVRVAECKGPCMKGLPAYKCSYRVDGQGRPRVLNMKRLKRLFGSKGWTNVKKEPSPPRFFEVCCHGYVFYLIPPELAPPCLNGLWPGECSWRPQGKGRLRMTNYEKMHQWERKGWKVVKKRSTGGPFREVCCSGKVSYLAQQSSPTPKPGRKRAVEGKSVEGRKRSRERKRMSEKEPTPVKKPVSKKMPGEGRKKPATEKKKSVQGKKKSVPGKKTAPGKKITTLRKKTTPKKKPAAGKRKPATRKEKPAQGKKKSVPEKKLGSGKKKPIPRKKPVETSTPRKEASLQKKKKVKTSTPSALDKKKPVPSTKPVPVKTPSQRKKSLPQKRRGQGKKPAEGKKGALEVKQEQKSRNTTSPKTETRIKTRPKTETRTKTRPKTET…	24
T377_K382	Basic Sites	Basic Sites	Extended	746.863	746.434	TETRIK	Chr_9_Csap_11308	AST-B	MFSRGVLWLACCTCLVALVRVAECKGPCMKGLPAYKCSYRVDGQGRPRVLNMKRLKRLFGSKGWTNVKKEPSPPRFFEVCCHGYVFYLIPPELAPPCLNGLWPGECSWRPQGKGRLRMTNYEKMHQWERKGWKVVKKRSTGGPFREVCCSGKVSYLAQQSSPTPKPGRKRAVEGKSVEGRKRSRERKRMSEKEPTPVKKPVSKKMPGEGRKKPATEKKKSVQGKKKSVPGKKTAPGKKITTLRKKTTPKKKPAAGKRKPATRKEKPAQGKKKSVPEKKLGSGKKKPIPRKKPVETSTPRKEASLQKKKKVKTSTPSALDKKKPVPSTKPVPVKTPSQRKKSLPQKRRGQGKKPAEGKKGALEVKQEQKSRNTTSPKTETRIKTRPKTETRTKTRPKTET…	24
T377_I381	Basic Sites	Basic Sites	TrimKR	618.689	618.339	TETRI	Chr_9_Csap_11308	AST-B	MFSRGVLWLACCTCLVALVRVAECKGPCMKGLPAYKCSYRVDGQGRPRVLNMKRLKRLFGSKGWTNVKKEPSPPRFFEVCCHGYVFYLIPPELAPPCLNGLWPGECSWRPQGKGRLRMTNYEKMHQWERKGWKVVKKRSTGGPFREVCCSGKVSYLAQQSSPTPKPGRKRAVEGKSVEGRKRSRERKRMSEKEPTPVKKPVSKKMPGEGRKKPATEKKKSVQGKKKSVPGKKTAPGKKITTLRKKTTPKKKPAAGKRKPATRKEKPAQGKKKSVPEKKLGSGKKKPIPRKKPVETSTPRKEASLQKKKKVKTSTPSALDKKKPVPSTKPVPVKTPSQRKKSLPQKRRGQGKKPAEGKKGALEVKQEQKSRNTTSPKTETRIKTRPKTETRTKTRPKTET…	24
I381_R384	Basic Sites	Basic Sites	Extended	516.642	516.344	IKTR	Chr_9_Csap_11308	AST-B	MFSRGVLWLACCTCLVALVRVAECKGPCMKGLPAYKCSYRVDGQGRPRVLNMKRLKRLFGSKGWTNVKKEPSPPRFFEVCCHGYVFYLIPPELAPPCLNGLWPGECSWRPQGKGRLRMTNYEKMHQWERKGWKVVKKRSTGGPFREVCCSGKVSYLAQQSSPTPKPGRKRAVEGKSVEGRKRSRERKRMSEKEPTPVKKPVSKKMPGEGRKKPATEKKKSVQGKKKSVPGKKTAPGKKITTLRKKTTPKKKPAAGKRKPATRKEKPAQGKKKSVPEKKLGSGKKKPIPRKKPVETSTPRKEASLQKKKKVKTSTPSALDKKKPVPSTKPVPVKTPSQRKKSLPQKRRGQGKKPAEGKKGALEVKQEQKSRNTTSPKTETRIKTRPKTETRTKTRPKTET…	24
I381_T383	Basic Sites	Basic Sites	TrimKR	360.455	360.242	IKT	Chr_9_Csap_11308	AST-B	MFSRGVLWLACCTCLVALVRVAECKGPCMKGLPAYKCSYRVDGQGRPRVLNMKRLKRLFGSKGWTNVKKEPSPPRFFEVCCHGYVFYLIPPELAPPCLNGLWPGECSWRPQGKGRLRMTNYEKMHQWERKGWKVVKKRSTGGPFREVCCSGKVSYLAQQSSPTPKPGRKRAVEGKSVEGRKRSRERKRMSEKEPTPVKKPVSKKMPGEGRKKPATEKKKSVQGKKKSVPGKKTAPGKKITTLRKKTTPKKKPAAGKRKPATRKEKPAQGKKKSVPEKKLGSGKKKPIPRKKPVETSTPRKEASLQKKKKVKTSTPSALDKKKPVPSTKPVPVKTPSQRKKSLPQKRRGQGKKPAEGKKGALEVKQEQKSRNTTSPKTETRIKTRPKTETRTKTRPKTET…	24
T383_K386	Basic Sites	Basic Sites	Extended	500.599	500.312	TRPK	Chr_9_Csap_11308	AST-B	MFSRGVLWLACCTCLVALVRVAECKGPCMKGLPAYKCSYRVDGQGRPRVLNMKRLKRLFGSKGWTNVKKEPSPPRFFEVCCHGYVFYLIPPELAPPCLNGLWPGECSWRPQGKGRLRMTNYEKMHQWERKGWKVVKKRSTGGPFREVCCSGKVSYLAQQSSPTPKPGRKRAVEGKSVEGRKRSRERKRMSEKEPTPVKKPVSKKMPGEGRKKPATEKKKSVQGKKKSVPGKKTAPGKKITTLRKKTTPKKKPAAGKRKPATRKEKPAQGKKKSVPEKKLGSGKKKPIPRKKPVETSTPRKEASLQKKKKVKTSTPSALDKKKPVPSTKPVPVKTPSQRKKSLPQKRRGQGKKPAEGKKGALEVKQEQKSRNTTSPKTETRIKTRPKTETRTKTRPKTET…	24
T383_P385	Basic Sites	Basic Sites	TrimKR	372.425	372.217	TRP	Chr_9_Csap_11308	AST-B	MFSRGVLWLACCTCLVALVRVAECKGPCMKGLPAYKCSYRVDGQGRPRVLNMKRLKRLFGSKGWTNVKKEPSPPRFFEVCCHGYVFYLIPPELAPPCLNGLWPGECSWRPQGKGRLRMTNYEKMHQWERKGWKVVKKRSTGGPFREVCCSGKVSYLAQQSSPTPKPGRKRAVEGKSVEGRKRSRERKRMSEKEPTPVKKPVSKKMPGEGRKKPATEKKKSVQGKKKSVPGKKTAPGKKITTLRKKTTPKKKPAAGKRKPATRKEKPAQGKKKSVPEKKLGSGKKKPIPRKKPVETSTPRKEASLQKKKKVKTSTPSALDKKKPVPSTKPVPVKTPSQRKKSLPQKRRGQGKKPAEGKKGALEVKQEQKSRNTTSPKTETRIKTRPKTETRTKTRPKTET…	24
P385_R390	Basic Sites	Basic Sites	Extended	730.82	730.402	PKTETR	Chr_9_Csap_11308	AST-B	MFSRGVLWLACCTCLVALVRVAECKGPCMKGLPAYKCSYRVDGQGRPRVLNMKRLKRLFGSKGWTNVKKEPSPPRFFEVCCHGYVFYLIPPELAPPCLNGLWPGECSWRPQGKGRLRMTNYEKMHQWERKGWKVVKKRSTGGPFREVCCSGKVSYLAQQSSPTPKPGRKRAVEGKSVEGRKRSRERKRMSEKEPTPVKKPVSKKMPGEGRKKPATEKKKSVQGKKKSVPGKKTAPGKKITTLRKKTTPKKKPAAGKRKPATRKEKPAQGKKKSVPEKKLGSGKKKPIPRKKPVETSTPRKEASLQKKKKVKTSTPSALDKKKPVPSTKPVPVKTPSQRKKSLPQKRRGQGKKPAEGKKGALEVKQEQKSRNTTSPKTETRIKTRPKTETRTKTRPKTET…	24
P385_T389	Basic Sites	Basic Sites	TrimKR	574.633	574.301	PKTET	Chr_9_Csap_11308	AST-B	MFSRGVLWLACCTCLVALVRVAECKGPCMKGLPAYKCSYRVDGQGRPRVLNMKRLKRLFGSKGWTNVKKEPSPPRFFEVCCHGYVFYLIPPELAPPCLNGLWPGECSWRPQGKGRLRMTNYEKMHQWERKGWKVVKKRSTGGPFREVCCSGKVSYLAQQSSPTPKPGRKRAVEGKSVEGRKRSRERKRMSEKEPTPVKKPVSKKMPGEGRKKPATEKKKSVQGKKKSVPGKKTAPGKKITTLRKKTTPKKKPAAGKRKPATRKEKPAQGKKKSVPEKKLGSGKKKPIPRKKPVETSTPRKEASLQKKKKVKTSTPSALDKKKPVPSTKPVPVKTPSQRKKSLPQKRRGQGKKPAEGKKGALEVKQEQKSRNTTSPKTETRIKTRPKTETRTKTRPKTET…	24
T387_K392	Basic Sites	Basic Sites	Extended	734.808	734.397	TETRTK	Chr_9_Csap_11308	AST-B	MFSRGVLWLACCTCLVALVRVAECKGPCMKGLPAYKCSYRVDGQGRPRVLNMKRLKRLFGSKGWTNVKKEPSPPRFFEVCCHGYVFYLIPPELAPPCLNGLWPGECSWRPQGKGRLRMTNYEKMHQWERKGWKVVKKRSTGGPFREVCCSGKVSYLAQQSSPTPKPGRKRAVEGKSVEGRKRSRERKRMSEKEPTPVKKPVSKKMPGEGRKKPATEKKKSVQGKKKSVPGKKTAPGKKITTLRKKTTPKKKPAAGKRKPATRKEKPAQGKKKSVPEKKLGSGKKKPIPRKKPVETSTPRKEASLQKKKKVKTSTPSALDKKKPVPSTKPVPVKTPSQRKKSLPQKRRGQGKKPAEGKKGALEVKQEQKSRNTTSPKTETRIKTRPKTETRTKTRPKTET…	24
T387_T391	Basic Sites	Basic Sites	TrimKR	606.634	606.302	TETRT	Chr_9_Csap_11308	AST-B	MFSRGVLWLACCTCLVALVRVAECKGPCMKGLPAYKCSYRVDGQGRPRVLNMKRLKRLFGSKGWTNVKKEPSPPRFFEVCCHGYVFYLIPPELAPPCLNGLWPGECSWRPQGKGRLRMTNYEKMHQWERKGWKVVKKRSTGGPFREVCCSGKVSYLAQQSSPTPKPGRKRAVEGKSVEGRKRSRERKRMSEKEPTPVKKPVSKKMPGEGRKKPATEKKKSVQGKKKSVPGKKTAPGKKITTLRKKTTPKKKPAAGKRKPATRKEKPAQGKKKSVPEKKLGSGKKKPIPRKKPVETSTPRKEASLQKKKKVKTSTPSALDKKKPVPSTKPVPVKTPSQRKKSLPQKRRGQGKKPAEGKKGALEVKQEQKSRNTTSPKTETRIKTRPKTETRTKTRPKTET…	24
T391_R394	Basic Sites	Basic Sites	Extended	504.588	504.307	TKTR	Chr_9_Csap_11308	AST-B	MFSRGVLWLACCTCLVALVRVAECKGPCMKGLPAYKCSYRVDGQGRPRVLNMKRLKRLFGSKGWTNVKKEPSPPRFFEVCCHGYVFYLIPPELAPPCLNGLWPGECSWRPQGKGRLRMTNYEKMHQWERKGWKVVKKRSTGGPFREVCCSGKVSYLAQQSSPTPKPGRKRAVEGKSVEGRKRSRERKRMSEKEPTPVKKPVSKKMPGEGRKKPATEKKKSVQGKKKSVPGKKTAPGKKITTLRKKTTPKKKPAAGKRKPATRKEKPAQGKKKSVPEKKLGSGKKKPIPRKKPVETSTPRKEASLQKKKKVKTSTPSALDKKKPVPSTKPVPVKTPSQRKKSLPQKRRGQGKKPAEGKKGALEVKQEQKSRNTTSPKTETRIKTRPKTETRTKTRPKTET…	24
T391_T393	Basic Sites	Basic Sites	TrimKR	348.4	348.206	TKT	Chr_9_Csap_11308	AST-B	MFSRGVLWLACCTCLVALVRVAECKGPCMKGLPAYKCSYRVDGQGRPRVLNMKRLKRLFGSKGWTNVKKEPSPPRFFEVCCHGYVFYLIPPELAPPCLNGLWPGECSWRPQGKGRLRMTNYEKMHQWERKGWKVVKKRSTGGPFREVCCSGKVSYLAQQSSPTPKPGRKRAVEGKSVEGRKRSRERKRMSEKEPTPVKKPVSKKMPGEGRKKPATEKKKSVQGKKKSVPGKKTAPGKKITTLRKKTTPKKKPAAGKRKPATRKEKPAQGKKKSVPEKKLGSGKKKPIPRKKPVETSTPRKEASLQKKKKVKTSTPSALDKKKPVPSTKPVPVKTPSQRKKSLPQKRRGQGKKPAEGKKGALEVKQEQKSRNTTSPKTETRIKTRPKTETRTKTRPKTET…	24
T393_K396	Basic Sites	Basic Sites	Extended	500.599	500.312	TRPK	Chr_9_Csap_11308	AST-B	MFSRGVLWLACCTCLVALVRVAECKGPCMKGLPAYKCSYRVDGQGRPRVLNMKRLKRLFGSKGWTNVKKEPSPPRFFEVCCHGYVFYLIPPELAPPCLNGLWPGECSWRPQGKGRLRMTNYEKMHQWERKGWKVVKKRSTGGPFREVCCSGKVSYLAQQSSPTPKPGRKRAVEGKSVEGRKRSRERKRMSEKEPTPVKKPVSKKMPGEGRKKPATEKKKSVQGKKKSVPGKKTAPGKKITTLRKKTTPKKKPAAGKRKPATRKEKPAQGKKKSVPEKKLGSGKKKPIPRKKPVETSTPRKEASLQKKKKVKTSTPSALDKKKPVPSTKPVPVKTPSQRKKSLPQKRRGQGKKPAEGKKGALEVKQEQKSRNTTSPKTETRIKTRPKTETRTKTRPKTET…	24
T393_P395	Basic Sites	Basic Sites	TrimKR	372.425	372.217	TRP	Chr_9_Csap_11308	AST-B	MFSRGVLWLACCTCLVALVRVAECKGPCMKGLPAYKCSYRVDGQGRPRVLNMKRLKRLFGSKGWTNVKKEPSPPRFFEVCCHGYVFYLIPPELAPPCLNGLWPGECSWRPQGKGRLRMTNYEKMHQWERKGWKVVKKRSTGGPFREVCCSGKVSYLAQQSSPTPKPGRKRAVEGKSVEGRKRSRERKRMSEKEPTPVKKPVSKKMPGEGRKKPATEKKKSVQGKKKSVPGKKTAPGKKITTLRKKTTPKKKPAAGKRKPATRKEKPAQGKKKSVPEKKLGSGKKKPIPRKKPVETSTPRKEASLQKKKKVKTSTPSALDKKKPVPSTKPVPVKTPSQRKKSLPQKRRGQGKKPAEGKKGALEVKQEQKSRNTTSPKTETRIKTRPKTETRTKTRPKTET…	24
P395_K402	Basic Sites	Basic Sites	Extended	901.028	900.497	PKTETPTK	Chr_9_Csap_11308	AST-B	MFSRGVLWLACCTCLVALVRVAECKGPCMKGLPAYKCSYRVDGQGRPRVLNMKRLKRLFGSKGWTNVKKEPSPPRFFEVCCHGYVFYLIPPELAPPCLNGLWPGECSWRPQGKGRLRMTNYEKMHQWERKGWKVVKKRSTGGPFREVCCSGKVSYLAQQSSPTPKPGRKRAVEGKSVEGRKRSRERKRMSEKEPTPVKKPVSKKMPGEGRKKPATEKKKSVQGKKKSVPGKKTAPGKKITTLRKKTTPKKKPAAGKRKPATRKEKPAQGKKKSVPEKKLGSGKKKPIPRKKPVETSTPRKEASLQKKKKVKTSTPSALDKKKPVPSTKPVPVKTPSQRKKSLPQKRRGQGKKPAEGKKGALEVKQEQKSRNTTSPKTETRIKTRPKTETRTKTRPKTET…	24
P395_T401	Basic Sites	Basic Sites	TrimKR	772.854	772.402	PKTETPT	Chr_9_Csap_11308	AST-B	MFSRGVLWLACCTCLVALVRVAECKGPCMKGLPAYKCSYRVDGQGRPRVLNMKRLKRLFGSKGWTNVKKEPSPPRFFEVCCHGYVFYLIPPELAPPCLNGLWPGECSWRPQGKGRLRMTNYEKMHQWERKGWKVVKKRSTGGPFREVCCSGKVSYLAQQSSPTPKPGRKRAVEGKSVEGRKRSRERKRMSEKEPTPVKKPVSKKMPGEGRKKPATEKKKSVQGKKKSVPGKKTAPGKKITTLRKKTTPKKKPAAGKRKPATRKEKPAQGKKKSVPEKKLGSGKKKPIPRKKPVETSTPRKEASLQKKKKVKTSTPSALDKKKPVPSTKPVPVKTPSQRKKSLPQKRRGQGKKPAEGKKGALEVKQEQKSRNTTSPKTETRIKTRPKTETRTKTRPKTET…	24
T397_K406	Basic Sites	Basic Sites	Extended	1115.29	1114.63	TETPTKTLPK	Chr_9_Csap_11308	AST-B	MFSRGVLWLACCTCLVALVRVAECKGPCMKGLPAYKCSYRVDGQGRPRVLNMKRLKRLFGSKGWTNVKKEPSPPRFFEVCCHGYVFYLIPPELAPPCLNGLWPGECSWRPQGKGRLRMTNYEKMHQWERKGWKVVKKRSTGGPFREVCCSGKVSYLAQQSSPTPKPGRKRAVEGKSVEGRKRSRERKRMSEKEPTPVKKPVSKKMPGEGRKKPATEKKKSVQGKKKSVPGKKTAPGKKITTLRKKTTPKKKPAAGKRKPATRKEKPAQGKKKSVPEKKLGSGKKKPIPRKKPVETSTPRKEASLQKKKKVKTSTPSALDKKKPVPSTKPVPVKTPSQRKKSLPQKRRGQGKKPAEGKKGALEVKQEQKSRNTTSPKTETRIKTRPKTETRTKTRPKTET…	24
T397_P405	Basic Sites	Basic Sites	TrimKR	987.119	986.534	TETPTKTLP	Chr_9_Csap_11308	AST-B	MFSRGVLWLACCTCLVALVRVAECKGPCMKGLPAYKCSYRVDGQGRPRVLNMKRLKRLFGSKGWTNVKKEPSPPRFFEVCCHGYVFYLIPPELAPPCLNGLWPGECSWRPQGKGRLRMTNYEKMHQWERKGWKVVKKRSTGGPFREVCCSGKVSYLAQQSSPTPKPGRKRAVEGKSVEGRKRSRERKRMSEKEPTPVKKPVSKKMPGEGRKKPATEKKKSVQGKKKSVPGKKTAPGKKITTLRKKTTPKKKPAAGKRKPATRKEKPAQGKKKSVPEKKLGSGKKKPIPRKKPVETSTPRKEASLQKKKKVKTSTPSALDKKKPVPSTKPVPVKTPSQRKKSLPQKRRGQGKKPAEGKKGALEVKQEQKSRNTTSPKTETRIKTRPKTETRTKTRPKTET…	24
T403_K408	Basic Sites	Basic Sites	Extended	700.834	700.417	TLPKDK	Chr_9_Csap_11308	AST-B	MFSRGVLWLACCTCLVALVRVAECKGPCMKGLPAYKCSYRVDGQGRPRVLNMKRLKRLFGSKGWTNVKKEPSPPRFFEVCCHGYVFYLIPPELAPPCLNGLWPGECSWRPQGKGRLRMTNYEKMHQWERKGWKVVKKRSTGGPFREVCCSGKVSYLAQQSSPTPKPGRKRAVEGKSVEGRKRSRERKRMSEKEPTPVKKPVSKKMPGEGRKKPATEKKKSVQGKKKSVPGKKTAPGKKITTLRKKTTPKKKPAAGKRKPATRKEKPAQGKKKSVPEKKLGSGKKKPIPRKKPVETSTPRKEASLQKKKKVKTSTPSALDKKKPVPSTKPVPVKTPSQRKKSLPQKRRGQGKKPAEGKKGALEVKQEQKSRNTTSPKTETRIKTRPKTETRTKTRPKTET…	24
T403_D407	Basic Sites	Basic Sites	TrimKR	572.66	572.322	TLPKD	Chr_9_Csap_11308	AST-B	MFSRGVLWLACCTCLVALVRVAECKGPCMKGLPAYKCSYRVDGQGRPRVLNMKRLKRLFGSKGWTNVKKEPSPPRFFEVCCHGYVFYLIPPELAPPCLNGLWPGECSWRPQGKGRLRMTNYEKMHQWERKGWKVVKKRSTGGPFREVCCSGKVSYLAQQSSPTPKPGRKRAVEGKSVEGRKRSRERKRMSEKEPTPVKKPVSKKMPGEGRKKPATEKKKSVQGKKKSVPGKKTAPGKKITTLRKKTTPKKKPAAGKRKPATRKEKPAQGKKKSVPEKKLGSGKKKPIPRKKPVETSTPRKEASLQKKKKVKTSTPSALDKKKPVPSTKPVPVKTPSQRKKSLPQKRRGQGKKPAEGKKGALEVKQEQKSRNTTSPKTETRIKTRPKTETRTKTRPKTET…	24
D407_K419	Basic Sites	Basic Sites	Extended	1418.74	1417.86	DKITPIPPTVLPK	Chr_9_Csap_11308	AST-B	MFSRGVLWLACCTCLVALVRVAECKGPCMKGLPAYKCSYRVDGQGRPRVLNMKRLKRLFGSKGWTNVKKEPSPPRFFEVCCHGYVFYLIPPELAPPCLNGLWPGECSWRPQGKGRLRMTNYEKMHQWERKGWKVVKKRSTGGPFREVCCSGKVSYLAQQSSPTPKPGRKRAVEGKSVEGRKRSRERKRMSEKEPTPVKKPVSKKMPGEGRKKPATEKKKSVQGKKKSVPGKKTAPGKKITTLRKKTTPKKKPAAGKRKPATRKEKPAQGKKKSVPEKKLGSGKKKPIPRKKPVETSTPRKEASLQKKKKVKTSTPSALDKKKPVPSTKPVPVKTPSQRKKSLPQKRRGQGKKPAEGKKGALEVKQEQKSRNTTSPKTETRIKTRPKTETRTKTRPKTET…	24
D407_P418	Basic Sites	Basic Sites	TrimKR	1290.57	1289.76	DKITPIPPTVLP	Chr_9_Csap_11308	AST-B	MFSRGVLWLACCTCLVALVRVAECKGPCMKGLPAYKCSYRVDGQGRPRVLNMKRLKRLFGSKGWTNVKKEPSPPRFFEVCCHGYVFYLIPPELAPPCLNGLWPGECSWRPQGKGRLRMTNYEKMHQWERKGWKVVKKRSTGGPFREVCCSGKVSYLAQQSSPTPKPGRKRAVEGKSVEGRKRSRERKRMSEKEPTPVKKPVSKKMPGEGRKKPATEKKKSVQGKKKSVPGKKTAPGKKITTLRKKTTPKKKPAAGKRKPATRKEKPAQGKKKSVPEKKLGSGKKKPIPRKKPVETSTPRKEASLQKKKKVKTSTPSALDKKKPVPSTKPVPVKTPSQRKKSLPQKRRGQGKKPAEGKKGALEVKQEQKSRNTTSPKTETRIKTRPKTETRTKTRPKTET…	24
I409_K429	Basic Sites	Basic Sites	Extended	2234.75	2233.35	ITPIPPTVLPKVQLPPTTPPK	Chr_9_Csap_11308	AST-B	MFSRGVLWLACCTCLVALVRVAECKGPCMKGLPAYKCSYRVDGQGRPRVLNMKRLKRLFGSKGWTNVKKEPSPPRFFEVCCHGYVFYLIPPELAPPCLNGLWPGECSWRPQGKGRLRMTNYEKMHQWERKGWKVVKKRSTGGPFREVCCSGKVSYLAQQSSPTPKPGRKRAVEGKSVEGRKRSRERKRMSEKEPTPVKKPVSKKMPGEGRKKPATEKKKSVQGKKKSVPGKKTAPGKKITTLRKKTTPKKKPAAGKRKPATRKEKPAQGKKKSVPEKKLGSGKKKPIPRKKPVETSTPRKEASLQKKKKVKTSTPSALDKKKPVPSTKPVPVKTPSQRKKSLPQKRRGQGKKPAEGKKGALEVKQEQKSRNTTSPKTETRIKTRPKTETRTKTRPKTET…	24
I409_P428	Basic Sites	Basic Sites	TrimKR	2106.58	2105.26	ITPIPPTVLPKVQLPPTTPP	Chr_9_Csap_11308	AST-B	MFSRGVLWLACCTCLVALVRVAECKGPCMKGLPAYKCSYRVDGQGRPRVLNMKRLKRLFGSKGWTNVKKEPSPPRFFEVCCHGYVFYLIPPELAPPCLNGLWPGECSWRPQGKGRLRMTNYEKMHQWERKGWKVVKKRSTGGPFREVCCSGKVSYLAQQSSPTPKPGRKRAVEGKSVEGRKRSRERKRMSEKEPTPVKKPVSKKMPGEGRKKPATEKKKSVQGKKKSVPGKKTAPGKKITTLRKKTTPKKKPAAGKRKPATRKEKPAQGKKKSVPEKKLGSGKKKPIPRKKPVETSTPRKEASLQKKKKVKTSTPSALDKKKPVPSTKPVPVKTPSQRKKSLPQKRRGQGKKPAEGKKGALEVKQEQKSRNTTSPKTETRIKTRPKTETRTKTRPKTET…	24
V420_K439	Basic Sites	Basic Sites	Extended	2126.57	2125.26	VQLPPTTPPKNISVPVTLPK	Chr_9_Csap_11308	AST-B	MFSRGVLWLACCTCLVALVRVAECKGPCMKGLPAYKCSYRVDGQGRPRVLNMKRLKRLFGSKGWTNVKKEPSPPRFFEVCCHGYVFYLIPPELAPPCLNGLWPGECSWRPQGKGRLRMTNYEKMHQWERKGWKVVKKRSTGGPFREVCCSGKVSYLAQQSSPTPKPGRKRAVEGKSVEGRKRSRERKRMSEKEPTPVKKPVSKKMPGEGRKKPATEKKKSVQGKKKSVPGKKTAPGKKITTLRKKTTPKKKPAAGKRKPATRKEKPAQGKKKSVPEKKLGSGKKKPIPRKKPVETSTPRKEASLQKKKKVKTSTPSALDKKKPVPSTKPVPVKTPSQRKKSLPQKRRGQGKKPAEGKKGALEVKQEQKSRNTTSPKTETRIKTRPKTETRTKTRPKTET…	24
V420_P438	Basic Sites	Basic Sites	TrimKR	1998.39	1997.16	VQLPPTTPPKNISVPVTLP	Chr_9_Csap_11308	AST-B	MFSRGVLWLACCTCLVALVRVAECKGPCMKGLPAYKCSYRVDGQGRPRVLNMKRLKRLFGSKGWTNVKKEPSPPRFFEVCCHGYVFYLIPPELAPPCLNGLWPGECSWRPQGKGRLRMTNYEKMHQWERKGWKVVKKRSTGGPFREVCCSGKVSYLAQQSSPTPKPGRKRAVEGKSVEGRKRSRERKRMSEKEPTPVKKPVSKKMPGEGRKKPATEKKKSVQGKKKSVPGKKTAPGKKITTLRKKTTPKKKPAAGKRKPATRKEKPAQGKKKSVPEKKLGSGKKKPIPRKKPVETSTPRKEASLQKKKKVKTSTPSALDKKKPVPSTKPVPVKTPSQRKKSLPQKRRGQGKKPAEGKKGALEVKQEQKSRNTTSPKTETRIKTRPKTETRTKTRPKTET…	24
N430_K449	Basic Sites	Basic Sites	Extended	2088.48	2087.2	NISVPVTLPKNVTVPSTPPK	Chr_9_Csap_11308	AST-B	MFSRGVLWLACCTCLVALVRVAECKGPCMKGLPAYKCSYRVDGQGRPRVLNMKRLKRLFGSKGWTNVKKEPSPPRFFEVCCHGYVFYLIPPELAPPCLNGLWPGECSWRPQGKGRLRMTNYEKMHQWERKGWKVVKKRSTGGPFREVCCSGKVSYLAQQSSPTPKPGRKRAVEGKSVEGRKRSRERKRMSEKEPTPVKKPVSKKMPGEGRKKPATEKKKSVQGKKKSVPGKKTAPGKKITTLRKKTTPKKKPAAGKRKPATRKEKPAQGKKKSVPEKKLGSGKKKPIPRKKPVETSTPRKEASLQKKKKVKTSTPSALDKKKPVPSTKPVPVKTPSQRKKSLPQKRRGQGKKPAEGKKGALEVKQEQKSRNTTSPKTETRIKTRPKTETRTKTRPKTET…	24
N430_P448	Basic Sites	Basic Sites	TrimKR	1960.3	1959.11	NISVPVTLPKNVTVPSTPP	Chr_9_Csap_11308	AST-B	MFSRGVLWLACCTCLVALVRVAECKGPCMKGLPAYKCSYRVDGQGRPRVLNMKRLKRLFGSKGWTNVKKEPSPPRFFEVCCHGYVFYLIPPELAPPCLNGLWPGECSWRPQGKGRLRMTNYEKMHQWERKGWKVVKKRSTGGPFREVCCSGKVSYLAQQSSPTPKPGRKRAVEGKSVEGRKRSRERKRMSEKEPTPVKKPVSKKMPGEGRKKPATEKKKSVQGKKKSVPGKKTAPGKKITTLRKKTTPKKKPAAGKRKPATRKEKPAQGKKKSVPEKKLGSGKKKPIPRKKPVETSTPRKEASLQKKKKVKTSTPSALDKKKPVPSTKPVPVKTPSQRKKSLPQKRRGQGKKPAEGKKGALEVKQEQKSRNTTSPKTETRIKTRPKTETRTKTRPKTET…	24
N440_K459	Basic Sites	Basic Sites	Extended	2076.42	2075.17	NVTVPSTPPKNITVSVTPPK	Chr_9_Csap_11308	AST-B	MFSRGVLWLACCTCLVALVRVAECKGPCMKGLPAYKCSYRVDGQGRPRVLNMKRLKRLFGSKGWTNVKKEPSPPRFFEVCCHGYVFYLIPPELAPPCLNGLWPGECSWRPQGKGRLRMTNYEKMHQWERKGWKVVKKRSTGGPFREVCCSGKVSYLAQQSSPTPKPGRKRAVEGKSVEGRKRSRERKRMSEKEPTPVKKPVSKKMPGEGRKKPATEKKKSVQGKKKSVPGKKTAPGKKITTLRKKTTPKKKPAAGKRKPATRKEKPAQGKKKSVPEKKLGSGKKKPIPRKKPVETSTPRKEASLQKKKKVKTSTPSALDKKKPVPSTKPVPVKTPSQRKKSLPQKRRGQGKKPAEGKKGALEVKQEQKSRNTTSPKTETRIKTRPKTETRTKTRPKTET…	24
N440_P458	Basic Sites	Basic Sites	TrimKR	1948.25	1947.07	NVTVPSTPPKNITVSVTPP	Chr_9_Csap_11308	AST-B	MFSRGVLWLACCTCLVALVRVAECKGPCMKGLPAYKCSYRVDGQGRPRVLNMKRLKRLFGSKGWTNVKKEPSPPRFFEVCCHGYVFYLIPPELAPPCLNGLWPGECSWRPQGKGRLRMTNYEKMHQWERKGWKVVKKRSTGGPFREVCCSGKVSYLAQQSSPTPKPGRKRAVEGKSVEGRKRSRERKRMSEKEPTPVKKPVSKKMPGEGRKKPATEKKKSVQGKKKSVPGKKTAPGKKITTLRKKTTPKKKPAAGKRKPATRKEKPAQGKKKSVPEKKLGSGKKKPIPRKKPVETSTPRKEASLQKKKKVKTSTPSALDKKKPVPSTKPVPVKTPSQRKKSLPQKRRGQGKKPAEGKKGALEVKQEQKSRNTTSPKTETRIKTRPKTETRTKTRPKTET…	24
N450_K491	Basic Sites	Basic Sites	Extended	4496.11	4493.32	NITVSVTPPKNVTVPSTPPMNITAPTTFPNNETIPSFLSQNK	Chr_9_Csap_11308	AST-B	MFSRGVLWLACCTCLVALVRVAECKGPCMKGLPAYKCSYRVDGQGRPRVLNMKRLKRLFGSKGWTNVKKEPSPPRFFEVCCHGYVFYLIPPELAPPCLNGLWPGECSWRPQGKGRLRMTNYEKMHQWERKGWKVVKKRSTGGPFREVCCSGKVSYLAQQSSPTPKPGRKRAVEGKSVEGRKRSRERKRMSEKEPTPVKKPVSKKMPGEGRKKPATEKKKSVQGKKKSVPGKKTAPGKKITTLRKKTTPKKKPAAGKRKPATRKEKPAQGKKKSVPEKKLGSGKKKPIPRKKPVETSTPRKEASLQKKKKVKTSTPSALDKKKPVPSTKPVPVKTPSQRKKSLPQKRRGQGKKPAEGKKGALEVKQEQKSRNTTSPKTETRIKTRPKTETRTKTRPKTET…	24
N450_N490	Basic Sites	Basic Sites	TrimKR	4367.94	4365.23	NITVSVTPPKNVTVPSTPPMNITAPTTFPNNETIPSFLSQN	Chr_9_Csap_11308	AST-B	MFSRGVLWLACCTCLVALVRVAECKGPCMKGLPAYKCSYRVDGQGRPRVLNMKRLKRLFGSKGWTNVKKEPSPPRFFEVCCHGYVFYLIPPELAPPCLNGLWPGECSWRPQGKGRLRMTNYEKMHQWERKGWKVVKKRSTGGPFREVCCSGKVSYLAQQSSPTPKPGRKRAVEGKSVEGRKRSRERKRMSEKEPTPVKKPVSKKMPGEGRKKPATEKKKSVQGKKKSVPGKKTAPGKKITTLRKKTTPKKKPAAGKRKPATRKEKPAQGKKKSVPEKKLGSGKKKPIPRKKPVETSTPRKEASLQKKKKVKTSTPSALDKKKPVPSTKPVPVKTPSQRKKSLPQKRRGQGKKPAEGKKGALEVKQEQKSRNTTSPKTETRIKTRPKTETRTKTRPKTET…	24
N460_K502	Basic Sites	Basic Sites	Extended	4560.2	4557.35	NVTVPSTPPMNITAPTTFPNNETIPSFLSQNKTLPTPPTAPPK	Chr_9_Csap_11308	AST-B	MFSRGVLWLACCTCLVALVRVAECKGPCMKGLPAYKCSYRVDGQGRPRVLNMKRLKRLFGSKGWTNVKKEPSPPRFFEVCCHGYVFYLIPPELAPPCLNGLWPGECSWRPQGKGRLRMTNYEKMHQWERKGWKVVKKRSTGGPFREVCCSGKVSYLAQQSSPTPKPGRKRAVEGKSVEGRKRSRERKRMSEKEPTPVKKPVSKKMPGEGRKKPATEKKKSVQGKKKSVPGKKTAPGKKITTLRKKTTPKKKPAAGKRKPATRKEKPAQGKKKSVPEKKLGSGKKKPIPRKKPVETSTPRKEASLQKKKKVKTSTPSALDKKKPVPSTKPVPVKTPSQRKKSLPQKRRGQGKKPAEGKKGALEVKQEQKSRNTTSPKTETRIKTRPKTETRTKTRPKTET…	24
N460_P501	Basic Sites	Basic Sites	TrimKR	4432.03	4429.26	NVTVPSTPPMNITAPTTFPNNETIPSFLSQNKTLPTPPTAPP	Chr_9_Csap_11308	AST-B	MFSRGVLWLACCTCLVALVRVAECKGPCMKGLPAYKCSYRVDGQGRPRVLNMKRLKRLFGSKGWTNVKKEPSPPRFFEVCCHGYVFYLIPPELAPPCLNGLWPGECSWRPQGKGRLRMTNYEKMHQWERKGWKVVKKRSTGGPFREVCCSGKVSYLAQQSSPTPKPGRKRAVEGKSVEGRKRSRERKRMSEKEPTPVKKPVSKKMPGEGRKKPATEKKKSVQGKKKSVPGKKTAPGKKITTLRKKTTPKKKPAAGKRKPATRKEKPAQGKKKSVPEKKLGSGKKKPIPRKKPVETSTPRKEASLQKKKKVKTSTPSALDKKKPVPSTKPVPVKTPSQRKKSLPQKRRGQGKKPAEGKKGALEVKQEQKSRNTTSPKTETRIKTRPKTETRTKTRPKTET…	24
T492_K512	Basic Sites	Basic Sites	Extended	2155.52	2154.2	TLPTPPTAPPKTEPAPTTLPK	Chr_9_Csap_11308	AST-B	MFSRGVLWLACCTCLVALVRVAECKGPCMKGLPAYKCSYRVDGQGRPRVLNMKRLKRLFGSKGWTNVKKEPSPPRFFEVCCHGYVFYLIPPELAPPCLNGLWPGECSWRPQGKGRLRMTNYEKMHQWERKGWKVVKKRSTGGPFREVCCSGKVSYLAQQSSPTPKPGRKRAVEGKSVEGRKRSRERKRMSEKEPTPVKKPVSKKMPGEGRKKPATEKKKSVQGKKKSVPGKKTAPGKKITTLRKKTTPKKKPAAGKRKPATRKEKPAQGKKKSVPEKKLGSGKKKPIPRKKPVETSTPRKEASLQKKKKVKTSTPSALDKKKPVPSTKPVPVKTPSQRKKSLPQKRRGQGKKPAEGKKGALEVKQEQKSRNTTSPKTETRIKTRPKTETRTKTRPKTET…	24
T492_P511	Basic Sites	Basic Sites	TrimKR	2027.35	2026.1	TLPTPPTAPPKTEPAPTTLP	Chr_9_Csap_11308	AST-B	MFSRGVLWLACCTCLVALVRVAECKGPCMKGLPAYKCSYRVDGQGRPRVLNMKRLKRLFGSKGWTNVKKEPSPPRFFEVCCHGYVFYLIPPELAPPCLNGLWPGECSWRPQGKGRLRMTNYEKMHQWERKGWKVVKKRSTGGPFREVCCSGKVSYLAQQSSPTPKPGRKRAVEGKSVEGRKRSRERKRMSEKEPTPVKKPVSKKMPGEGRKKPATEKKKSVQGKKKSVPGKKTAPGKKITTLRKKTTPKKKPAAGKRKPATRKEKPAQGKKKSVPEKKLGSGKKKPIPRKKPVETSTPRKEASLQKKKKVKTSTPSALDKKKPVPSTKPVPVKTPSQRKKSLPQKRRGQGKKPAEGKKGALEVKQEQKSRNTTSPKTETRIKTRPKTETRTKTRPKTET…	24
T503_K522	Basic Sites	Basic Sites	Extended	2067.37	2066.13	TEPAPTTLPKNVTAPSTLTK	Chr_9_Csap_11308	AST-B	MFSRGVLWLACCTCLVALVRVAECKGPCMKGLPAYKCSYRVDGQGRPRVLNMKRLKRLFGSKGWTNVKKEPSPPRFFEVCCHGYVFYLIPPELAPPCLNGLWPGECSWRPQGKGRLRMTNYEKMHQWERKGWKVVKKRSTGGPFREVCCSGKVSYLAQQSSPTPKPGRKRAVEGKSVEGRKRSRERKRMSEKEPTPVKKPVSKKMPGEGRKKPATEKKKSVQGKKKSVPGKKTAPGKKITTLRKKTTPKKKPAAGKRKPATRKEKPAQGKKKSVPEKKLGSGKKKPIPRKKPVETSTPRKEASLQKKKKVKTSTPSALDKKKPVPSTKPVPVKTPSQRKKSLPQKRRGQGKKPAEGKKGALEVKQEQKSRNTTSPKTETRIKTRPKTETRTKTRPKTET…	24
T503_T521	Basic Sites	Basic Sites	TrimKR	1939.19	1938.04	TEPAPTTLPKNVTAPSTLT	Chr_9_Csap_11308	AST-B	MFSRGVLWLACCTCLVALVRVAECKGPCMKGLPAYKCSYRVDGQGRPRVLNMKRLKRLFGSKGWTNVKKEPSPPRFFEVCCHGYVFYLIPPELAPPCLNGLWPGECSWRPQGKGRLRMTNYEKMHQWERKGWKVVKKRSTGGPFREVCCSGKVSYLAQQSSPTPKPGRKRAVEGKSVEGRKRSRERKRMSEKEPTPVKKPVSKKMPGEGRKKPATEKKKSVQGKKKSVPGKKTAPGKKITTLRKKTTPKKKPAAGKRKPATRKEKPAQGKKKSVPEKKLGSGKKKPIPRKKPVETSTPRKEASLQKKKKVKTSTPSALDKKKPVPSTKPVPVKTPSQRKKSLPQKRRGQGKKPAEGKKGALEVKQEQKSRNTTSPKTETRIKTRPKTETRTKTRPKTET…	24
N513_K524	Basic Sites	Basic Sites	Extended	1260.45	1259.71	NVTAPSTLTKTK	Chr_9_Csap_11308	AST-B	MFSRGVLWLACCTCLVALVRVAECKGPCMKGLPAYKCSYRVDGQGRPRVLNMKRLKRLFGSKGWTNVKKEPSPPRFFEVCCHGYVFYLIPPELAPPCLNGLWPGECSWRPQGKGRLRMTNYEKMHQWERKGWKVVKKRSTGGPFREVCCSGKVSYLAQQSSPTPKPGRKRAVEGKSVEGRKRSRERKRMSEKEPTPVKKPVSKKMPGEGRKKPATEKKKSVQGKKKSVPGKKTAPGKKITTLRKKTTPKKKPAAGKRKPATRKEKPAQGKKKSVPEKKLGSGKKKPIPRKKPVETSTPRKEASLQKKKKVKTSTPSALDKKKPVPSTKPVPVKTPSQRKKSLPQKRRGQGKKPAEGKKGALEVKQEQKSRNTTSPKTETRIKTRPKTETRTKTRPKTET…	24
N513_T523	Basic Sites	Basic Sites	TrimKR	1132.28	1131.62	NVTAPSTLTKT	Chr_9_Csap_11308	AST-B	MFSRGVLWLACCTCLVALVRVAECKGPCMKGLPAYKCSYRVDGQGRPRVLNMKRLKRLFGSKGWTNVKKEPSPPRFFEVCCHGYVFYLIPPELAPPCLNGLWPGECSWRPQGKGRLRMTNYEKMHQWERKGWKVVKKRSTGGPFREVCCSGKVSYLAQQSSPTPKPGRKRAVEGKSVEGRKRSRERKRMSEKEPTPVKKPVSKKMPGEGRKKPATEKKKSVQGKKKSVPGKKTAPGKKITTLRKKTTPKKKPAAGKRKPATRKEKPAQGKKKSVPEKKLGSGKKKPIPRKKPVETSTPRKEASLQKKKKVKTSTPSALDKKKPVPSTKPVPVKTPSQRKKSLPQKRRGQGKKPAEGKKGALEVKQEQKSRNTTSPKTETRIKTRPKTETRTKTRPKTET…	24
T523_K532	Basic Sites	Basic Sites	Extended	1127.35	1126.66	TKPPLTLTEK	Chr_9_Csap_11308	AST-B	MFSRGVLWLACCTCLVALVRVAECKGPCMKGLPAYKCSYRVDGQGRPRVLNMKRLKRLFGSKGWTNVKKEPSPPRFFEVCCHGYVFYLIPPELAPPCLNGLWPGECSWRPQGKGRLRMTNYEKMHQWERKGWKVVKKRSTGGPFREVCCSGKVSYLAQQSSPTPKPGRKRAVEGKSVEGRKRSRERKRMSEKEPTPVKKPVSKKMPGEGRKKPATEKKKSVQGKKKSVPGKKTAPGKKITTLRKKTTPKKKPAAGKRKPATRKEKPAQGKKKSVPEKKLGSGKKKPIPRKKPVETSTPRKEASLQKKKKVKTSTPSALDKKKPVPSTKPVPVKTPSQRKKSLPQKRRGQGKKPAEGKKGALEVKQEQKSRNTTSPKTETRIKTRPKTETRTKTRPKTET…	24
T523_E531	Basic Sites	Basic Sites	TrimKR	999.173	998.57	TKPPLTLTE	Chr_9_Csap_11308	AST-B	MFSRGVLWLACCTCLVALVRVAECKGPCMKGLPAYKCSYRVDGQGRPRVLNMKRLKRLFGSKGWTNVKKEPSPPRFFEVCCHGYVFYLIPPELAPPCLNGLWPGECSWRPQGKGRLRMTNYEKMHQWERKGWKVVKKRSTGGPFREVCCSGKVSYLAQQSSPTPKPGRKRAVEGKSVEGRKRSRERKRMSEKEPTPVKKPVSKKMPGEGRKKPATEKKKSVQGKKKSVPGKKTAPGKKITTLRKKTTPKKKPAAGKRKPATRKEKPAQGKKKSVPEKKLGSGKKKPIPRKKPVETSTPRKEASLQKKKKVKTSTPSALDKKKPVPSTKPVPVKTPSQRKKSLPQKRRGQGKKPAEGKKGALEVKQEQKSRNTTSPKTETRIKTRPKTETRTKTRPKTET…	24
P525_R537	Basic Sites	Basic Sites	Extended	1422.65	1421.79	PPLTLTEKPSSPR	Chr_9_Csap_11308	AST-B	MFSRGVLWLACCTCLVALVRVAECKGPCMKGLPAYKCSYRVDGQGRPRVLNMKRLKRLFGSKGWTNVKKEPSPPRFFEVCCHGYVFYLIPPELAPPCLNGLWPGECSWRPQGKGRLRMTNYEKMHQWERKGWKVVKKRSTGGPFREVCCSGKVSYLAQQSSPTPKPGRKRAVEGKSVEGRKRSRERKRMSEKEPTPVKKPVSKKMPGEGRKKPATEKKKSVQGKKKSVPGKKTAPGKKITTLRKKTTPKKKPAAGKRKPATRKEKPAQGKKKSVPEKKLGSGKKKPIPRKKPVETSTPRKEASLQKKKKVKTSTPSALDKKKPVPSTKPVPVKTPSQRKKSLPQKRRGQGKKPAEGKKGALEVKQEQKSRNTTSPKTETRIKTRPKTETRTKTRPKTET…	24
P525_P536	Basic Sites	Basic Sites	TrimKR	1266.46	1265.69	PPLTLTEKPSSP	Chr_9_Csap_11308	AST-B	MFSRGVLWLACCTCLVALVRVAECKGPCMKGLPAYKCSYRVDGQGRPRVLNMKRLKRLFGSKGWTNVKKEPSPPRFFEVCCHGYVFYLIPPELAPPCLNGLWPGECSWRPQGKGRLRMTNYEKMHQWERKGWKVVKKRSTGGPFREVCCSGKVSYLAQQSSPTPKPGRKRAVEGKSVEGRKRSRERKRMSEKEPTPVKKPVSKKMPGEGRKKPATEKKKSVQGKKKSVPGKKTAPGKKITTLRKKTTPKKKPAAGKRKPATRKEKPAQGKKKSVPEKKLGSGKKKPIPRKKPVETSTPRKEASLQKKKKVKTSTPSALDKKKPVPSTKPVPVKTPSQRKKSLPQKRRGQGKKPAEGKKGALEVKQEQKSRNTTSPKTETRIKTRPKTETRTKTRPKTET…	24
P533_K543	Basic Sites	Basic Sites	Extended	1159.22	1158.57	PSSPRNETSGK	Chr_9_Csap_11308	AST-B	MFSRGVLWLACCTCLVALVRVAECKGPCMKGLPAYKCSYRVDGQGRPRVLNMKRLKRLFGSKGWTNVKKEPSPPRFFEVCCHGYVFYLIPPELAPPCLNGLWPGECSWRPQGKGRLRMTNYEKMHQWERKGWKVVKKRSTGGPFREVCCSGKVSYLAQQSSPTPKPGRKRAVEGKSVEGRKRSRERKRMSEKEPTPVKKPVSKKMPGEGRKKPATEKKKSVQGKKKSVPGKKTAPGKKITTLRKKTTPKKKPAAGKRKPATRKEKPAQGKKKSVPEKKLGSGKKKPIPRKKPVETSTPRKEASLQKKKKVKTSTPSALDKKKPVPSTKPVPVKTPSQRKKSLPQKRRGQGKKPAEGKKGALEVKQEQKSRNTTSPKTETRIKTRPKTETRTKTRPKTET…	24
P533_G542	Basic Sites	Basic Sites	TrimKR	1031.05	1030.47	PSSPRNETSG	Chr_9_Csap_11308	AST-B	MFSRGVLWLACCTCLVALVRVAECKGPCMKGLPAYKCSYRVDGQGRPRVLNMKRLKRLFGSKGWTNVKKEPSPPRFFEVCCHGYVFYLIPPELAPPCLNGLWPGECSWRPQGKGRLRMTNYEKMHQWERKGWKVVKKRSTGGPFREVCCSGKVSYLAQQSSPTPKPGRKRAVEGKSVEGRKRSRERKRMSEKEPTPVKKPVSKKMPGEGRKKPATEKKKSVQGKKKSVPGKKTAPGKKITTLRKKTTPKKKPAAGKRKPATRKEKPAQGKKKSVPEKKLGSGKKKPIPRKKPVETSTPRKEASLQKKKKVKTSTPSALDKKKPVPSTKPVPVKTPSQRKKSLPQKRRGQGKKPAEGKKGALEVKQEQKSRNTTSPKTETRIKTRPKTETRTKTRPKTET…	24
N538_K545	Basic Sites	Basic Sites	Extended	859.935	859.445	NETSGKPK	Chr_9_Csap_11308	AST-B	MFSRGVLWLACCTCLVALVRVAECKGPCMKGLPAYKCSYRVDGQGRPRVLNMKRLKRLFGSKGWTNVKKEPSPPRFFEVCCHGYVFYLIPPELAPPCLNGLWPGECSWRPQGKGRLRMTNYEKMHQWERKGWKVVKKRSTGGPFREVCCSGKVSYLAQQSSPTPKPGRKRAVEGKSVEGRKRSRERKRMSEKEPTPVKKPVSKKMPGEGRKKPATEKKKSVQGKKKSVPGKKTAPGKKITTLRKKTTPKKKPAAGKRKPATRKEKPAQGKKKSVPEKKLGSGKKKPIPRKKPVETSTPRKEASLQKKKKVKTSTPSALDKKKPVPSTKPVPVKTPSQRKKSLPQKRRGQGKKPAEGKKGALEVKQEQKSRNTTSPKTETRIKTRPKTETRTKTRPKTET…	24
N538_P544	Basic Sites	Basic Sites	TrimKR	731.761	731.35	NETSGKP	Chr_9_Csap_11308	AST-B	MFSRGVLWLACCTCLVALVRVAECKGPCMKGLPAYKCSYRVDGQGRPRVLNMKRLKRLFGSKGWTNVKKEPSPPRFFEVCCHGYVFYLIPPELAPPCLNGLWPGECSWRPQGKGRLRMTNYEKMHQWERKGWKVVKKRSTGGPFREVCCSGKVSYLAQQSSPTPKPGRKRAVEGKSVEGRKRSRERKRMSEKEPTPVKKPVSKKMPGEGRKKPATEKKKSVQGKKKSVPGKKTAPGKKITTLRKKTTPKKKPAAGKRKPATRKEKPAQGKKKSVPEKKLGSGKKKPIPRKKPVETSTPRKEASLQKKKKVKTSTPSALDKKKPVPSTKPVPVKTPSQRKKSLPQKRRGQGKKPAEGKKGALEVKQEQKSRNTTSPKTETRIKTRPKTETRTKTRPKTET…	24
P544_R550	Basic Sites	Basic Sites	Extended	781.954	781.486	PKTALPR	Chr_9_Csap_11308	AST-B	MFSRGVLWLACCTCLVALVRVAECKGPCMKGLPAYKCSYRVDGQGRPRVLNMKRLKRLFGSKGWTNVKKEPSPPRFFEVCCHGYVFYLIPPELAPPCLNGLWPGECSWRPQGKGRLRMTNYEKMHQWERKGWKVVKKRSTGGPFREVCCSGKVSYLAQQSSPTPKPGRKRAVEGKSVEGRKRSRERKRMSEKEPTPVKKPVSKKMPGEGRKKPATEKKKSVQGKKKSVPGKKTAPGKKITTLRKKTTPKKKPAAGKRKPATRKEKPAQGKKKSVPEKKLGSGKKKPIPRKKPVETSTPRKEASLQKKKKVKTSTPSALDKKKPVPSTKPVPVKTPSQRKKSLPQKRRGQGKKPAEGKKGALEVKQEQKSRNTTSPKTETRIKTRPKTETRTKTRPKTET…	24
P544_P549	Basic Sites	Basic Sites	TrimKR	625.767	625.385	PKTALP	Chr_9_Csap_11308	AST-B	MFSRGVLWLACCTCLVALVRVAECKGPCMKGLPAYKCSYRVDGQGRPRVLNMKRLKRLFGSKGWTNVKKEPSPPRFFEVCCHGYVFYLIPPELAPPCLNGLWPGECSWRPQGKGRLRMTNYEKMHQWERKGWKVVKKRSTGGPFREVCCSGKVSYLAQQSSPTPKPGRKRAVEGKSVEGRKRSRERKRMSEKEPTPVKKPVSKKMPGEGRKKPATEKKKSVQGKKKSVPGKKTAPGKKITTLRKKTTPKKKPAAGKRKPATRKEKPAQGKKKSVPEKKLGSGKKKPIPRKKPVETSTPRKEASLQKKKKVKTSTPSALDKKKPVPSTKPVPVKTPSQRKKSLPQKRRGQGKKPAEGKKGALEVKQEQKSRNTTSPKTETRIKTRPKTETRTKTRPKTET…	24
T546_K556	Basic Sites	Basic Sites	Extended	1132.28	1131.63	TALPRTSTASK	Chr_9_Csap_11308	AST-B	MFSRGVLWLACCTCLVALVRVAECKGPCMKGLPAYKCSYRVDGQGRPRVLNMKRLKRLFGSKGWTNVKKEPSPPRFFEVCCHGYVFYLIPPELAPPCLNGLWPGECSWRPQGKGRLRMTNYEKMHQWERKGWKVVKKRSTGGPFREVCCSGKVSYLAQQSSPTPKPGRKRAVEGKSVEGRKRSRERKRMSEKEPTPVKKPVSKKMPGEGRKKPATEKKKSVQGKKKSVPGKKTAPGKKITTLRKKTTPKKKPAAGKRKPATRKEKPAQGKKKSVPEKKLGSGKKKPIPRKKPVETSTPRKEASLQKKKKVKTSTPSALDKKKPVPSTKPVPVKTPSQRKKSLPQKRRGQGKKPAEGKKGALEVKQEQKSRNTTSPKTETRIKTRPKTETRTKTRPKTET…	24
T546_S555	Basic Sites	Basic Sites	TrimKR	1004.11	1003.53	TALPRTSTAS	Chr_9_Csap_11308	AST-B	MFSRGVLWLACCTCLVALVRVAECKGPCMKGLPAYKCSYRVDGQGRPRVLNMKRLKRLFGSKGWTNVKKEPSPPRFFEVCCHGYVFYLIPPELAPPCLNGLWPGECSWRPQGKGRLRMTNYEKMHQWERKGWKVVKKRSTGGPFREVCCSGKVSYLAQQSSPTPKPGRKRAVEGKSVEGRKRSRERKRMSEKEPTPVKKPVSKKMPGEGRKKPATEKKKSVQGKKKSVPGKKTAPGKKITTLRKKTTPKKKPAAGKRKPATRKEKPAQGKKKSVPEKKLGSGKKKPIPRKKPVETSTPRKEASLQKKKKVKTSTPSALDKKKPVPSTKPVPVKTPSQRKKSLPQKRRGQGKKPAEGKKGALEVKQEQKSRNTTSPKTETRIKTRPKTETRTKTRPKTET…	24
T551_R558	Basic Sites	Basic Sites	Extended	850.928	850.456	TSTASKTR	Chr_9_Csap_11308	AST-B	MFSRGVLWLACCTCLVALVRVAECKGPCMKGLPAYKCSYRVDGQGRPRVLNMKRLKRLFGSKGWTNVKKEPSPPRFFEVCCHGYVFYLIPPELAPPCLNGLWPGECSWRPQGKGRLRMTNYEKMHQWERKGWKVVKKRSTGGPFREVCCSGKVSYLAQQSSPTPKPGRKRAVEGKSVEGRKRSRERKRMSEKEPTPVKKPVSKKMPGEGRKKPATEKKKSVQGKKKSVPGKKTAPGKKITTLRKKTTPKKKPAAGKRKPATRKEKPAQGKKKSVPEKKLGSGKKKPIPRKKPVETSTPRKEASLQKKKKVKTSTPSALDKKKPVPSTKPVPVKTPSQRKKSLPQKRRGQGKKPAEGKKGALEVKQEQKSRNTTSPKTETRIKTRPKTETRTKTRPKTET…	24
T551_T557	Basic Sites	Basic Sites	TrimKR	694.741	694.355	TSTASKT	Chr_9_Csap_11308	AST-B	MFSRGVLWLACCTCLVALVRVAECKGPCMKGLPAYKCSYRVDGQGRPRVLNMKRLKRLFGSKGWTNVKKEPSPPRFFEVCCHGYVFYLIPPELAPPCLNGLWPGECSWRPQGKGRLRMTNYEKMHQWERKGWKVVKKRSTGGPFREVCCSGKVSYLAQQSSPTPKPGRKRAVEGKSVEGRKRSRERKRMSEKEPTPVKKPVSKKMPGEGRKKPATEKKKSVQGKKKSVPGKKTAPGKKITTLRKKTTPKKKPAAGKRKPATRKEKPAQGKKKSVPEKKLGSGKKKPIPRKKPVETSTPRKEASLQKKKKVKTSTPSALDKKKPVPSTKPVPVKTPSQRKKSLPQKRRGQGKKPAEGKKGALEVKQEQKSRNTTSPKTETRIKTRPKTETRTKTRPKTET…	24
T557_R566	Basic Sites	Basic Sites	Extended	1229.36	1228.67	TRSVQPETRR	Chr_9_Csap_11308	AST-B	MFSRGVLWLACCTCLVALVRVAECKGPCMKGLPAYKCSYRVDGQGRPRVLNMKRLKRLFGSKGWTNVKKEPSPPRFFEVCCHGYVFYLIPPELAPPCLNGLWPGECSWRPQGKGRLRMTNYEKMHQWERKGWKVVKKRSTGGPFREVCCSGKVSYLAQQSSPTPKPGRKRAVEGKSVEGRKRSRERKRMSEKEPTPVKKPVSKKMPGEGRKKPATEKKKSVQGKKKSVPGKKTAPGKKITTLRKKTTPKKKPAAGKRKPATRKEKPAQGKKKSVPEKKLGSGKKKPIPRKKPVETSTPRKEASLQKKKKVKTSTPSALDKKKPVPSTKPVPVKTPSQRKKSLPQKRRGQGKKPAEGKKGALEVKQEQKSRNTTSPKTETRIKTRPKTETRTKTRPKTET…	24
T557_T564	Basic Sites	Basic Sites	TrimKR	916.987	916.467	TRSVQPET	Chr_9_Csap_11308	AST-B	MFSRGVLWLACCTCLVALVRVAECKGPCMKGLPAYKCSYRVDGQGRPRVLNMKRLKRLFGSKGWTNVKKEPSPPRFFEVCCHGYVFYLIPPELAPPCLNGLWPGECSWRPQGKGRLRMTNYEKMHQWERKGWKVVKKRSTGGPFREVCCSGKVSYLAQQSSPTPKPGRKRAVEGKSVEGRKRSRERKRMSEKEPTPVKKPVSKKMPGEGRKKPATEKKKSVQGKKKSVPGKKTAPGKKITTLRKKTTPKKKPAAGKRKPATRKEKPAQGKKKSVPEKKLGSGKKKPIPRKKPVETSTPRKEASLQKKKKVKTSTPSALDKKKPVPSTKPVPVKTPSQRKKSLPQKRRGQGKKPAEGKKGALEVKQEQKSRNTTSPKTETRIKTRPKTETRTKTRPKTET…	24
S559_K567	Basic Sites	Basic Sites	Extended	1100.24	1099.61	SVQPETRRK	Chr_9_Csap_11308	AST-B	MFSRGVLWLACCTCLVALVRVAECKGPCMKGLPAYKCSYRVDGQGRPRVLNMKRLKRLFGSKGWTNVKKEPSPPRFFEVCCHGYVFYLIPPELAPPCLNGLWPGECSWRPQGKGRLRMTNYEKMHQWERKGWKVVKKRSTGGPFREVCCSGKVSYLAQQSSPTPKPGRKRAVEGKSVEGRKRSRERKRMSEKEPTPVKKPVSKKMPGEGRKKPATEKKKSVQGKKKSVPGKKTAPGKKITTLRKKTTPKKKPAAGKRKPATRKEKPAQGKKKSVPEKKLGSGKKKPIPRKKPVETSTPRKEASLQKKKKVKTSTPSALDKKKPVPSTKPVPVKTPSQRKKSLPQKRRGQGKKPAEGKKGALEVKQEQKSRNTTSPKTETRIKTRPKTETRTKTRPKTET…	24
S559_T564	Basic Sites	Basic Sites	TrimKR	659.695	659.318	SVQPET	Chr_9_Csap_11308	AST-B	MFSRGVLWLACCTCLVALVRVAECKGPCMKGLPAYKCSYRVDGQGRPRVLNMKRLKRLFGSKGWTNVKKEPSPPRFFEVCCHGYVFYLIPPELAPPCLNGLWPGECSWRPQGKGRLRMTNYEKMHQWERKGWKVVKKRSTGGPFREVCCSGKVSYLAQQSSPTPKPGRKRAVEGKSVEGRKRSRERKRMSEKEPTPVKKPVSKKMPGEGRKKPATEKKKSVQGKKKSVPGKKTAPGKKITTLRKKTTPKKKPAAGKRKPATRKEKPAQGKKKSVPEKKLGSGKKKPIPRKKPVETSTPRKEASLQKKKKVKTSTPSALDKKKPVPSTKPVPVKTPSQRKKSLPQKRRGQGKKPAEGKKGALEVKQEQKSRNTTSPKTETRIKTRPKTETRTKTRPKTET…	24
K567_R568	Basic Sites	Basic Sites	Extended	302.378	302.212	KR	Chr_9_Csap_11308	AST-B	MFSRGVLWLACCTCLVALVRVAECKGPCMKGLPAYKCSYRVDGQGRPRVLNMKRLKRLFGSKGWTNVKKEPSPPRFFEVCCHGYVFYLIPPELAPPCLNGLWPGECSWRPQGKGRLRMTNYEKMHQWERKGWKVVKKRSTGGPFREVCCSGKVSYLAQQSSPTPKPGRKRAVEGKSVEGRKRSRERKRMSEKEPTPVKKPVSKKMPGEGRKKPATEKKKSVQGKKKSVPGKKTAPGKKITTLRKKTTPKKKPAAGKRKPATRKEKPAQGKKKSVPEKKLGSGKKKPIPRKKPVETSTPRKEASLQKKKKVKTSTPSALDKKKPVPSTKPVPVKTPSQRKKSLPQKRRGQGKKPAEGKKGALEVKQEQKSRNTTSPKTETRIKTRPKTETRTKTRPKTET…	24
R568_K592	Basic Sites	Basic Sites	Extended	2660.84	2659.31	RSTDGGQTEALINETGQVQGEKDVK	Chr_9_Csap_11308	AST-B	MFSRGVLWLACCTCLVALVRVAECKGPCMKGLPAYKCSYRVDGQGRPRVLNMKRLKRLFGSKGWTNVKKEPSPPRFFEVCCHGYVFYLIPPELAPPCLNGLWPGECSWRPQGKGRLRMTNYEKMHQWERKGWKVVKKRSTGGPFREVCCSGKVSYLAQQSSPTPKPGRKRAVEGKSVEGRKRSRERKRMSEKEPTPVKKPVSKKMPGEGRKKPATEKKKSVQGKKKSVPGKKTAPGKKITTLRKKTTPKKKPAAGKRKPATRKEKPAQGKKKSVPEKKLGSGKKKPIPRKKPVETSTPRKEASLQKKKKVKTSTPSALDKKKPVPSTKPVPVKTPSQRKKSLPQKRRGQGKKPAEGKKGALEVKQEQKSRNTTSPKTETRIKTRPKTETRTKTRPKTET…	24
R568_V591	Basic Sites	Basic Sites	TrimKR	2532.66	2531.22	RSTDGGQTEALINETGQVQGEKDV	Chr_9_Csap_11308	AST-B	MFSRGVLWLACCTCLVALVRVAECKGPCMKGLPAYKCSYRVDGQGRPRVLNMKRLKRLFGSKGWTNVKKEPSPPRFFEVCCHGYVFYLIPPELAPPCLNGLWPGECSWRPQGKGRLRMTNYEKMHQWERKGWKVVKKRSTGGPFREVCCSGKVSYLAQQSSPTPKPGRKRAVEGKSVEGRKRSRERKRMSEKEPTPVKKPVSKKMPGEGRKKPATEKKKSVQGKKKSVPGKKTAPGKKITTLRKKTTPKKKPAAGKRKPATRKEKPAQGKKKSVPEKKLGSGKKKPIPRKKPVETSTPRKEASLQKKKKVKTSTPSALDKKKPVPSTKPVPVKTPSQRKKSLPQKRRGQGKKPAEGKKGALEVKQEQKSRNTTSPKTETRIKTRPKTETRTKTRPKTET…	24
S569_K597	Basic Sites	Basic Sites	Extended	3074.35	3072.57	STDGGQTEALINETGQVQGEKDVKTALRK	Chr_9_Csap_11308	AST-B	MFSRGVLWLACCTCLVALVRVAECKGPCMKGLPAYKCSYRVDGQGRPRVLNMKRLKRLFGSKGWTNVKKEPSPPRFFEVCCHGYVFYLIPPELAPPCLNGLWPGECSWRPQGKGRLRMTNYEKMHQWERKGWKVVKKRSTGGPFREVCCSGKVSYLAQQSSPTPKPGRKRAVEGKSVEGRKRSRERKRMSEKEPTPVKKPVSKKMPGEGRKKPATEKKKSVQGKKKSVPGKKTAPGKKITTLRKKTTPKKKPAAGKRKPATRKEKPAQGKKKSVPEKKLGSGKKKPIPRKKPVETSTPRKEASLQKKKKVKTSTPSALDKKKPVPSTKPVPVKTPSQRKKSLPQKRRGQGKKPAEGKKGALEVKQEQKSRNTTSPKTETRIKTRPKTETRTKTRPKTET…	24
S569_L595	Basic Sites	Basic Sites	TrimKR	2789.99	2788.38	STDGGQTEALINETGQVQGEKDVKTAL	Chr_9_Csap_11308	AST-B	MFSRGVLWLACCTCLVALVRVAECKGPCMKGLPAYKCSYRVDGQGRPRVLNMKRLKRLFGSKGWTNVKKEPSPPRFFEVCCHGYVFYLIPPELAPPCLNGLWPGECSWRPQGKGRLRMTNYEKMHQWERKGWKVVKKRSTGGPFREVCCSGKVSYLAQQSSPTPKPGRKRAVEGKSVEGRKRSRERKRMSEKEPTPVKKPVSKKMPGEGRKKPATEKKKSVQGKKKSVPGKKTAPGKKITTLRKKTTPKKKPAAGKRKPATRKEKPAQGKKKSVPEKKLGSGKKKPIPRKKPVETSTPRKEASLQKKKKVKTSTPSALDKKKPVPSTKPVPVKTPSQRKKSLPQKRRGQGKKPAEGKKGALEVKQEQKSRNTTSPKTETRIKTRPKTETRTKTRPKTET…	24
T593_K600	Basic Sites	Basic Sites	Extended	958.17	957.602	TALRKLEK	Chr_9_Csap_11308	AST-B	MFSRGVLWLACCTCLVALVRVAECKGPCMKGLPAYKCSYRVDGQGRPRVLNMKRLKRLFGSKGWTNVKKEPSPPRFFEVCCHGYVFYLIPPELAPPCLNGLWPGECSWRPQGKGRLRMTNYEKMHQWERKGWKVVKKRSTGGPFREVCCSGKVSYLAQQSSPTPKPGRKRAVEGKSVEGRKRSRERKRMSEKEPTPVKKPVSKKMPGEGRKKPATEKKKSVQGKKKSVPGKKTAPGKKITTLRKKTTPKKKPAAGKRKPATRKEKPAQGKKKSVPEKKLGSGKKKPIPRKKPVETSTPRKEASLQKKKKVKTSTPSALDKKKPVPSTKPVPVKTPSQRKKSLPQKRRGQGKKPAEGKKGALEVKQEQKSRNTTSPKTETRIKTRPKTETRTKTRPKTET…	24
T593_E599	Basic Sites	Basic Sites	TrimKR	829.996	829.507	TALRKLE	Chr_9_Csap_11308	AST-B	MFSRGVLWLACCTCLVALVRVAECKGPCMKGLPAYKCSYRVDGQGRPRVLNMKRLKRLFGSKGWTNVKKEPSPPRFFEVCCHGYVFYLIPPELAPPCLNGLWPGECSWRPQGKGRLRMTNYEKMHQWERKGWKVVKKRSTGGPFREVCCSGKVSYLAQQSSPTPKPGRKRAVEGKSVEGRKRSRERKRMSEKEPTPVKKPVSKKMPGEGRKKPATEKKKSVQGKKKSVPGKKTAPGKKITTLRKKTTPKKKPAAGKRKPATRKEKPAQGKKKSVPEKKLGSGKKKPIPRKKPVETSTPRKEASLQKKKKVKTSTPSALDKKKPVPSTKPVPVKTPSQRKKSLPQKRRGQGKKPAEGKKGALEVKQEQKSRNTTSPKTETRIKTRPKTETRTKTRPKTET…	24
L598_K603	Basic Sites	Basic Sites	Extended	760.843	760.402	LEKEDK	Chr_9_Csap_11308	AST-B	MFSRGVLWLACCTCLVALVRVAECKGPCMKGLPAYKCSYRVDGQGRPRVLNMKRLKRLFGSKGWTNVKKEPSPPRFFEVCCHGYVFYLIPPELAPPCLNGLWPGECSWRPQGKGRLRMTNYEKMHQWERKGWKVVKKRSTGGPFREVCCSGKVSYLAQQSSPTPKPGRKRAVEGKSVEGRKRSRERKRMSEKEPTPVKKPVSKKMPGEGRKKPATEKKKSVQGKKKSVPGKKTAPGKKITTLRKKTTPKKKPAAGKRKPATRKEKPAQGKKKSVPEKKLGSGKKKPIPRKKPVETSTPRKEASLQKKKKVKTSTPSALDKKKPVPSTKPVPVKTPSQRKKSLPQKRRGQGKKPAEGKKGALEVKQEQKSRNTTSPKTETRIKTRPKTETRTKTRPKTET…	24
L598_D602	Basic Sites	Basic Sites	TrimKR	632.669	632.307	LEKED	Chr_9_Csap_11308	AST-B	MFSRGVLWLACCTCLVALVRVAECKGPCMKGLPAYKCSYRVDGQGRPRVLNMKRLKRLFGSKGWTNVKKEPSPPRFFEVCCHGYVFYLIPPELAPPCLNGLWPGECSWRPQGKGRLRMTNYEKMHQWERKGWKVVKKRSTGGPFREVCCSGKVSYLAQQSSPTPKPGRKRAVEGKSVEGRKRSRERKRMSEKEPTPVKKPVSKKMPGEGRKKPATEKKKSVQGKKKSVPGKKTAPGKKITTLRKKTTPKKKPAAGKRKPATRKEKPAQGKKKSVPEKKLGSGKKKPIPRKKPVETSTPRKEASLQKKKKVKTSTPSALDKKKPVPSTKPVPVKTPSQRKKSLPQKRRGQGKKPAEGKKGALEVKQEQKSRNTTSPKTETRIKTRPKTETRTKTRPKTET…	24
E601_K606	Basic Sites	Basic Sites	Extended	703.751	703.355	EDKQGK	Chr_9_Csap_11308	AST-B	MFSRGVLWLACCTCLVALVRVAECKGPCMKGLPAYKCSYRVDGQGRPRVLNMKRLKRLFGSKGWTNVKKEPSPPRFFEVCCHGYVFYLIPPELAPPCLNGLWPGECSWRPQGKGRLRMTNYEKMHQWERKGWKVVKKRSTGGPFREVCCSGKVSYLAQQSSPTPKPGRKRAVEGKSVEGRKRSRERKRMSEKEPTPVKKPVSKKMPGEGRKKPATEKKKSVQGKKKSVPGKKTAPGKKITTLRKKTTPKKKPAAGKRKPATRKEKPAQGKKKSVPEKKLGSGKKKPIPRKKPVETSTPRKEASLQKKKKVKTSTPSALDKKKPVPSTKPVPVKTPSQRKKSLPQKRRGQGKKPAEGKKGALEVKQEQKSRNTTSPKTETRIKTRPKTETRTKTRPKTET…	24
E601_G605	Basic Sites	Basic Sites	TrimKR	575.577	575.26	EDKQG	Chr_9_Csap_11308	AST-B	MFSRGVLWLACCTCLVALVRVAECKGPCMKGLPAYKCSYRVDGQGRPRVLNMKRLKRLFGSKGWTNVKKEPSPPRFFEVCCHGYVFYLIPPELAPPCLNGLWPGECSWRPQGKGRLRMTNYEKMHQWERKGWKVVKKRSTGGPFREVCCSGKVSYLAQQSSPTPKPGRKRAVEGKSVEGRKRSRERKRMSEKEPTPVKKPVSKKMPGEGRKKPATEKKKSVQGKKKSVPGKKTAPGKKITTLRKKTTPKKKPAAGKRKPATRKEKPAQGKKKSVPEKKLGSGKKKPIPRKKPVETSTPRKEASLQKKKKVKTSTPSALDKKKPVPSTKPVPVKTPSQRKKSLPQKRRGQGKKPAEGKKGALEVKQEQKSRNTTSPKTETRIKTRPKTETRTKTRPKTET…	24
Q604_K608	Basic Sites	Basic Sites	Extended	590.739	590.326	QGKMK	Chr_9_Csap_11308	AST-B	MFSRGVLWLACCTCLVALVRVAECKGPCMKGLPAYKCSYRVDGQGRPRVLNMKRLKRLFGSKGWTNVKKEPSPPRFFEVCCHGYVFYLIPPELAPPCLNGLWPGECSWRPQGKGRLRMTNYEKMHQWERKGWKVVKKRSTGGPFREVCCSGKVSYLAQQSSPTPKPGRKRAVEGKSVEGRKRSRERKRMSEKEPTPVKKPVSKKMPGEGRKKPATEKKKSVQGKKKSVPGKKTAPGKKITTLRKKTTPKKKPAAGKRKPATRKEKPAQGKKKSVPEKKLGSGKKKPIPRKKPVETSTPRKEASLQKKKKVKTSTPSALDKKKPVPSTKPVPVKTPSQRKKSLPQKRRGQGKKPAEGKKGALEVKQEQKSRNTTSPKTETRIKTRPKTETRTKTRPKTET…	24
Q604_M607	Basic Sites	Basic Sites	TrimKR	462.565	462.231	QGKM	Chr_9_Csap_11308	AST-B	MFSRGVLWLACCTCLVALVRVAECKGPCMKGLPAYKCSYRVDGQGRPRVLNMKRLKRLFGSKGWTNVKKEPSPPRFFEVCCHGYVFYLIPPELAPPCLNGLWPGECSWRPQGKGRLRMTNYEKMHQWERKGWKVVKKRSTGGPFREVCCSGKVSYLAQQSSPTPKPGRKRAVEGKSVEGRKRSRERKRMSEKEPTPVKKPVSKKMPGEGRKKPATEKKKSVQGKKKSVPGKKTAPGKKITTLRKKTTPKKKPAAGKRKPATRKEKPAQGKKKSVPEKKLGSGKKKPIPRKKPVETSTPRKEASLQKKKKVKTSTPSALDKKKPVPSTKPVPVKTPSQRKKSLPQKRRGQGKKPAEGKKGALEVKQEQKSRNTTSPKTETRIKTRPKTETRTKTRPKTET…	24
M607_K622	Basic Sites	Basic Sites	Extended	1916.06	1914.84	MKGGHEFEHSHEEFSK	Chr_9_Csap_11308	AST-B	MFSRGVLWLACCTCLVALVRVAECKGPCMKGLPAYKCSYRVDGQGRPRVLNMKRLKRLFGSKGWTNVKKEPSPPRFFEVCCHGYVFYLIPPELAPPCLNGLWPGECSWRPQGKGRLRMTNYEKMHQWERKGWKVVKKRSTGGPFREVCCSGKVSYLAQQSSPTPKPGRKRAVEGKSVEGRKRSRERKRMSEKEPTPVKKPVSKKMPGEGRKKPATEKKKSVQGKKKSVPGKKTAPGKKITTLRKKTTPKKKPAAGKRKPATRKEKPAQGKKKSVPEKKLGSGKKKPIPRKKPVETSTPRKEASLQKKKKVKTSTPSALDKKKPVPSTKPVPVKTPSQRKKSLPQKRRGQGKKPAEGKKGALEVKQEQKSRNTTSPKTETRIKTRPKTETRTKTRPKTET…	24
M607_S621	Basic Sites	Basic Sites	TrimKR	1787.88	1786.74	MKGGHEFEHSHEEFS	Chr_9_Csap_11308	AST-B	MFSRGVLWLACCTCLVALVRVAECKGPCMKGLPAYKCSYRVDGQGRPRVLNMKRLKRLFGSKGWTNVKKEPSPPRFFEVCCHGYVFYLIPPELAPPCLNGLWPGECSWRPQGKGRLRMTNYEKMHQWERKGWKVVKKRSTGGPFREVCCSGKVSYLAQQSSPTPKPGRKRAVEGKSVEGRKRSRERKRMSEKEPTPVKKPVSKKMPGEGRKKPATEKKKSVQGKKKSVPGKKTAPGKKITTLRKKTTPKKKPAAGKRKPATRKEKPAQGKKKSVPEKKLGSGKKKPIPRKKPVETSTPRKEASLQKKKKVKTSTPSALDKKKPVPSTKPVPVKTPSQRKKSLPQKRRGQGKKPAEGKKGALEVKQEQKSRNTTSPKTETRIKTRPKTETRTKTRPKTET…	24
G609_K640	Basic Sites	Basic Sites	Extended	3816.03	3813.72	GGHEFEHSHEEFSKDLENVVEEFHDEFAKEVK	Chr_9_Csap_11308	AST-B	MFSRGVLWLACCTCLVALVRVAECKGPCMKGLPAYKCSYRVDGQGRPRVLNMKRLKRLFGSKGWTNVKKEPSPPRFFEVCCHGYVFYLIPPELAPPCLNGLWPGECSWRPQGKGRLRMTNYEKMHQWERKGWKVVKKRSTGGPFREVCCSGKVSYLAQQSSPTPKPGRKRAVEGKSVEGRKRSRERKRMSEKEPTPVKKPVSKKMPGEGRKKPATEKKKSVQGKKKSVPGKKTAPGKKITTLRKKTTPKKKPAAGKRKPATRKEKPAQGKKKSVPEKKLGSGKKKPIPRKKPVETSTPRKEASLQKKKKVKTSTPSALDKKKPVPSTKPVPVKTPSQRKKSLPQKRRGQGKKPAEGKKGALEVKQEQKSRNTTSPKTETRIKTRPKTETRTKTRPKTET…	24
G609_V639	Basic Sites	Basic Sites	TrimKR	3687.85	3685.63	GGHEFEHSHEEFSKDLENVVEEFHDEFAKEV	Chr_9_Csap_11308	AST-B	MFSRGVLWLACCTCLVALVRVAECKGPCMKGLPAYKCSYRVDGQGRPRVLNMKRLKRLFGSKGWTNVKKEPSPPRFFEVCCHGYVFYLIPPELAPPCLNGLWPGECSWRPQGKGRLRMTNYEKMHQWERKGWKVVKKRSTGGPFREVCCSGKVSYLAQQSSPTPKPGRKRAVEGKSVEGRKRSRERKRMSEKEPTPVKKPVSKKMPGEGRKKPATEKKKSVQGKKKSVPGKKTAPGKKITTLRKKTTPKKKPAAGKRKPATRKEKPAQGKKKSVPEKKLGSGKKKPIPRKKPVETSTPRKEASLQKKKKVKTSTPSALDKKKPVPSTKPVPVKTPSQRKKSLPQKRRGQGKKPAEGKKGALEVKQEQKSRNTTSPKTETRIKTRPKTETRTKTRPKTET…	24
D623_K643	Basic Sites	Basic Sites	Extended	2647.93	2646.31	DLENVVEEFHDEFAKEVKWRK	Chr_9_Csap_11308	AST-B	MFSRGVLWLACCTCLVALVRVAECKGPCMKGLPAYKCSYRVDGQGRPRVLNMKRLKRLFGSKGWTNVKKEPSPPRFFEVCCHGYVFYLIPPELAPPCLNGLWPGECSWRPQGKGRLRMTNYEKMHQWERKGWKVVKKRSTGGPFREVCCSGKVSYLAQQSSPTPKPGRKRAVEGKSVEGRKRSRERKRMSEKEPTPVKKPVSKKMPGEGRKKPATEKKKSVQGKKKSVPGKKTAPGKKITTLRKKTTPKKKPAAGKRKPATRKEKPAQGKKKSVPEKKLGSGKKKPIPRKKPVETSTPRKEASLQKKKKVKTSTPSALDKKKPVPSTKPVPVKTPSQRKKSLPQKRRGQGKKPAEGKKGALEVKQEQKSRNTTSPKTETRIKTRPKTETRTKTRPKTET…	24
D623_W641	Basic Sites	Basic Sites	TrimKR	2363.57	2362.12	DLENVVEEFHDEFAKEVKW	Chr_9_Csap_11308	AST-B	MFSRGVLWLACCTCLVALVRVAECKGPCMKGLPAYKCSYRVDGQGRPRVLNMKRLKRLFGSKGWTNVKKEPSPPRFFEVCCHGYVFYLIPPELAPPCLNGLWPGECSWRPQGKGRLRMTNYEKMHQWERKGWKVVKKRSTGGPFREVCCSGKVSYLAQQSSPTPKPGRKRAVEGKSVEGRKRSRERKRMSEKEPTPVKKPVSKKMPGEGRKKPATEKKKSVQGKKKSVPGKKTAPGKKITTLRKKTTPKKKPAAGKRKPATRKEKPAQGKKKSVPEKKLGSGKKKPIPRKKPVETSTPRKEASLQKKKKVKTSTPSALDKKKPVPSTKPVPVKTPSQRKKSLPQKRRGQGKKPAEGKKGALEVKQEQKSRNTTSPKTETRIKTRPKTETRTKTRPKTET…	24
W641_K649	Basic Sites	Sequence End	Extended	1171.39	1170.61	WRKHTGQMK	Chr_9_Csap_11308	AST-B	MFSRGVLWLACCTCLVALVRVAECKGPCMKGLPAYKCSYRVDGQGRPRVLNMKRLKRLFGSKGWTNVKKEPSPPRFFEVCCHGYVFYLIPPELAPPCLNGLWPGECSWRPQGKGRLRMTNYEKMHQWERKGWKVVKKRSTGGPFREVCCSGKVSYLAQQSSPTPKPGRKRAVEGKSVEGRKRSRERKRMSEKEPTPVKKPVSKKMPGEGRKKPATEKKKSVQGKKKSVPGKKTAPGKKITTLRKKTTPKKKPAAGKRKPATRKEKPAQGKKKSVPEKKLGSGKKKPIPRKKPVETSTPRKEASLQKKKKVKTSTPSALDKKKPVPSTKPVPVKTPSQRKKSLPQKRRGQGKKPAEGKKGALEVKQEQKSRNTTSPKTETRIKTRPKTETRTKTRPKTET…	24
W641_M648	Basic Sites	Sequence End	TrimKR	1043.21	1042.52	WRKHTGQM	Chr_9_Csap_11308	AST-B	MFSRGVLWLACCTCLVALVRVAECKGPCMKGLPAYKCSYRVDGQGRPRVLNMKRLKRLFGSKGWTNVKKEPSPPRFFEVCCHGYVFYLIPPELAPPCLNGLWPGECSWRPQGKGRLRMTNYEKMHQWERKGWKVVKKRSTGGPFREVCCSGKVSYLAQQSSPTPKPGRKRAVEGKSVEGRKRSRERKRMSEKEPTPVKKPVSKKMPGEGRKKPATEKKKSVQGKKKSVPGKKTAPGKKITTLRKKTTPKKKPAAGKRKPATRKEKPAQGKKKSVPEKKLGSGKKKPIPRKKPVETSTPRKEASLQKKKKVKTSTPSALDKKKPVPSTKPVPVKTPSQRKKSLPQKRRGQGKKPAEGKKGALEVKQEQKSRNTTSPKTETRIKTRPKTETRTKTRPKTET…	24
K25_R40	Signal Peptidase	Basic Sites	Extended	1802.2	1800.89	KGPCMKGLPAYKCSYR	Chr_9_Csap_11308	AST-B	MFSRGVLWLACCTCLVALVRVAECKGPCMKGLPAYKCSYRVDGQGRPRVLNMKRLKRLFGSKGWTNVKKEPSPPRFFEVCCHGYVFYLIPPELAPPCLNGLWPGECSWRPQGKGRLRMTNYEKMHQWERKGWKVVKKRSTGGPFREVCCSGKVSYLAQQSSPTPKPGRKRAVEGKSVEGRKRSRERKRMSEKEPTPVKKPVSKKMPGEGRKKPATEKKKSVQGKKKSVPGKKTAPGKKITTLRKKTTPKKKPAAGKRKPATRKEKPAQGKKKSVPEKKLGSGKKKPIPRKKPVETSTPRKEASLQKKKKVKTSTPSALDKKKPVPSTKPVPVKTPSQRKKSLPQKRRGQGKKPAEGKKGALEVKQEQKSRNTTSPKTETRIKTRPKTETRTKTRPKTET…	24
K25_Y39	Signal Peptidase	Basic Sites	TrimKR	1646.01	1644.79	KGPCMKGLPAYKCSY	Chr_9_Csap_11308	AST-B	MFSRGVLWLACCTCLVALVRVAECKGPCMKGLPAYKCSYRVDGQGRPRVLNMKRLKRLFGSKGWTNVKKEPSPPRFFEVCCHGYVFYLIPPELAPPCLNGLWPGECSWRPQGKGRLRMTNYEKMHQWERKGWKVVKKRSTGGPFREVCCSGKVSYLAQQSSPTPKPGRKRAVEGKSVEGRKRSRERKRMSEKEPTPVKKPVSKKMPGEGRKKPATEKKKSVQGKKKSVPGKKTAPGKKITTLRKKTTPKKKPAAGKRKPATRKEKPAQGKKKSVPEKKLGSGKKKPIPRKKPVETSTPRKEASLQKKKKVKTSTPSALDKKKPVPSTKPVPVKTPSQRKKSLPQKRRGQGKKPAEGKKGALEVKQEQKSRNTTSPKTETRIKTRPKTETRTKTRPKTET…	24
G31_R46	Basic Sites	Basic Sites	Extended	1770	1768.87	GLPAYKCSYRVDGQGR	Chr_9_Csap_11308	AST-B	MFSRGVLWLACCTCLVALVRVAECKGPCMKGLPAYKCSYRVDGQGRPRVLNMKRLKRLFGSKGWTNVKKEPSPPRFFEVCCHGYVFYLIPPELAPPCLNGLWPGECSWRPQGKGRLRMTNYEKMHQWERKGWKVVKKRSTGGPFREVCCSGKVSYLAQQSSPTPKPGRKRAVEGKSVEGRKRSRERKRMSEKEPTPVKKPVSKKMPGEGRKKPATEKKKSVQGKKKSVPGKKTAPGKKITTLRKKTTPKKKPAAGKRKPATRKEKPAQGKKKSVPEKKLGSGKKKPIPRKKPVETSTPRKEASLQKKKKVKTSTPSALDKKKPVPSTKPVPVKTPSQRKKSLPQKRRGQGKKPAEGKKGALEVKQEQKSRNTTSPKTETRIKTRPKTETRTKTRPKTET…	24
G31_G45	Basic Sites	Basic Sites	TrimKR	1613.81	1612.77	GLPAYKCSYRVDGQG	Chr_9_Csap_11308	AST-B	MFSRGVLWLACCTCLVALVRVAECKGPCMKGLPAYKCSYRVDGQGRPRVLNMKRLKRLFGSKGWTNVKKEPSPPRFFEVCCHGYVFYLIPPELAPPCLNGLWPGECSWRPQGKGRLRMTNYEKMHQWERKGWKVVKKRSTGGPFREVCCSGKVSYLAQQSSPTPKPGRKRAVEGKSVEGRKRSRERKRMSEKEPTPVKKPVSKKMPGEGRKKPATEKKKSVQGKKKSVPGKKTAPGKKITTLRKKTTPKKKPAAGKRKPATRKEKPAQGKKKSVPEKKLGSGKKKPIPRKKPVETSTPRKEASLQKKKKVKTSTPSALDKKKPVPSTKPVPVKTPSQRKKSLPQKRRGQGKKPAEGKKGALEVKQEQKSRNTTSPKTETRIKTRPKTETRTKTRPKTET…	24
C37_R48	Basic Sites	Basic Sites	Extended	1393.54	1392.67	CSYRVDGQGRPR	Chr_9_Csap_11308	AST-B	MFSRGVLWLACCTCLVALVRVAECKGPCMKGLPAYKCSYRVDGQGRPRVLNMKRLKRLFGSKGWTNVKKEPSPPRFFEVCCHGYVFYLIPPELAPPCLNGLWPGECSWRPQGKGRLRMTNYEKMHQWERKGWKVVKKRSTGGPFREVCCSGKVSYLAQQSSPTPKPGRKRAVEGKSVEGRKRSRERKRMSEKEPTPVKKPVSKKMPGEGRKKPATEKKKSVQGKKKSVPGKKTAPGKKITTLRKKTTPKKKPAAGKRKPATRKEKPAQGKKKSVPEKKLGSGKKKPIPRKKPVETSTPRKEASLQKKKKVKTSTPSALDKKKPVPSTKPVPVKTPSQRKKSLPQKRRGQGKKPAEGKKGALEVKQEQKSRNTTSPKTETRIKTRPKTETRTKTRPKTET…	24
C37_P47	Basic Sites	Basic Sites	TrimKR	1237.36	1236.57	CSYRVDGQGRP	Chr_9_Csap_11308	AST-B	MFSRGVLWLACCTCLVALVRVAECKGPCMKGLPAYKCSYRVDGQGRPRVLNMKRLKRLFGSKGWTNVKKEPSPPRFFEVCCHGYVFYLIPPELAPPCLNGLWPGECSWRPQGKGRLRMTNYEKMHQWERKGWKVVKKRSTGGPFREVCCSGKVSYLAQQSSPTPKPGRKRAVEGKSVEGRKRSRERKRMSEKEPTPVKKPVSKKMPGEGRKKPATEKKKSVQGKKKSVPGKKTAPGKKITTLRKKTTPKKKPAAGKRKPATRKEKPAQGKKKSVPEKKLGSGKKKPIPRKKPVETSTPRKEASLQKKKKVKTSTPSALDKKKPVPSTKPVPVKTPSQRKKSLPQKRRGQGKKPAEGKKGALEVKQEQKSRNTTSPKTETRIKTRPKTETRTKTRPKTET…	24
V41_R54	Basic Sites	Basic Sites	Extended	1625.91	1624.9	VDGQGRPRVLNMKR	Chr_9_Csap_11308	AST-B	MFSRGVLWLACCTCLVALVRVAECKGPCMKGLPAYKCSYRVDGQGRPRVLNMKRLKRLFGSKGWTNVKKEPSPPRFFEVCCHGYVFYLIPPELAPPCLNGLWPGECSWRPQGKGRLRMTNYEKMHQWERKGWKVVKKRSTGGPFREVCCSGKVSYLAQQSSPTPKPGRKRAVEGKSVEGRKRSRERKRMSEKEPTPVKKPVSKKMPGEGRKKPATEKKKSVQGKKKSVPGKKTAPGKKITTLRKKTTPKKKPAAGKRKPATRKEKPAQGKKKSVPEKKLGSGKKKPIPRKKPVETSTPRKEASLQKKKKVKTSTPSALDKKKPVPSTKPVPVKTPSQRKKSLPQKRRGQGKKPAEGKKGALEVKQEQKSRNTTSPKTETRIKTRPKTETRTKTRPKTET…	24
V41_M52	Basic Sites	Basic Sites	TrimKR	1341.55	1340.7	VDGQGRPRVLNM	Chr_9_Csap_11308	AST-B	MFSRGVLWLACCTCLVALVRVAECKGPCMKGLPAYKCSYRVDGQGRPRVLNMKRLKRLFGSKGWTNVKKEPSPPRFFEVCCHGYVFYLIPPELAPPCLNGLWPGECSWRPQGKGRLRMTNYEKMHQWERKGWKVVKKRSTGGPFREVCCSGKVSYLAQQSSPTPKPGRKRAVEGKSVEGRKRSRERKRMSEKEPTPVKKPVSKKMPGEGRKKPATEKKKSVQGKKKSVPGKKTAPGKKITTLRKKTTPKKKPAAGKRKPATRKEKPAQGKKKSVPEKKLGSGKKKPIPRKKPVETSTPRKEASLQKKKKVKTSTPSALDKKKPVPSTKPVPVKTPSQRKKSLPQKRRGQGKKPAEGKKGALEVKQEQKSRNTTSPKTETRIKTRPKTETRTKTRPKTET…	24
P47_K56	Basic Sites	Basic Sites	Extended	1254.6	1253.78	PRVLNMKRLK	Chr_9_Csap_11308	AST-B	MFSRGVLWLACCTCLVALVRVAECKGPCMKGLPAYKCSYRVDGQGRPRVLNMKRLKRLFGSKGWTNVKKEPSPPRFFEVCCHGYVFYLIPPELAPPCLNGLWPGECSWRPQGKGRLRMTNYEKMHQWERKGWKVVKKRSTGGPFREVCCSGKVSYLAQQSSPTPKPGRKRAVEGKSVEGRKRSRERKRMSEKEPTPVKKPVSKKMPGEGRKKPATEKKKSVQGKKKSVPGKKTAPGKKITTLRKKTTPKKKPAAGKRKPATRKEKPAQGKKKSVPEKKLGSGKKKPIPRKKPVETSTPRKEASLQKKKKVKTSTPSALDKKKPVPSTKPVPVKTPSQRKKSLPQKRRGQGKKPAEGKKGALEVKQEQKSRNTTSPKTETRIKTRPKTETRTKTRPKTET…	24
P47_L55	Basic Sites	Basic Sites	TrimKR	1126.43	1125.69	PRVLNMKRL	Chr_9_Csap_11308	AST-B	MFSRGVLWLACCTCLVALVRVAECKGPCMKGLPAYKCSYRVDGQGRPRVLNMKRLKRLFGSKGWTNVKKEPSPPRFFEVCCHGYVFYLIPPELAPPCLNGLWPGECSWRPQGKGRLRMTNYEKMHQWERKGWKVVKKRSTGGPFREVCCSGKVSYLAQQSSPTPKPGRKRAVEGKSVEGRKRSRERKRMSEKEPTPVKKPVSKKMPGEGRKKPATEKKKSVQGKKKSVPGKKTAPGKKITTLRKKTTPKKKPAAGKRKPATRKEKPAQGKKKSVPEKKLGSGKKKPIPRKKPVETSTPRKEASLQKKKKVKTSTPSALDKKKPVPSTKPVPVKTPSQRKKSLPQKRRGQGKKPAEGKKGALEVKQEQKSRNTTSPKTETRIKTRPKTETRTKTRPKTET…	24
V49_R57	Basic Sites	Basic Sites	Extended	1157.49	1156.73	VLNMKRLKR	Chr_9_Csap_11308	AST-B	MFSRGVLWLACCTCLVALVRVAECKGPCMKGLPAYKCSYRVDGQGRPRVLNMKRLKRLFGSKGWTNVKKEPSPPRFFEVCCHGYVFYLIPPELAPPCLNGLWPGECSWRPQGKGRLRMTNYEKMHQWERKGWKVVKKRSTGGPFREVCCSGKVSYLAQQSSPTPKPGRKRAVEGKSVEGRKRSRERKRMSEKEPTPVKKPVSKKMPGEGRKKPATEKKKSVQGKKKSVPGKKTAPGKKITTLRKKTTPKKKPAAGKRKPATRKEKPAQGKKKSVPEKKLGSGKKKPIPRKKPVETSTPRKEASLQKKKKVKTSTPSALDKKKPVPSTKPVPVKTPSQRKKSLPQKRRGQGKKPAEGKKGALEVKQEQKSRNTTSPKTETRIKTRPKTETRTKTRPKTET…	24
V49_L55	Basic Sites	Basic Sites	TrimKR	873.125	872.532	VLNMKRL	Chr_9_Csap_11308	AST-B	MFSRGVLWLACCTCLVALVRVAECKGPCMKGLPAYKCSYRVDGQGRPRVLNMKRLKRLFGSKGWTNVKKEPSPPRFFEVCCHGYVFYLIPPELAPPCLNGLWPGECSWRPQGKGRLRMTNYEKMHQWERKGWKVVKKRSTGGPFREVCCSGKVSYLAQQSSPTPKPGRKRAVEGKSVEGRKRSRERKRMSEKEPTPVKKPVSKKMPGEGRKKPATEKKKSVQGKKKSVPGKKTAPGKKITTLRKKTTPKKKPAAGKRKPATRKEKPAQGKKKSVPEKKLGSGKKKPIPRKKPVETSTPRKEASLQKKKKVKTSTPSALDKKKPVPSTKPVPVKTPSQRKKSLPQKRRGQGKKPAEGKKGALEVKQEQKSRNTTSPKTETRIKTRPKTETRTKTRPKTET…	24
L55_K62	Basic Sites	Basic Sites	Extended	948.177	947.597	LKRLFGSK	Chr_9_Csap_11308	AST-B	MFSRGVLWLACCTCLVALVRVAECKGPCMKGLPAYKCSYRVDGQGRPRVLNMKRLKRLFGSKGWTNVKKEPSPPRFFEVCCHGYVFYLIPPELAPPCLNGLWPGECSWRPQGKGRLRMTNYEKMHQWERKGWKVVKKRSTGGPFREVCCSGKVSYLAQQSSPTPKPGRKRAVEGKSVEGRKRSRERKRMSEKEPTPVKKPVSKKMPGEGRKKPATEKKKSVQGKKKSVPGKKTAPGKKITTLRKKTTPKKKPAAGKRKPATRKEKPAQGKKKSVPEKKLGSGKKKPIPRKKPVETSTPRKEASLQKKKKVKTSTPSALDKKKPVPSTKPVPVKTPSQRKKSLPQKRRGQGKKPAEGKKGALEVKQEQKSRNTTSPKTETRIKTRPKTETRTKTRPKTET…	24
L55_S61	Basic Sites	Basic Sites	TrimKR	820.003	819.502	LKRLFGS	Chr_9_Csap_11308	AST-B	MFSRGVLWLACCTCLVALVRVAECKGPCMKGLPAYKCSYRVDGQGRPRVLNMKRLKRLFGSKGWTNVKKEPSPPRFFEVCCHGYVFYLIPPELAPPCLNGLWPGECSWRPQGKGRLRMTNYEKMHQWERKGWKVVKKRSTGGPFREVCCSGKVSYLAQQSSPTPKPGRKRAVEGKSVEGRKRSRERKRMSEKEPTPVKKPVSKKMPGEGRKKPATEKKKSVQGKKKSVPGKKTAPGKKITTLRKKTTPKKKPAAGKRKPATRKEKPAQGKKKSVPEKKLGSGKKKPIPRKKPVETSTPRKEASLQKKKKVKTSTPSALDKKKPVPSTKPVPVKTPSQRKKSLPQKRRGQGKKPAEGKKGALEVKQEQKSRNTTSPKTETRIKTRPKTETRTKTRPKTET…	24
R57_K69	Basic Sites	Basic Sites	Extended	1520.8	1519.87	RLFGSKGWTNVKK	Chr_9_Csap_11308	AST-B	MFSRGVLWLACCTCLVALVRVAECKGPCMKGLPAYKCSYRVDGQGRPRVLNMKRLKRLFGSKGWTNVKKEPSPPRFFEVCCHGYVFYLIPPELAPPCLNGLWPGECSWRPQGKGRLRMTNYEKMHQWERKGWKVVKKRSTGGPFREVCCSGKVSYLAQQSSPTPKPGRKRAVEGKSVEGRKRSRERKRMSEKEPTPVKKPVSKKMPGEGRKKPATEKKKSVQGKKKSVPGKKTAPGKKITTLRKKTTPKKKPAAGKRKPATRKEKPAQGKKKSVPEKKLGSGKKKPIPRKKPVETSTPRKEASLQKKKKVKTSTPSALDKKKPVPSTKPVPVKTPSQRKKSLPQKRRGQGKKPAEGKKGALEVKQEQKSRNTTSPKTETRIKTRPKTETRTKTRPKTET…	24
R57_V67	Basic Sites	Basic Sites	TrimKR	1264.45	1263.68	RLFGSKGWTNV	Chr_9_Csap_11308	AST-B	MFSRGVLWLACCTCLVALVRVAECKGPCMKGLPAYKCSYRVDGQGRPRVLNMKRLKRLFGSKGWTNVKKEPSPPRFFEVCCHGYVFYLIPPELAPPCLNGLWPGECSWRPQGKGRLRMTNYEKMHQWERKGWKVVKKRSTGGPFREVCCSGKVSYLAQQSSPTPKPGRKRAVEGKSVEGRKRSRERKRMSEKEPTPVKKPVSKKMPGEGRKKPATEKKKSVQGKKKSVPGKKTAPGKKITTLRKKTTPKKKPAAGKRKPATRKEKPAQGKKKSVPEKKLGSGKKKPIPRKKPVETSTPRKEASLQKKKKVKTSTPSALDKKKPVPSTKPVPVKTPSQRKKSLPQKRRGQGKKPAEGKKGALEVKQEQKSRNTTSPKTETRIKTRPKTETRTKTRPKTET…	24
L58_R75	Basic Sites	Basic Sites	Extended	2028.34	2027.1	LFGSKGWTNVKKEPSPPR	Chr_9_Csap_11308	AST-B	MFSRGVLWLACCTCLVALVRVAECKGPCMKGLPAYKCSYRVDGQGRPRVLNMKRLKRLFGSKGWTNVKKEPSPPRFFEVCCHGYVFYLIPPELAPPCLNGLWPGECSWRPQGKGRLRMTNYEKMHQWERKGWKVVKKRSTGGPFREVCCSGKVSYLAQQSSPTPKPGRKRAVEGKSVEGRKRSRERKRMSEKEPTPVKKPVSKKMPGEGRKKPATEKKKSVQGKKKSVPGKKTAPGKKITTLRKKTTPKKKPAAGKRKPATRKEKPAQGKKKSVPEKKLGSGKKKPIPRKKPVETSTPRKEASLQKKKKVKTSTPSALDKKKPVPSTKPVPVKTPSQRKKSLPQKRRGQGKKPAEGKKGALEVKQEQKSRNTTSPKTETRIKTRPKTETRTKTRPKTET…	24
L58_P74	Basic Sites	Basic Sites	TrimKR	1872.15	1871	LFGSKGWTNVKKEPSPP	Chr_9_Csap_11308	AST-B	MFSRGVLWLACCTCLVALVRVAECKGPCMKGLPAYKCSYRVDGQGRPRVLNMKRLKRLFGSKGWTNVKKEPSPPRFFEVCCHGYVFYLIPPELAPPCLNGLWPGECSWRPQGKGRLRMTNYEKMHQWERKGWKVVKKRSTGGPFREVCCSGKVSYLAQQSSPTPKPGRKRAVEGKSVEGRKRSRERKRMSEKEPTPVKKPVSKKMPGEGRKKPATEKKKSVQGKKKSVPGKKTAPGKKITTLRKKTTPKKKPAAGKRKPATRKEKPAQGKKKSVPEKKLGSGKKKPIPRKKPVETSTPRKEASLQKKKKVKTSTPSALDKKKPVPSTKPVPVKTPSQRKKSLPQKRRGQGKKPAEGKKGALEVKQEQKSRNTTSPKTETRIKTRPKTETRTKTRPKTET…	24
G63_R109	Basic Sites	Basic Sites	Extended	5422.3	5418.61	GWTNVKKEPSPPRFFEVCCHGYVFYLIPPELAPPCLNGLWPGECSWR	Chr_9_Csap_11308	AST-B	MFSRGVLWLACCTCLVALVRVAECKGPCMKGLPAYKCSYRVDGQGRPRVLNMKRLKRLFGSKGWTNVKKEPSPPRFFEVCCHGYVFYLIPPELAPPCLNGLWPGECSWRPQGKGRLRMTNYEKMHQWERKGWKVVKKRSTGGPFREVCCSGKVSYLAQQSSPTPKPGRKRAVEGKSVEGRKRSRERKRMSEKEPTPVKKPVSKKMPGEGRKKPATEKKKSVQGKKKSVPGKKTAPGKKITTLRKKTTPKKKPAAGKRKPATRKEKPAQGKKKSVPEKKLGSGKKKPIPRKKPVETSTPRKEASLQKKKKVKTSTPSALDKKKPVPSTKPVPVKTPSQRKKSLPQKRRGQGKKPAEGKKGALEVKQEQKSRNTTSPKTETRIKTRPKTETRTKTRPKTET…	24
G63_W108	Basic Sites	Basic Sites	TrimKR	5266.12	5262.51	GWTNVKKEPSPPRFFEVCCHGYVFYLIPPELAPPCLNGLWPGECSW	Chr_9_Csap_11308	AST-B	MFSRGVLWLACCTCLVALVRVAECKGPCMKGLPAYKCSYRVDGQGRPRVLNMKRLKRLFGSKGWTNVKKEPSPPRFFEVCCHGYVFYLIPPELAPPCLNGLWPGECSWRPQGKGRLRMTNYEKMHQWERKGWKVVKKRSTGGPFREVCCSGKVSYLAQQSSPTPKPGRKRAVEGKSVEGRKRSRERKRMSEKEPTPVKKPVSKKMPGEGRKKPATEKKKSVQGKKKSVPGKKTAPGKKITTLRKKTTPKKKPAAGKRKPATRKEKPAQGKKKSVPEKKLGSGKKKPIPRKKPVETSTPRKEASLQKKKKVKTSTPSALDKKKPVPSTKPVPVKTPSQRKKSLPQKRRGQGKKPAEGKKGALEVKQEQKSRNTTSPKTETRIKTRPKTETRTKTRPKTET…	24
E70_K113	Basic Sites	Basic Sites	Extended	5018.82	5015.39	EPSPPRFFEVCCHGYVFYLIPPELAPPCLNGLWPGECSWRPQGK	Chr_9_Csap_11308	AST-B	MFSRGVLWLACCTCLVALVRVAECKGPCMKGLPAYKCSYRVDGQGRPRVLNMKRLKRLFGSKGWTNVKKEPSPPRFFEVCCHGYVFYLIPPELAPPCLNGLWPGECSWRPQGKGRLRMTNYEKMHQWERKGWKVVKKRSTGGPFREVCCSGKVSYLAQQSSPTPKPGRKRAVEGKSVEGRKRSRERKRMSEKEPTPVKKPVSKKMPGEGRKKPATEKKKSVQGKKKSVPGKKTAPGKKITTLRKKTTPKKKPAAGKRKPATRKEKPAQGKKKSVPEKKLGSGKKKPIPRKKPVETSTPRKEASLQKKKKVKTSTPSALDKKKPVPSTKPVPVKTPSQRKKSLPQKRRGQGKKPAEGKKGALEVKQEQKSRNTTSPKTETRIKTRPKTETRTKTRPKTET…	24
E70_G112	Basic Sites	Basic Sites	TrimKR	4890.65	4887.29	EPSPPRFFEVCCHGYVFYLIPPELAPPCLNGLWPGECSWRPQG	Chr_9_Csap_11308	AST-B	MFSRGVLWLACCTCLVALVRVAECKGPCMKGLPAYKCSYRVDGQGRPRVLNMKRLKRLFGSKGWTNVKKEPSPPRFFEVCCHGYVFYLIPPELAPPCLNGLWPGECSWRPQGKGRLRMTNYEKMHQWERKGWKVVKKRSTGGPFREVCCSGKVSYLAQQSSPTPKPGRKRAVEGKSVEGRKRSRERKRMSEKEPTPVKKPVSKKMPGEGRKKPATEKKKSVQGKKKSVPGKKTAPGKKITTLRKKTTPKKKPAAGKRKPATRKEKPAQGKKKSVPEKKLGSGKKKPIPRKKPVETSTPRKEASLQKKKKVKTSTPSALDKKKPVPSTKPVPVKTPSQRKKSLPQKRRGQGKKPAEGKKGALEVKQEQKSRNTTSPKTETRIKTRPKTETRTKTRPKTET…	24
F76_R115	Basic Sites	Basic Sites	Extended	4568.33	4565.18	FFEVCCHGYVFYLIPPELAPPCLNGLWPGECSWRPQGKGR	Chr_9_Csap_11308	AST-B	MFSRGVLWLACCTCLVALVRVAECKGPCMKGLPAYKCSYRVDGQGRPRVLNMKRLKRLFGSKGWTNVKKEPSPPRFFEVCCHGYVFYLIPPELAPPCLNGLWPGECSWRPQGKGRLRMTNYEKMHQWERKGWKVVKKRSTGGPFREVCCSGKVSYLAQQSSPTPKPGRKRAVEGKSVEGRKRSRERKRMSEKEPTPVKKPVSKKMPGEGRKKPATEKKKSVQGKKKSVPGKKTAPGKKITTLRKKTTPKKKPAAGKRKPATRKEKPAQGKKKSVPEKKLGSGKKKPIPRKKPVETSTPRKEASLQKKKKVKTSTPSALDKKKPVPSTKPVPVKTPSQRKKSLPQKRRGQGKKPAEGKKGALEVKQEQKSRNTTSPKTETRIKTRPKTETRTKTRPKTET…	24
F76_G114	Basic Sites	Basic Sites	TrimKR	4412.14	4409.08	FFEVCCHGYVFYLIPPELAPPCLNGLWPGECSWRPQGKG	Chr_9_Csap_11308	AST-B	MFSRGVLWLACCTCLVALVRVAECKGPCMKGLPAYKCSYRVDGQGRPRVLNMKRLKRLFGSKGWTNVKKEPSPPRFFEVCCHGYVFYLIPPELAPPCLNGLWPGECSWRPQGKGRLRMTNYEKMHQWERKGWKVVKKRSTGGPFREVCCSGKVSYLAQQSSPTPKPGRKRAVEGKSVEGRKRSRERKRMSEKEPTPVKKPVSKKMPGEGRKKPATEKKKSVQGKKKSVPGKKTAPGKKITTLRKKTTPKKKPAAGKRKPATRKEKPAQGKKKSVPEKKLGSGKKKPIPRKKPVETSTPRKEASLQKKKKVKTSTPSALDKKKPVPSTKPVPVKTPSQRKKSLPQKRRGQGKKPAEGKKGALEVKQEQKSRNTTSPKTETRIKTRPKTETRTKTRPKTET…	24
P110_R117	Basic Sites	Basic Sites	Extended	911.076	910.551	PQGKGRLR	Chr_9_Csap_11308	AST-B	MFSRGVLWLACCTCLVALVRVAECKGPCMKGLPAYKCSYRVDGQGRPRVLNMKRLKRLFGSKGWTNVKKEPSPPRFFEVCCHGYVFYLIPPELAPPCLNGLWPGECSWRPQGKGRLRMTNYEKMHQWERKGWKVVKKRSTGGPFREVCCSGKVSYLAQQSSPTPKPGRKRAVEGKSVEGRKRSRERKRMSEKEPTPVKKPVSKKMPGEGRKKPATEKKKSVQGKKKSVPGKKTAPGKKITTLRKKTTPKKKPAAGKRKPATRKEKPAQGKKKSVPEKKLGSGKKKPIPRKKPVETSTPRKEASLQKKKKVKTSTPSALDKKKPVPSTKPVPVKTPSQRKKSLPQKRRGQGKKPAEGKKGALEVKQEQKSRNTTSPKTETRIKTRPKTETRTKTRPKTET…	24
P110_L116	Basic Sites	Basic Sites	TrimKR	754.888	754.45	PQGKGRL	Chr_9_Csap_11308	AST-B	MFSRGVLWLACCTCLVALVRVAECKGPCMKGLPAYKCSYRVDGQGRPRVLNMKRLKRLFGSKGWTNVKKEPSPPRFFEVCCHGYVFYLIPPELAPPCLNGLWPGECSWRPQGKGRLRMTNYEKMHQWERKGWKVVKKRSTGGPFREVCCSGKVSYLAQQSSPTPKPGRKRAVEGKSVEGRKRSRERKRMSEKEPTPVKKPVSKKMPGEGRKKPATEKKKSVQGKKKSVPGKKTAPGKKITTLRKKTTPKKKPAAGKRKPATRKEKPAQGKKKSVPEKKLGSGKKKPIPRKKPVETSTPRKEASLQKKKKVKTSTPSALDKKKPVPSTKPVPVKTPSQRKKSLPQKRRGQGKKPAEGKKGALEVKQEQKSRNTTSPKTETRIKTRPKTETRTKTRPKTET…	24
G114_K123	Basic Sites	Basic Sites	Extended	1267.47	1266.66	GRLRMTNYEK	Chr_9_Csap_11308	AST-B	MFSRGVLWLACCTCLVALVRVAECKGPCMKGLPAYKCSYRVDGQGRPRVLNMKRLKRLFGSKGWTNVKKEPSPPRFFEVCCHGYVFYLIPPELAPPCLNGLWPGECSWRPQGKGRLRMTNYEKMHQWERKGWKVVKKRSTGGPFREVCCSGKVSYLAQQSSPTPKPGRKRAVEGKSVEGRKRSRERKRMSEKEPTPVKKPVSKKMPGEGRKKPATEKKKSVQGKKKSVPGKKTAPGKKITTLRKKTTPKKKPAAGKRKPATRKEKPAQGKKKSVPEKKLGSGKKKPIPRKKPVETSTPRKEASLQKKKKVKTSTPSALDKKKPVPSTKPVPVKTPSQRKKSLPQKRRGQGKKPAEGKKGALEVKQEQKSRNTTSPKTETRIKTRPKTETRTKTRPKTET…	24
G114_E122	Basic Sites	Basic Sites	TrimKR	1139.3	1138.56	GRLRMTNYE	Chr_9_Csap_11308	AST-B	MFSRGVLWLACCTCLVALVRVAECKGPCMKGLPAYKCSYRVDGQGRPRVLNMKRLKRLFGSKGWTNVKKEPSPPRFFEVCCHGYVFYLIPPELAPPCLNGLWPGECSWRPQGKGRLRMTNYEKMHQWERKGWKVVKKRSTGGPFREVCCSGKVSYLAQQSSPTPKPGRKRAVEGKSVEGRKRSRERKRMSEKEPTPVKKPVSKKMPGEGRKKPATEKKKSVQGKKKSVPGKKTAPGKKITTLRKKTTPKKKPAAGKRKPATRKEKPAQGKKKSVPEKKLGSGKKKPIPRKKPVETSTPRKEASLQKKKKVKTSTPSALDKKKPVPSTKPVPVKTPSQRKKSLPQKRRGQGKKPAEGKKGALEVKQEQKSRNTTSPKTETRIKTRPKTETRTKTRPKTET…	24
L116_K130	Basic Sites	Basic Sites	Extended	2050.38	2049.01	LRMTNYEKMHQWERK	Chr_9_Csap_11308	AST-B	MFSRGVLWLACCTCLVALVRVAECKGPCMKGLPAYKCSYRVDGQGRPRVLNMKRLKRLFGSKGWTNVKKEPSPPRFFEVCCHGYVFYLIPPELAPPCLNGLWPGECSWRPQGKGRLRMTNYEKMHQWERKGWKVVKKRSTGGPFREVCCSGKVSYLAQQSSPTPKPGRKRAVEGKSVEGRKRSRERKRMSEKEPTPVKKPVSKKMPGEGRKKPATEKKKSVQGKKKSVPGKKTAPGKKITTLRKKTTPKKKPAAGKRKPATRKEKPAQGKKKSVPEKKLGSGKKKPIPRKKPVETSTPRKEASLQKKKKVKTSTPSALDKKKPVPSTKPVPVKTPSQRKKSLPQKRRGQGKKPAEGKKGALEVKQEQKSRNTTSPKTETRIKTRPKTETRTKTRPKTET…	24
L116_E128	Basic Sites	Basic Sites	TrimKR	1766.02	1764.81	LRMTNYEKMHQWE	Chr_9_Csap_11308	AST-B	MFSRGVLWLACCTCLVALVRVAECKGPCMKGLPAYKCSYRVDGQGRPRVLNMKRLKRLFGSKGWTNVKKEPSPPRFFEVCCHGYVFYLIPPELAPPCLNGLWPGECSWRPQGKGRLRMTNYEKMHQWERKGWKVVKKRSTGGPFREVCCSGKVSYLAQQSSPTPKPGRKRAVEGKSVEGRKRSRERKRMSEKEPTPVKKPVSKKMPGEGRKKPATEKKKSVQGKKKSVPGKKTAPGKKITTLRKKTTPKKKPAAGKRKPATRKEKPAQGKKKSVPEKKLGSGKKKPIPRKKPVETSTPRKEASLQKKKKVKTSTPSALDKKKPVPSTKPVPVKTPSQRKKSLPQKRRGQGKKPAEGKKGALEVKQEQKSRNTTSPKTETRIKTRPKTETRTKTRPKTET…	24
M118_K133	Basic Sites	Basic Sites	Extended	2152.48	2151.02	MTNYEKMHQWERKGWK	Chr_9_Csap_11308	AST-B	MFSRGVLWLACCTCLVALVRVAECKGPCMKGLPAYKCSYRVDGQGRPRVLNMKRLKRLFGSKGWTNVKKEPSPPRFFEVCCHGYVFYLIPPELAPPCLNGLWPGECSWRPQGKGRLRMTNYEKMHQWERKGWKVVKKRSTGGPFREVCCSGKVSYLAQQSSPTPKPGRKRAVEGKSVEGRKRSRERKRMSEKEPTPVKKPVSKKMPGEGRKKPATEKKKSVQGKKKSVPGKKTAPGKKITTLRKKTTPKKKPAAGKRKPATRKEKPAQGKKKSVPEKKLGSGKKKPIPRKKPVETSTPRKEASLQKKKKVKTSTPSALDKKKPVPSTKPVPVKTPSQRKKSLPQKRRGQGKKPAEGKKGALEVKQEQKSRNTTSPKTETRIKTRPKTETRTKTRPKTET…	24
M118_W132	Basic Sites	Basic Sites	TrimKR	2024.3	2022.92	MTNYEKMHQWERKGW	Chr_9_Csap_11308	AST-B	MFSRGVLWLACCTCLVALVRVAECKGPCMKGLPAYKCSYRVDGQGRPRVLNMKRLKRLFGSKGWTNVKKEPSPPRFFEVCCHGYVFYLIPPELAPPCLNGLWPGECSWRPQGKGRLRMTNYEKMHQWERKGWKVVKKRSTGGPFREVCCSGKVSYLAQQSSPTPKPGRKRAVEGKSVEGRKRSRERKRMSEKEPTPVKKPVSKKMPGEGRKKPATEKKKSVQGKKKSVPGKKTAPGKKITTLRKKTTPKKKPAAGKRKPATRKEKPAQGKKKSVPEKKLGSGKKKPIPRKKPVETSTPRKEASLQKKKKVKTSTPSALDKKKPVPSTKPVPVKTPSQRKKSLPQKRRGQGKKPAEGKKGALEVKQEQKSRNTTSPKTETRIKTRPKTETRTKTRPKTET…	24
M124_K136	Basic Sites	Basic Sites	Extended	1712.05	1710.92	MHQWERKGWKVVK	Chr_9_Csap_11308	AST-B	MFSRGVLWLACCTCLVALVRVAECKGPCMKGLPAYKCSYRVDGQGRPRVLNMKRLKRLFGSKGWTNVKKEPSPPRFFEVCCHGYVFYLIPPELAPPCLNGLWPGECSWRPQGKGRLRMTNYEKMHQWERKGWKVVKKRSTGGPFREVCCSGKVSYLAQQSSPTPKPGRKRAVEGKSVEGRKRSRERKRMSEKEPTPVKKPVSKKMPGEGRKKPATEKKKSVQGKKKSVPGKKTAPGKKITTLRKKTTPKKKPAAGKRKPATRKEKPAQGKKKSVPEKKLGSGKKKPIPRKKPVETSTPRKEASLQKKKKVKTSTPSALDKKKPVPSTKPVPVKTPSQRKKSLPQKRRGQGKKPAEGKKGALEVKQEQKSRNTTSPKTETRIKTRPKTETRTKTRPKTET…	24
M124_V135	Basic Sites	Basic Sites	TrimKR	1583.88	1582.82	MHQWERKGWKVV	Chr_9_Csap_11308	AST-B	MFSRGVLWLACCTCLVALVRVAECKGPCMKGLPAYKCSYRVDGQGRPRVLNMKRLKRLFGSKGWTNVKKEPSPPRFFEVCCHGYVFYLIPPELAPPCLNGLWPGECSWRPQGKGRLRMTNYEKMHQWERKGWKVVKKRSTGGPFREVCCSGKVSYLAQQSSPTPKPGRKRAVEGKSVEGRKRSRERKRMSEKEPTPVKKPVSKKMPGEGRKKPATEKKKSVQGKKKSVPGKKTAPGKKITTLRKKTTPKKKPAAGKRKPATRKEKPAQGKKKSVPEKKLGSGKKKPIPRKKPVETSTPRKEASLQKKKKVKTSTPSALDKKKPVPSTKPVPVKTPSQRKKSLPQKRRGQGKKPAEGKKGALEVKQEQKSRNTTSPKTETRIKTRPKTETRTKTRPKTET…	24
G131_K137	Basic Sites	Basic Sites	Extended	844.069	843.538	GWKVVKK	Chr_9_Csap_11308	AST-B	MFSRGVLWLACCTCLVALVRVAECKGPCMKGLPAYKCSYRVDGQGRPRVLNMKRLKRLFGSKGWTNVKKEPSPPRFFEVCCHGYVFYLIPPELAPPCLNGLWPGECSWRPQGKGRLRMTNYEKMHQWERKGWKVVKKRSTGGPFREVCCSGKVSYLAQQSSPTPKPGRKRAVEGKSVEGRKRSRERKRMSEKEPTPVKKPVSKKMPGEGRKKPATEKKKSVQGKKKSVPGKKTAPGKKITTLRKKTTPKKKPAAGKRKPATRKEKPAQGKKKSVPEKKLGSGKKKPIPRKKPVETSTPRKEASLQKKKKVKTSTPSALDKKKPVPSTKPVPVKTPSQRKKSLPQKRRGQGKKPAEGKKGALEVKQEQKSRNTTSPKTETRIKTRPKTETRTKTRPKTET…	24
G131_V135	Basic Sites	Basic Sites	TrimKR	587.72	587.348	GWKVV	Chr_9_Csap_11308	AST-B	MFSRGVLWLACCTCLVALVRVAECKGPCMKGLPAYKCSYRVDGQGRPRVLNMKRLKRLFGSKGWTNVKKEPSPPRFFEVCCHGYVFYLIPPELAPPCLNGLWPGECSWRPQGKGRLRMTNYEKMHQWERKGWKVVKKRSTGGPFREVCCSGKVSYLAQQSSPTPKPGRKRAVEGKSVEGRKRSRERKRMSEKEPTPVKKPVSKKMPGEGRKKPATEKKKSVQGKKKSVPGKKTAPGKKITTLRKKTTPKKKPAAGKRKPATRKEKPAQGKKKSVPEKKLGSGKKKPIPRKKPVETSTPRKEASLQKKKKVKTSTPSALDKKKPVPSTKPVPVKTPSQRKKSLPQKRRGQGKKPAEGKKGALEVKQEQKSRNTTSPKTETRIKTRPKTETRTKTRPKTET…	24
V134_R138	Basic Sites	Basic Sites	Extended	628.817	628.444	VVKKR	Chr_9_Csap_11308	AST-B	MFSRGVLWLACCTCLVALVRVAECKGPCMKGLPAYKCSYRVDGQGRPRVLNMKRLKRLFGSKGWTNVKKEPSPPRFFEVCCHGYVFYLIPPELAPPCLNGLWPGECSWRPQGKGRLRMTNYEKMHQWERKGWKVVKKRSTGGPFREVCCSGKVSYLAQQSSPTPKPGRKRAVEGKSVEGRKRSRERKRMSEKEPTPVKKPVSKKMPGEGRKKPATEKKKSVQGKKKSVPGKKTAPGKKITTLRKKTTPKKKPAAGKRKPATRKEKPAQGKKKSVPEKKLGSGKKKPIPRKKPVETSTPRKEASLQKKKKVKTSTPSALDKKKPVPSTKPVPVKTPSQRKKSLPQKRRGQGKKPAEGKKGALEVKQEQKSRNTTSPKTETRIKTRPKTETRTKTRPKTET…	24
V134_V135	Basic Sites	Basic Sites	TrimKR	216.281	216.153	VV	Chr_9_Csap_11308	AST-B	MFSRGVLWLACCTCLVALVRVAECKGPCMKGLPAYKCSYRVDGQGRPRVLNMKRLKRLFGSKGWTNVKKEPSPPRFFEVCCHGYVFYLIPPELAPPCLNGLWPGECSWRPQGKGRLRMTNYEKMHQWERKGWKVVKKRSTGGPFREVCCSGKVSYLAQQSSPTPKPGRKRAVEGKSVEGRKRSRERKRMSEKEPTPVKKPVSKKMPGEGRKKPATEKKKSVQGKKKSVPGKKTAPGKKITTLRKKTTPKKKPAAGKRKPATRKEKPAQGKKKSVPEKKLGSGKKKPIPRKKPVETSTPRKEASLQKKKKVKTSTPSALDKKKPVPSTKPVPVKTPSQRKKSLPQKRRGQGKKPAEGKKGALEVKQEQKSRNTTSPKTETRIKTRPKTETRTKTRPKTET…	24
K137_R145	Basic Sites	Basic Sites	Extended	1005.15	1004.56	KRSTGGPFR	Chr_9_Csap_11308	AST-B	MFSRGVLWLACCTCLVALVRVAECKGPCMKGLPAYKCSYRVDGQGRPRVLNMKRLKRLFGSKGWTNVKKEPSPPRFFEVCCHGYVFYLIPPELAPPCLNGLWPGECSWRPQGKGRLRMTNYEKMHQWERKGWKVVKKRSTGGPFREVCCSGKVSYLAQQSSPTPKPGRKRAVEGKSVEGRKRSRERKRMSEKEPTPVKKPVSKKMPGEGRKKPATEKKKSVQGKKKSVPGKKTAPGKKITTLRKKTTPKKKPAAGKRKPATRKEKPAQGKKKSVPEKKLGSGKKKPIPRKKPVETSTPRKEASLQKKKKVKTSTPSALDKKKPVPSTKPVPVKTPSQRKKSLPQKRRGQGKKPAEGKKGALEVKQEQKSRNTTSPKTETRIKTRPKTETRTKTRPKTET…	24
K137_F144	Basic Sites	Basic Sites	TrimKR	848.958	848.456	KRSTGGPF	Chr_9_Csap_11308	AST-B	MFSRGVLWLACCTCLVALVRVAECKGPCMKGLPAYKCSYRVDGQGRPRVLNMKRLKRLFGSKGWTNVKKEPSPPRFFEVCCHGYVFYLIPPELAPPCLNGLWPGECSWRPQGKGRLRMTNYEKMHQWERKGWKVVKKRSTGGPFREVCCSGKVSYLAQQSSPTPKPGRKRAVEGKSVEGRKRSRERKRMSEKEPTPVKKPVSKKMPGEGRKKPATEKKKSVQGKKKSVPGKKTAPGKKITTLRKKTTPKKKPAAGKRKPATRKEKPAQGKKKSVPEKKLGSGKKKPIPRKKPVETSTPRKEASLQKKKKVKTSTPSALDKKKPVPSTKPVPVKTPSQRKKSLPQKRRGQGKKPAEGKKGALEVKQEQKSRNTTSPKTETRIKTRPKTETRTKTRPKTET…	24
R138_K152	Basic Sites	Basic Sites	Extended	1583.8	1582.74	RSTGGPFREVCCSGK	Chr_9_Csap_11308	AST-B	MFSRGVLWLACCTCLVALVRVAECKGPCMKGLPAYKCSYRVDGQGRPRVLNMKRLKRLFGSKGWTNVKKEPSPPRFFEVCCHGYVFYLIPPELAPPCLNGLWPGECSWRPQGKGRLRMTNYEKMHQWERKGWKVVKKRSTGGPFREVCCSGKVSYLAQQSSPTPKPGRKRAVEGKSVEGRKRSRERKRMSEKEPTPVKKPVSKKMPGEGRKKPATEKKKSVQGKKKSVPGKKTAPGKKITTLRKKTTPKKKPAAGKRKPATRKEKPAQGKKKSVPEKKLGSGKKKPIPRKKPVETSTPRKEASLQKKKKVKTSTPSALDKKKPVPSTKPVPVKTPSQRKKSLPQKRRGQGKKPAEGKKGALEVKQEQKSRNTTSPKTETRIKTRPKTETRTKTRPKTET…	24
R138_G151	Basic Sites	Basic Sites	TrimKR	1455.63	1454.64	RSTGGPFREVCCSG	Chr_9_Csap_11308	AST-B	MFSRGVLWLACCTCLVALVRVAECKGPCMKGLPAYKCSYRVDGQGRPRVLNMKRLKRLFGSKGWTNVKKEPSPPRFFEVCCHGYVFYLIPPELAPPCLNGLWPGECSWRPQGKGRLRMTNYEKMHQWERKGWKVVKKRSTGGPFREVCCSGKVSYLAQQSSPTPKPGRKRAVEGKSVEGRKRSRERKRMSEKEPTPVKKPVSKKMPGEGRKKPATEKKKSVQGKKKSVPGKKTAPGKKITTLRKKTTPKKKPAAGKRKPATRKEKPAQGKKKSVPEKKLGSGKKKPIPRKKPVETSTPRKEASLQKKKKVKTSTPSALDKKKPVPSTKPVPVKTPSQRKKSLPQKRRGQGKKPAEGKKGALEVKQEQKSRNTTSPKTETRIKTRPKTETRTKTRPKTET…	24
S139_R168	Basic Sites	Basic Sites	Extended	3125.53	3123.53	STGGPFREVCCSGKVSYLAQQSSPTPKPGR	Chr_9_Csap_11308	AST-B	MFSRGVLWLACCTCLVALVRVAECKGPCMKGLPAYKCSYRVDGQGRPRVLNMKRLKRLFGSKGWTNVKKEPSPPRFFEVCCHGYVFYLIPPELAPPCLNGLWPGECSWRPQGKGRLRMTNYEKMHQWERKGWKVVKKRSTGGPFREVCCSGKVSYLAQQSSPTPKPGRKRAVEGKSVEGRKRSRERKRMSEKEPTPVKKPVSKKMPGEGRKKPATEKKKSVQGKKKSVPGKKTAPGKKITTLRKKTTPKKKPAAGKRKPATRKEKPAQGKKKSVPEKKLGSGKKKPIPRKKPVETSTPRKEASLQKKKKVKTSTPSALDKKKPVPSTKPVPVKTPSQRKKSLPQKRRGQGKKPAEGKKGALEVKQEQKSRNTTSPKTETRIKTRPKTETRTKTRPKTET…	24
S139_G167	Basic Sites	Basic Sites	TrimKR	2969.34	2967.43	STGGPFREVCCSGKVSYLAQQSSPTPKPG	Chr_9_Csap_11308	AST-B	MFSRGVLWLACCTCLVALVRVAECKGPCMKGLPAYKCSYRVDGQGRPRVLNMKRLKRLFGSKGWTNVKKEPSPPRFFEVCCHGYVFYLIPPELAPPCLNGLWPGECSWRPQGKGRLRMTNYEKMHQWERKGWKVVKKRSTGGPFREVCCSGKVSYLAQQSSPTPKPGRKRAVEGKSVEGRKRSRERKRMSEKEPTPVKKPVSKKMPGEGRKKPATEKKKSVQGKKKSVPGKKTAPGKKITTLRKKTTPKKKPAAGKRKPATRKEKPAQGKKKSVPEKKLGSGKKKPIPRKKPVETSTPRKEASLQKKKKVKTSTPSALDKKKPVPSTKPVPVKTPSQRKKSLPQKRRGQGKKPAEGKKGALEVKQEQKSRNTTSPKTETRIKTRPKTETRTKTRPKTET…	24
E146_K169	Basic Sites	Basic Sites	Extended	2550.93	2549.28	EVCCSGKVSYLAQQSSPTPKPGRK	Chr_9_Csap_11308	AST-B	MFSRGVLWLACCTCLVALVRVAECKGPCMKGLPAYKCSYRVDGQGRPRVLNMKRLKRLFGSKGWTNVKKEPSPPRFFEVCCHGYVFYLIPPELAPPCLNGLWPGECSWRPQGKGRLRMTNYEKMHQWERKGWKVVKKRSTGGPFREVCCSGKVSYLAQQSSPTPKPGRKRAVEGKSVEGRKRSRERKRMSEKEPTPVKKPVSKKMPGEGRKKPATEKKKSVQGKKKSVPGKKTAPGKKITTLRKKTTPKKKPAAGKRKPATRKEKPAQGKKKSVPEKKLGSGKKKPIPRKKPVETSTPRKEASLQKKKKVKTSTPSALDKKKPVPSTKPVPVKTPSQRKKSLPQKRRGQGKKPAEGKKGALEVKQEQKSRNTTSPKTETRIKTRPKTETRTKTRPKTET…	24
E146_G167	Basic Sites	Basic Sites	TrimKR	2266.57	2265.08	EVCCSGKVSYLAQQSSPTPKPG	Chr_9_Csap_11308	AST-B	MFSRGVLWLACCTCLVALVRVAECKGPCMKGLPAYKCSYRVDGQGRPRVLNMKRLKRLFGSKGWTNVKKEPSPPRFFEVCCHGYVFYLIPPELAPPCLNGLWPGECSWRPQGKGRLRMTNYEKMHQWERKGWKVVKKRSTGGPFREVCCSGKVSYLAQQSSPTPKPGRKRAVEGKSVEGRKRSRERKRMSEKEPTPVKKPVSKKMPGEGRKKPATEKKKSVQGKKKSVPGKKTAPGKKITTLRKKTTPKKKPAAGKRKPATRKEKPAQGKKKSVPEKKLGSGKKKPIPRKKPVETSTPRKEASLQKKKKVKTSTPSALDKKKPVPSTKPVPVKTPSQRKKSLPQKRRGQGKKPAEGKKGALEVKQEQKSRNTTSPKTETRIKTRPKTETRTKTRPKTET…	24
V153_R170	Basic Sites	Basic Sites	Extended	2000.29	1999.1	VSYLAQQSSPTPKPGRKR	Chr_9_Csap_11308	AST-B	MFSRGVLWLACCTCLVALVRVAECKGPCMKGLPAYKCSYRVDGQGRPRVLNMKRLKRLFGSKGWTNVKKEPSPPRFFEVCCHGYVFYLIPPELAPPCLNGLWPGECSWRPQGKGRLRMTNYEKMHQWERKGWKVVKKRSTGGPFREVCCSGKVSYLAQQSSPTPKPGRKRAVEGKSVEGRKRSRERKRMSEKEPTPVKKPVSKKMPGEGRKKPATEKKKSVQGKKKSVPGKKTAPGKKITTLRKKTTPKKKPAAGKRKPATRKEKPAQGKKKSVPEKKLGSGKKKPIPRKKPVETSTPRKEASLQKKKKVKTSTPSALDKKKPVPSTKPVPVKTPSQRKKSLPQKRRGQGKKPAEGKKGALEVKQEQKSRNTTSPKTETRIKTRPKTETRTKTRPKTET…	24
V153_G167	Basic Sites	Basic Sites	TrimKR	1559.74	1558.8	VSYLAQQSSPTPKPG	Chr_9_Csap_11308	AST-B	MFSRGVLWLACCTCLVALVRVAECKGPCMKGLPAYKCSYRVDGQGRPRVLNMKRLKRLFGSKGWTNVKKEPSPPRFFEVCCHGYVFYLIPPELAPPCLNGLWPGECSWRPQGKGRLRMTNYEKMHQWERKGWKVVKKRSTGGPFREVCCSGKVSYLAQQSSPTPKPGRKRAVEGKSVEGRKRSRERKRMSEKEPTPVKKPVSKKMPGEGRKKPATEKKKSVQGKKKSVPGKKTAPGKKITTLRKKTTPKKKPAAGKRKPATRKEKPAQGKKKSVPEKKLGSGKKKPIPRKKPVETSTPRKEASLQKKKKVKTSTPSALDKKKPVPSTKPVPVKTPSQRKKSLPQKRRGQGKKPAEGKKGALEVKQEQKSRNTTSPKTETRIKTRPKTETRTKTRPKTET…	24
K169_K175	Basic Sites	Basic Sites	Extended	786.931	786.476	KRAVEGK	Chr_9_Csap_11308	AST-B	MFSRGVLWLACCTCLVALVRVAECKGPCMKGLPAYKCSYRVDGQGRPRVLNMKRLKRLFGSKGWTNVKKEPSPPRFFEVCCHGYVFYLIPPELAPPCLNGLWPGECSWRPQGKGRLRMTNYEKMHQWERKGWKVVKKRSTGGPFREVCCSGKVSYLAQQSSPTPKPGRKRAVEGKSVEGRKRSRERKRMSEKEPTPVKKPVSKKMPGEGRKKPATEKKKSVQGKKKSVPGKKTAPGKKITTLRKKTTPKKKPAAGKRKPATRKEKPAQGKKKSVPEKKLGSGKKKPIPRKKPVETSTPRKEASLQKKKKVKTSTPSALDKKKPVPSTKPVPVKTPSQRKKSLPQKRRGQGKKPAEGKKGALEVKQEQKSRNTTSPKTETRIKTRPKTETRTKTRPKTET…	24
K169_G174	Basic Sites	Basic Sites	TrimKR	658.756	658.381	KRAVEG	Chr_9_Csap_11308	AST-B	MFSRGVLWLACCTCLVALVRVAECKGPCMKGLPAYKCSYRVDGQGRPRVLNMKRLKRLFGSKGWTNVKKEPSPPRFFEVCCHGYVFYLIPPELAPPCLNGLWPGECSWRPQGKGRLRMTNYEKMHQWERKGWKVVKKRSTGGPFREVCCSGKVSYLAQQSSPTPKPGRKRAVEGKSVEGRKRSRERKRMSEKEPTPVKKPVSKKMPGEGRKKPATEKKKSVQGKKKSVPGKKTAPGKKITTLRKKTTPKKKPAAGKRKPATRKEKPAQGKKKSVPEKKLGSGKKKPIPRKKPVETSTPRKEASLQKKKKVKTSTPSALDKKKPVPSTKPVPVKTPSQRKKSLPQKRRGQGKKPAEGKKGALEVKQEQKSRNTTSPKTETRIKTRPKTETRTKTRPKTET…	24
R170_K181	Basic Sites	Basic Sites	Extended	1315.5	1314.74	RAVEGKSVEGRK	Chr_9_Csap_11308	AST-B	MFSRGVLWLACCTCLVALVRVAECKGPCMKGLPAYKCSYRVDGQGRPRVLNMKRLKRLFGSKGWTNVKKEPSPPRFFEVCCHGYVFYLIPPELAPPCLNGLWPGECSWRPQGKGRLRMTNYEKMHQWERKGWKVVKKRSTGGPFREVCCSGKVSYLAQQSSPTPKPGRKRAVEGKSVEGRKRSRERKRMSEKEPTPVKKPVSKKMPGEGRKKPATEKKKSVQGKKKSVPGKKTAPGKKITTLRKKTTPKKKPAAGKRKPATRKEKPAQGKKKSVPEKKLGSGKKKPIPRKKPVETSTPRKEASLQKKKKVKTSTPSALDKKKPVPSTKPVPVKTPSQRKKSLPQKRRGQGKKPAEGKKGALEVKQEQKSRNTTSPKTETRIKTRPKTETRTKTRPKTET…	24
R170_G179	Basic Sites	Basic Sites	TrimKR	1031.13	1030.55	RAVEGKSVEG	Chr_9_Csap_11308	AST-B	MFSRGVLWLACCTCLVALVRVAECKGPCMKGLPAYKCSYRVDGQGRPRVLNMKRLKRLFGSKGWTNVKKEPSPPRFFEVCCHGYVFYLIPPELAPPCLNGLWPGECSWRPQGKGRLRMTNYEKMHQWERKGWKVVKKRSTGGPFREVCCSGKVSYLAQQSSPTPKPGRKRAVEGKSVEGRKRSRERKRMSEKEPTPVKKPVSKKMPGEGRKKPATEKKKSVQGKKKSVPGKKTAPGKKITTLRKKTTPKKKPAAGKRKPATRKEKPAQGKKKSVPEKKLGSGKKKPIPRKKPVETSTPRKEASLQKKKKVKTSTPSALDKKKPVPSTKPVPVKTPSQRKKSLPQKRRGQGKKPAEGKKGALEVKQEQKSRNTTSPKTETRIKTRPKTETRTKTRPKTET…	24
A171_R182	Basic Sites	Basic Sites	Extended	1315.5	1314.74	AVEGKSVEGRKR	Chr_9_Csap_11308	AST-B	MFSRGVLWLACCTCLVALVRVAECKGPCMKGLPAYKCSYRVDGQGRPRVLNMKRLKRLFGSKGWTNVKKEPSPPRFFEVCCHGYVFYLIPPELAPPCLNGLWPGECSWRPQGKGRLRMTNYEKMHQWERKGWKVVKKRSTGGPFREVCCSGKVSYLAQQSSPTPKPGRKRAVEGKSVEGRKRSRERKRMSEKEPTPVKKPVSKKMPGEGRKKPATEKKKSVQGKKKSVPGKKTAPGKKITTLRKKTTPKKKPAAGKRKPATRKEKPAQGKKKSVPEKKLGSGKKKPIPRKKPVETSTPRKEASLQKKKKVKTSTPSALDKKKPVPSTKPVPVKTPSQRKKSLPQKRRGQGKKPAEGKKGALEVKQEQKSRNTTSPKTETRIKTRPKTETRTKTRPKTET…	24
A171_G179	Basic Sites	Basic Sites	TrimKR	874.947	874.445	AVEGKSVEG	Chr_9_Csap_11308	AST-B	MFSRGVLWLACCTCLVALVRVAECKGPCMKGLPAYKCSYRVDGQGRPRVLNMKRLKRLFGSKGWTNVKKEPSPPRFFEVCCHGYVFYLIPPELAPPCLNGLWPGECSWRPQGKGRLRMTNYEKMHQWERKGWKVVKKRSTGGPFREVCCSGKVSYLAQQSSPTPKPGRKRAVEGKSVEGRKRSRERKRMSEKEPTPVKKPVSKKMPGEGRKKPATEKKKSVQGKKKSVPGKKTAPGKKITTLRKKTTPKKKPAAGKRKPATRKEKPAQGKKKSVPEKKLGSGKKKPIPRKKPVETSTPRKEASLQKKKKVKTSTPSALDKKKPVPSTKPVPVKTPSQRKKSLPQKRRGQGKKPAEGKKGALEVKQEQKSRNTTSPKTETRIKTRPKTETRTKTRPKTET…	24
S176_R184	Basic Sites	Basic Sites	Extended	1074.21	1073.61	SVEGRKRSR	Chr_9_Csap_11308	AST-B	MFSRGVLWLACCTCLVALVRVAECKGPCMKGLPAYKCSYRVDGQGRPRVLNMKRLKRLFGSKGWTNVKKEPSPPRFFEVCCHGYVFYLIPPELAPPCLNGLWPGECSWRPQGKGRLRMTNYEKMHQWERKGWKVVKKRSTGGPFREVCCSGKVSYLAQQSSPTPKPGRKRAVEGKSVEGRKRSRERKRMSEKEPTPVKKPVSKKMPGEGRKKPATEKKKSVQGKKKSVPGKKTAPGKKITTLRKKTTPKKKPAAGKRKPATRKEKPAQGKKKSVPEKKLGSGKKKPIPRKKPVETSTPRKEASLQKKKKVKTSTPSALDKKKPVPSTKPVPVKTPSQRKKSLPQKRRGQGKKPAEGKKGALEVKQEQKSRNTTSPKTETRIKTRPKTETRTKTRPKTET…	24
S176_S183	Basic Sites	Basic Sites	TrimKR	918.021	917.509	SVEGRKRS	Chr_9_Csap_11308	AST-B	MFSRGVLWLACCTCLVALVRVAECKGPCMKGLPAYKCSYRVDGQGRPRVLNMKRLKRLFGSKGWTNVKKEPSPPRFFEVCCHGYVFYLIPPELAPPCLNGLWPGECSWRPQGKGRLRMTNYEKMHQWERKGWKVVKKRSTGGPFREVCCSGKVSYLAQQSSPTPKPGRKRAVEGKSVEGRKRSRERKRMSEKEPTPVKKPVSKKMPGEGRKKPATEKKKSVQGKKKSVPGKKTAPGKKITTLRKKTTPKKKPAAGKRKPATRKEKPAQGKKKSVPEKKLGSGKKKPIPRKKPVETSTPRKEASLQKKKKVKTSTPSALDKKKPVPSTKPVPVKTPSQRKKSLPQKRRGQGKKPAEGKKGALEVKQEQKSRNTTSPKTETRIKTRPKTETRTKTRPKTET…	24
R182_K187	Basic Sites	Basic Sites	Extended	830.946	830.489	RSRERK	Chr_9_Csap_11308	AST-B	MFSRGVLWLACCTCLVALVRVAECKGPCMKGLPAYKCSYRVDGQGRPRVLNMKRLKRLFGSKGWTNVKKEPSPPRFFEVCCHGYVFYLIPPELAPPCLNGLWPGECSWRPQGKGRLRMTNYEKMHQWERKGWKVVKKRSTGGPFREVCCSGKVSYLAQQSSPTPKPGRKRAVEGKSVEGRKRSRERKRMSEKEPTPVKKPVSKKMPGEGRKKPATEKKKSVQGKKKSVPGKKTAPGKKITTLRKKTTPKKKPAAGKRKPATRKEKPAQGKKKSVPEKKLGSGKKKPIPRKKPVETSTPRKEASLQKKKKVKTSTPSALDKKKPVPSTKPVPVKTPSQRKKSLPQKRRGQGKKPAEGKKGALEVKQEQKSRNTTSPKTETRIKTRPKTETRTKTRPKTET…	24
R182_E185	Basic Sites	Basic Sites	TrimKR	546.585	546.293	RSRE	Chr_9_Csap_11308	AST-B	MFSRGVLWLACCTCLVALVRVAECKGPCMKGLPAYKCSYRVDGQGRPRVLNMKRLKRLFGSKGWTNVKKEPSPPRFFEVCCHGYVFYLIPPELAPPCLNGLWPGECSWRPQGKGRLRMTNYEKMHQWERKGWKVVKKRSTGGPFREVCCSGKVSYLAQQSSPTPKPGRKRAVEGKSVEGRKRSRERKRMSEKEPTPVKKPVSKKMPGEGRKKPATEKKKSVQGKKKSVPGKKTAPGKKITTLRKKTTPKKKPAAGKRKPATRKEKPAQGKKKSVPEKKLGSGKKKPIPRKKPVETSTPRKEASLQKKKKVKTSTPSALDKKKPVPSTKPVPVKTPSQRKKSLPQKRRGQGKKPAEGKKGALEVKQEQKSRNTTSPKTETRIKTRPKTETRTKTRPKTET…	24
S183_R188	Basic Sites	Basic Sites	Extended	830.946	830.489	SRERKR	Chr_9_Csap_11308	AST-B	MFSRGVLWLACCTCLVALVRVAECKGPCMKGLPAYKCSYRVDGQGRPRVLNMKRLKRLFGSKGWTNVKKEPSPPRFFEVCCHGYVFYLIPPELAPPCLNGLWPGECSWRPQGKGRLRMTNYEKMHQWERKGWKVVKKRSTGGPFREVCCSGKVSYLAQQSSPTPKPGRKRAVEGKSVEGRKRSRERKRMSEKEPTPVKKPVSKKMPGEGRKKPATEKKKSVQGKKKSVPGKKTAPGKKITTLRKKTTPKKKPAAGKRKPATRKEKPAQGKKKSVPEKKLGSGKKKPIPRKKPVETSTPRKEASLQKKKKVKTSTPSALDKKKPVPSTKPVPVKTPSQRKKSLPQKRRGQGKKPAEGKKGALEVKQEQKSRNTTSPKTETRIKTRPKTETRTKTRPKTET…	24
S183_E185	Basic Sites	Basic Sites	TrimKR	390.397	390.191	SRE	Chr_9_Csap_11308	AST-B	MFSRGVLWLACCTCLVALVRVAECKGPCMKGLPAYKCSYRVDGQGRPRVLNMKRLKRLFGSKGWTNVKKEPSPPRFFEVCCHGYVFYLIPPELAPPCLNGLWPGECSWRPQGKGRLRMTNYEKMHQWERKGWKVVKKRSTGGPFREVCCSGKVSYLAQQSSPTPKPGRKRAVEGKSVEGRKRSRERKRMSEKEPTPVKKPVSKKMPGEGRKKPATEKKKSVQGKKKSVPGKKTAPGKKITTLRKKTTPKKKPAAGKRKPATRKEKPAQGKKKSVPEKKLGSGKKKPIPRKKPVETSTPRKEASLQKKKKVKTSTPSALDKKKPVPSTKPVPVKTPSQRKKSLPQKRRGQGKKPAEGKKGALEVKQEQKSRNTTSPKTETRIKTRPKTETRTKTRPKTET…	24
E185_K192	Basic Sites	Basic Sites	Extended	1063.24	1062.57	ERKRMSEK	Chr_9_Csap_11308	AST-B	MFSRGVLWLACCTCLVALVRVAECKGPCMKGLPAYKCSYRVDGQGRPRVLNMKRLKRLFGSKGWTNVKKEPSPPRFFEVCCHGYVFYLIPPELAPPCLNGLWPGECSWRPQGKGRLRMTNYEKMHQWERKGWKVVKKRSTGGPFREVCCSGKVSYLAQQSSPTPKPGRKRAVEGKSVEGRKRSRERKRMSEKEPTPVKKPVSKKMPGEGRKKPATEKKKSVQGKKKSVPGKKTAPGKKITTLRKKTTPKKKPAAGKRKPATRKEKPAQGKKKSVPEKKLGSGKKKPIPRKKPVETSTPRKEASLQKKKKVKTSTPSALDKKKPVPSTKPVPVKTPSQRKKSLPQKRRGQGKKPAEGKKGALEVKQEQKSRNTTSPKTETRIKTRPKTETRTKTRPKTET…	24
E185_E191	Basic Sites	Basic Sites	TrimKR	935.067	934.471	ERKRMSE	Chr_9_Csap_11308	AST-B	MFSRGVLWLACCTCLVALVRVAECKGPCMKGLPAYKCSYRVDGQGRPRVLNMKRLKRLFGSKGWTNVKKEPSPPRFFEVCCHGYVFYLIPPELAPPCLNGLWPGECSWRPQGKGRLRMTNYEKMHQWERKGWKVVKKRSTGGPFREVCCSGKVSYLAQQSSPTPKPGRKRAVEGKSVEGRKRSRERKRMSEKEPTPVKKPVSKKMPGEGRKKPATEKKKSVQGKKKSVPGKKTAPGKKITTLRKKTTPKKKPAAGKRKPATRKEKPAQGKKKSVPEKKLGSGKKKPIPRKKPVETSTPRKEASLQKKKKVKTSTPSALDKKKPVPSTKPVPVKTPSQRKKSLPQKRRGQGKKPAEGKKGALEVKQEQKSRNTTSPKTETRIKTRPKTETRTKTRPKTET…	24
R188_K199	Basic Sites	Basic Sites	Extended	1429.7	1428.78	RMSEKEPTPVKK	Chr_9_Csap_11308	AST-B	MFSRGVLWLACCTCLVALVRVAECKGPCMKGLPAYKCSYRVDGQGRPRVLNMKRLKRLFGSKGWTNVKKEPSPPRFFEVCCHGYVFYLIPPELAPPCLNGLWPGECSWRPQGKGRLRMTNYEKMHQWERKGWKVVKKRSTGGPFREVCCSGKVSYLAQQSSPTPKPGRKRAVEGKSVEGRKRSRERKRMSEKEPTPVKKPVSKKMPGEGRKKPATEKKKSVQGKKKSVPGKKTAPGKKITTLRKKTTPKKKPAAGKRKPATRKEKPAQGKKKSVPEKKLGSGKKKPIPRKKPVETSTPRKEASLQKKKKVKTSTPSALDKKKPVPSTKPVPVKTPSQRKKSLPQKRRGQGKKPAEGKKGALEVKQEQKSRNTTSPKTETRIKTRPKTETRTKTRPKTET…	24
R188_V197	Basic Sites	Basic Sites	TrimKR	1173.35	1172.59	RMSEKEPTPV	Chr_9_Csap_11308	AST-B	MFSRGVLWLACCTCLVALVRVAECKGPCMKGLPAYKCSYRVDGQGRPRVLNMKRLKRLFGSKGWTNVKKEPSPPRFFEVCCHGYVFYLIPPELAPPCLNGLWPGECSWRPQGKGRLRMTNYEKMHQWERKGWKVVKKRSTGGPFREVCCSGKVSYLAQQSSPTPKPGRKRAVEGKSVEGRKRSRERKRMSEKEPTPVKKPVSKKMPGEGRKKPATEKKKSVQGKKKSVPGKKTAPGKKITTLRKKTTPKKKPAAGKRKPATRKEKPAQGKKKSVPEKKLGSGKKKPIPRKKPVETSTPRKEASLQKKKKVKTSTPSALDKKKPVPSTKPVPVKTPSQRKKSLPQKRRGQGKKPAEGKKGALEVKQEQKSRNTTSPKTETRIKTRPKTETRTKTRPKTET…	24
M189_K204	Basic Sites	Basic Sites	Extended	1813.19	1812.02	MSEKEPTPVKKPVSKK	Chr_9_Csap_11308	AST-B	MFSRGVLWLACCTCLVALVRVAECKGPCMKGLPAYKCSYRVDGQGRPRVLNMKRLKRLFGSKGWTNVKKEPSPPRFFEVCCHGYVFYLIPPELAPPCLNGLWPGECSWRPQGKGRLRMTNYEKMHQWERKGWKVVKKRSTGGPFREVCCSGKVSYLAQQSSPTPKPGRKRAVEGKSVEGRKRSRERKRMSEKEPTPVKKPVSKKMPGEGRKKPATEKKKSVQGKKKSVPGKKTAPGKKITTLRKKTTPKKKPAAGKRKPATRKEKPAQGKKKSVPEKKLGSGKKKPIPRKKPVETSTPRKEASLQKKKKVKTSTPSALDKKKPVPSTKPVPVKTPSQRKKSLPQKRRGQGKKPAEGKKGALEVKQEQKSRNTTSPKTETRIKTRPKTETRTKTRPKTET…	24
M189_S202	Basic Sites	Basic Sites	TrimKR	1556.84	1555.83	MSEKEPTPVKKPVS	Chr_9_Csap_11308	AST-B	MFSRGVLWLACCTCLVALVRVAECKGPCMKGLPAYKCSYRVDGQGRPRVLNMKRLKRLFGSKGWTNVKKEPSPPRFFEVCCHGYVFYLIPPELAPPCLNGLWPGECSWRPQGKGRLRMTNYEKMHQWERKGWKVVKKRSTGGPFREVCCSGKVSYLAQQSSPTPKPGRKRAVEGKSVEGRKRSRERKRMSEKEPTPVKKPVSKKMPGEGRKKPATEKKKSVQGKKKSVPGKKTAPGKKITTLRKKTTPKKKPAAGKRKPATRKEKPAQGKKKSVPEKKLGSGKKKPIPRKKPVETSTPRKEASLQKKKKVKTSTPSALDKKKPVPSTKPVPVKTPSQRKKSLPQKRRGQGKKPAEGKKGALEVKQEQKSRNTTSPKTETRIKTRPKTETRTKTRPKTET…	24
E193_K211	Basic Sites	Basic Sites	Extended	2093.52	2092.19	EPTPVKKPVSKKMPGEGRK	Chr_9_Csap_11308	AST-B	MFSRGVLWLACCTCLVALVRVAECKGPCMKGLPAYKCSYRVDGQGRPRVLNMKRLKRLFGSKGWTNVKKEPSPPRFFEVCCHGYVFYLIPPELAPPCLNGLWPGECSWRPQGKGRLRMTNYEKMHQWERKGWKVVKKRSTGGPFREVCCSGKVSYLAQQSSPTPKPGRKRAVEGKSVEGRKRSRERKRMSEKEPTPVKKPVSKKMPGEGRKKPATEKKKSVQGKKKSVPGKKTAPGKKITTLRKKTTPKKKPAAGKRKPATRKEKPAQGKKKSVPEKKLGSGKKKPIPRKKPVETSTPRKEASLQKKKKVKTSTPSALDKKKPVPSTKPVPVKTPSQRKKSLPQKRRGQGKKPAEGKKGALEVKQEQKSRNTTSPKTETRIKTRPKTETRTKTRPKTET…	24
E193_G209	Basic Sites	Basic Sites	TrimKR	1809.16	1807.99	EPTPVKKPVSKKMPGEG	Chr_9_Csap_11308	AST-B	MFSRGVLWLACCTCLVALVRVAECKGPCMKGLPAYKCSYRVDGQGRPRVLNMKRLKRLFGSKGWTNVKKEPSPPRFFEVCCHGYVFYLIPPELAPPCLNGLWPGECSWRPQGKGRLRMTNYEKMHQWERKGWKVVKKRSTGGPFREVCCSGKVSYLAQQSSPTPKPGRKRAVEGKSVEGRKRSRERKRMSEKEPTPVKKPVSKKMPGEGRKKPATEKKKSVQGKKKSVPGKKTAPGKKITTLRKKTTPKKKPAAGKRKPATRKEKPAQGKKKSVPEKKLGSGKKKPIPRKKPVETSTPRKEASLQKKKKVKTSTPSALDKKKPVPSTKPVPVKTPSQRKKSLPQKRRGQGKKPAEGKKGALEVKQEQKSRNTTSPKTETRIKTRPKTETRTKTRPKTET…	24
P200_K212	Basic Sites	Basic Sites	Extended	1441.76	1440.83	PVSKKMPGEGRKK	Chr_9_Csap_11308	AST-B	MFSRGVLWLACCTCLVALVRVAECKGPCMKGLPAYKCSYRVDGQGRPRVLNMKRLKRLFGSKGWTNVKKEPSPPRFFEVCCHGYVFYLIPPELAPPCLNGLWPGECSWRPQGKGRLRMTNYEKMHQWERKGWKVVKKRSTGGPFREVCCSGKVSYLAQQSSPTPKPGRKRAVEGKSVEGRKRSRERKRMSEKEPTPVKKPVSKKMPGEGRKKPATEKKKSVQGKKKSVPGKKTAPGKKITTLRKKTTPKKKPAAGKRKPATRKEKPAQGKKKSVPEKKLGSGKKKPIPRKKPVETSTPRKEASLQKKKKVKTSTPSALDKKKPVPSTKPVPVKTPSQRKKSLPQKRRGQGKKPAEGKKGALEVKQEQKSRNTTSPKTETRIKTRPKTETRTKTRPKTET…	24
P200_G209	Basic Sites	Basic Sites	TrimKR	1029.22	1028.54	PVSKKMPGEG	Chr_9_Csap_11308	AST-B	MFSRGVLWLACCTCLVALVRVAECKGPCMKGLPAYKCSYRVDGQGRPRVLNMKRLKRLFGSKGWTNVKKEPSPPRFFEVCCHGYVFYLIPPELAPPCLNGLWPGECSWRPQGKGRLRMTNYEKMHQWERKGWKVVKKRSTGGPFREVCCSGKVSYLAQQSSPTPKPGRKRAVEGKSVEGRKRSRERKRMSEKEPTPVKKPVSKKMPGEGRKKPATEKKKSVQGKKKSVPGKKTAPGKKITTLRKKTTPKKKPAAGKRKPATRKEKPAQGKKKSVPEKKLGSGKKKPIPRKKPVETSTPRKEASLQKKKKVKTSTPSALDKKKPVPSTKPVPVKTPSQRKKSLPQKRRGQGKKPAEGKKGALEVKQEQKSRNTTSPKTETRIKTRPKTETRTKTRPKTET…	24
M205_K218	Basic Sites	Basic Sites	Extended	1556.84	1555.86	MPGEGRKKPATEKK	Chr_9_Csap_11308	AST-B	MFSRGVLWLACCTCLVALVRVAECKGPCMKGLPAYKCSYRVDGQGRPRVLNMKRLKRLFGSKGWTNVKKEPSPPRFFEVCCHGYVFYLIPPELAPPCLNGLWPGECSWRPQGKGRLRMTNYEKMHQWERKGWKVVKKRSTGGPFREVCCSGKVSYLAQQSSPTPKPGRKRAVEGKSVEGRKRSRERKRMSEKEPTPVKKPVSKKMPGEGRKKPATEKKKSVQGKKKSVPGKKTAPGKKITTLRKKTTPKKKPAAGKRKPATRKEKPAQGKKKSVPEKKLGSGKKKPIPRKKPVETSTPRKEASLQKKKKVKTSTPSALDKKKPVPSTKPVPVKTPSQRKKSLPQKRRGQGKKPAEGKKGALEVKQEQKSRNTTSPKTETRIKTRPKTETRTKTRPKTET…	24
M205_E216	Basic Sites	Basic Sites	TrimKR	1300.5	1299.67	MPGEGRKKPATE	Chr_9_Csap_11308	AST-B	MFSRGVLWLACCTCLVALVRVAECKGPCMKGLPAYKCSYRVDGQGRPRVLNMKRLKRLFGSKGWTNVKKEPSPPRFFEVCCHGYVFYLIPPELAPPCLNGLWPGECSWRPQGKGRLRMTNYEKMHQWERKGWKVVKKRSTGGPFREVCCSGKVSYLAQQSSPTPKPGRKRAVEGKSVEGRKRSRERKRMSEKEPTPVKKPVSKKMPGEGRKKPATEKKKSVQGKKKSVPGKKTAPGKKITTLRKKTTPKKKPAAGKRKPATRKEKPAQGKKKSVPEKKLGSGKKKPIPRKKPVETSTPRKEASLQKKKKVKTSTPSALDKKKPVPSTKPVPVKTPSQRKKSLPQKRRGQGKKPAEGKKGALEVKQEQKSRNTTSPKTETRIKTRPKTETRTKTRPKTET…	24
K212_K219	Basic Sites	Basic Sites	Extended	929.129	928.576	KPATEKKK	Chr_9_Csap_11308	AST-B	MFSRGVLWLACCTCLVALVRVAECKGPCMKGLPAYKCSYRVDGQGRPRVLNMKRLKRLFGSKGWTNVKKEPSPPRFFEVCCHGYVFYLIPPELAPPCLNGLWPGECSWRPQGKGRLRMTNYEKMHQWERKGWKVVKKRSTGGPFREVCCSGKVSYLAQQSSPTPKPGRKRAVEGKSVEGRKRSRERKRMSEKEPTPVKKPVSKKMPGEGRKKPATEKKKSVQGKKKSVPGKKTAPGKKITTLRKKTTPKKKPAAGKRKPATRKEKPAQGKKKSVPEKKLGSGKKKPIPRKKPVETSTPRKEASLQKKKKVKTSTPSALDKKKPVPSTKPVPVKTPSQRKKSLPQKRRGQGKKPAEGKKGALEVKQEQKSRNTTSPKTETRIKTRPKTETRTKTRPKTET…	24
K212_E216	Basic Sites	Basic Sites	TrimKR	544.606	544.291	KPATE	Chr_9_Csap_11308	AST-B	MFSRGVLWLACCTCLVALVRVAECKGPCMKGLPAYKCSYRVDGQGRPRVLNMKRLKRLFGSKGWTNVKKEPSPPRFFEVCCHGYVFYLIPPELAPPCLNGLWPGECSWRPQGKGRLRMTNYEKMHQWERKGWKVVKKRSTGGPFREVCCSGKVSYLAQQSSPTPKPGRKRAVEGKSVEGRKRSRERKRMSEKEPTPVKKPVSKKMPGEGRKKPATEKKKSVQGKKKSVPGKKTAPGKKITTLRKKTTPKKKPAAGKRKPATRKEKPAQGKKKSVPEKKLGSGKKKPIPRKKPVETSTPRKEASLQKKKKVKTSTPSALDKKKPVPSTKPVPVKTPSQRKKSLPQKRRGQGKKPAEGKKGALEVKQEQKSRNTTSPKTETRIKTRPKTETRTKTRPKTET…	24
P213_K225	Basic Sites	Basic Sites	Extended	1428.7	1427.85	PATEKKKSVQGKK	Chr_9_Csap_11308	AST-B	MFSRGVLWLACCTCLVALVRVAECKGPCMKGLPAYKCSYRVDGQGRPRVLNMKRLKRLFGSKGWTNVKKEPSPPRFFEVCCHGYVFYLIPPELAPPCLNGLWPGECSWRPQGKGRLRMTNYEKMHQWERKGWKVVKKRSTGGPFREVCCSGKVSYLAQQSSPTPKPGRKRAVEGKSVEGRKRSRERKRMSEKEPTPVKKPVSKKMPGEGRKKPATEKKKSVQGKKKSVPGKKTAPGKKITTLRKKTTPKKKPAAGKRKPATRKEKPAQGKKKSVPEKKLGSGKKKPIPRKKPVETSTPRKEASLQKKKKVKTSTPSALDKKKPVPSTKPVPVKTPSQRKKSLPQKRRGQGKKPAEGKKGALEVKQEQKSRNTTSPKTETRIKTRPKTETRTKTRPKTET…	24
P213_G223	Basic Sites	Basic Sites	TrimKR	1172.35	1171.66	PATEKKKSVQG	Chr_9_Csap_11308	AST-B	MFSRGVLWLACCTCLVALVRVAECKGPCMKGLPAYKCSYRVDGQGRPRVLNMKRLKRLFGSKGWTNVKKEPSPPRFFEVCCHGYVFYLIPPELAPPCLNGLWPGECSWRPQGKGRLRMTNYEKMHQWERKGWKVVKKRSTGGPFREVCCSGKVSYLAQQSSPTPKPGRKRAVEGKSVEGRKRSRERKRMSEKEPTPVKKPVSKKMPGEGRKKPATEKKKSVQGKKKSVPGKKTAPGKKITTLRKKTTPKKKPAAGKRKPATRKEKPAQGKKKSVPEKKLGSGKKKPIPRKKPVETSTPRKEASLQKKKKVKTSTPSALDKKKPVPSTKPVPVKTPSQRKKSLPQKRRGQGKKPAEGKKGALEVKQEQKSRNTTSPKTETRIKTRPKTETRTKTRPKTET…	24
K219_K226	Basic Sites	Basic Sites	Extended	902.106	901.576	KSVQGKKK	Chr_9_Csap_11308	AST-B	MFSRGVLWLACCTCLVALVRVAECKGPCMKGLPAYKCSYRVDGQGRPRVLNMKRLKRLFGSKGWTNVKKEPSPPRFFEVCCHGYVFYLIPPELAPPCLNGLWPGECSWRPQGKGRLRMTNYEKMHQWERKGWKVVKKRSTGGPFREVCCSGKVSYLAQQSSPTPKPGRKRAVEGKSVEGRKRSRERKRMSEKEPTPVKKPVSKKMPGEGRKKPATEKKKSVQGKKKSVPGKKTAPGKKITTLRKKTTPKKKPAAGKRKPATRKEKPAQGKKKSVPEKKLGSGKKKPIPRKKPVETSTPRKEASLQKKKKVKTSTPSALDKKKPVPSTKPVPVKTPSQRKKSLPQKRRGQGKKPAEGKKGALEVKQEQKSRNTTSPKTETRIKTRPKTETRTKTRPKTET…	24
K219_G223	Basic Sites	Basic Sites	TrimKR	517.583	517.291	KSVQG	Chr_9_Csap_11308	AST-B	MFSRGVLWLACCTCLVALVRVAECKGPCMKGLPAYKCSYRVDGQGRPRVLNMKRLKRLFGSKGWTNVKKEPSPPRFFEVCCHGYVFYLIPPELAPPCLNGLWPGECSWRPQGKGRLRMTNYEKMHQWERKGWKVVKKRSTGGPFREVCCSGKVSYLAQQSSPTPKPGRKRAVEGKSVEGRKRSRERKRMSEKEPTPVKKPVSKKMPGEGRKKPATEKKKSVQGKKKSVPGKKTAPGKKITTLRKKTTPKKKPAAGKRKPATRKEKPAQGKKKSVPEKKLGSGKKKPIPRKKPVETSTPRKEASLQKKKKVKTSTPSALDKKKPVPSTKPVPVKTPSQRKKSLPQKRRGQGKKPAEGKKGALEVKQEQKSRNTTSPKTETRIKTRPKTETRTKTRPKTET…	24
S220_K232	Basic Sites	Basic Sites	Extended	1370.66	1369.85	SVQGKKKSVPGKK	Chr_9_Csap_11308	AST-B	MFSRGVLWLACCTCLVALVRVAECKGPCMKGLPAYKCSYRVDGQGRPRVLNMKRLKRLFGSKGWTNVKKEPSPPRFFEVCCHGYVFYLIPPELAPPCLNGLWPGECSWRPQGKGRLRMTNYEKMHQWERKGWKVVKKRSTGGPFREVCCSGKVSYLAQQSSPTPKPGRKRAVEGKSVEGRKRSRERKRMSEKEPTPVKKPVSKKMPGEGRKKPATEKKKSVQGKKKSVPGKKTAPGKKITTLRKKTTPKKKPAAGKRKPATRKEKPAQGKKKSVPEKKLGSGKKKPIPRKKPVETSTPRKEASLQKKKKVKTSTPSALDKKKPVPSTKPVPVKTPSQRKKSLPQKRRGQGKKPAEGKKGALEVKQEQKSRNTTSPKTETRIKTRPKTETRTKTRPKTET…	24
S220_G230	Basic Sites	Basic Sites	TrimKR	1114.31	1113.66	SVQGKKKSVPG	Chr_9_Csap_11308	AST-B	MFSRGVLWLACCTCLVALVRVAECKGPCMKGLPAYKCSYRVDGQGRPRVLNMKRLKRLFGSKGWTNVKKEPSPPRFFEVCCHGYVFYLIPPELAPPCLNGLWPGECSWRPQGKGRLRMTNYEKMHQWERKGWKVVKKRSTGGPFREVCCSGKVSYLAQQSSPTPKPGRKRAVEGKSVEGRKRSRERKRMSEKEPTPVKKPVSKKMPGEGRKKPATEKKKSVQGKKKSVPGKKTAPGKKITTLRKKTTPKKKPAAGKRKPATRKEKPAQGKKKSVPEKKLGSGKKKPIPRKKPVETSTPRKEASLQKKKKVKTSTPSALDKKKPVPSTKPVPVKTPSQRKKSLPQKRRGQGKKPAEGKKGALEVKQEQKSRNTTSPKTETRIKTRPKTETRTKTRPKTET…	24
K226_K238	Basic Sites	Basic Sites	Extended	1325.62	1324.82	KSVPGKKTAPGKK	Chr_9_Csap_11308	AST-B	MFSRGVLWLACCTCLVALVRVAECKGPCMKGLPAYKCSYRVDGQGRPRVLNMKRLKRLFGSKGWTNVKKEPSPPRFFEVCCHGYVFYLIPPELAPPCLNGLWPGECSWRPQGKGRLRMTNYEKMHQWERKGWKVVKKRSTGGPFREVCCSGKVSYLAQQSSPTPKPGRKRAVEGKSVEGRKRSRERKRMSEKEPTPVKKPVSKKMPGEGRKKPATEKKKSVQGKKKSVPGKKTAPGKKITTLRKKTTPKKKPAAGKRKPATRKEKPAQGKKKSVPEKKLGSGKKKPIPRKKPVETSTPRKEASLQKKKKVKTSTPSALDKKKPVPSTKPVPVKTPSQRKKSLPQKRRGQGKKPAEGKKGALEVKQEQKSRNTTSPKTETRIKTRPKTETRTKTRPKTET…	24
K226_G236	Basic Sites	Basic Sites	TrimKR	1069.27	1068.63	KSVPGKKTAPG	Chr_9_Csap_11308	AST-B	MFSRGVLWLACCTCLVALVRVAECKGPCMKGLPAYKCSYRVDGQGRPRVLNMKRLKRLFGSKGWTNVKKEPSPPRFFEVCCHGYVFYLIPPELAPPCLNGLWPGECSWRPQGKGRLRMTNYEKMHQWERKGWKVVKKRSTGGPFREVCCSGKVSYLAQQSSPTPKPGRKRAVEGKSVEGRKRSRERKRMSEKEPTPVKKPVSKKMPGEGRKKPATEKKKSVQGKKKSVPGKKTAPGKKITTLRKKTTPKKKPAAGKRKPATRKEKPAQGKKKSVPEKKLGSGKKKPIPRKKPVETSTPRKEASLQKKKKVKTSTPSALDKKKPVPSTKPVPVKTPSQRKKSLPQKRRGQGKKPAEGKKGALEVKQEQKSRNTTSPKTETRIKTRPKTETRTKTRPKTET…	24
S227_K244	Basic Sites	Basic Sites	Extended	1910.33	1909.19	SVPGKKTAPGKKITTLRK	Chr_9_Csap_11308	AST-B	MFSRGVLWLACCTCLVALVRVAECKGPCMKGLPAYKCSYRVDGQGRPRVLNMKRLKRLFGSKGWTNVKKEPSPPRFFEVCCHGYVFYLIPPELAPPCLNGLWPGECSWRPQGKGRLRMTNYEKMHQWERKGWKVVKKRSTGGPFREVCCSGKVSYLAQQSSPTPKPGRKRAVEGKSVEGRKRSRERKRMSEKEPTPVKKPVSKKMPGEGRKKPATEKKKSVQGKKKSVPGKKTAPGKKITTLRKKTTPKKKPAAGKRKPATRKEKPAQGKKKSVPEKKLGSGKKKPIPRKKPVETSTPRKEASLQKKKKVKTSTPSALDKKKPVPSTKPVPVKTPSQRKKSLPQKRRGQGKKPAEGKKGALEVKQEQKSRNTTSPKTETRIKTRPKTETRTKTRPKTET…	24
S227_L242	Basic Sites	Basic Sites	TrimKR	1625.97	1624.99	SVPGKKTAPGKKITTL	Chr_9_Csap_11308	AST-B	MFSRGVLWLACCTCLVALVRVAECKGPCMKGLPAYKCSYRVDGQGRPRVLNMKRLKRLFGSKGWTNVKKEPSPPRFFEVCCHGYVFYLIPPELAPPCLNGLWPGECSWRPQGKGRLRMTNYEKMHQWERKGWKVVKKRSTGGPFREVCCSGKVSYLAQQSSPTPKPGRKRAVEGKSVEGRKRSRERKRMSEKEPTPVKKPVSKKMPGEGRKKPATEKKKSVQGKKKSVPGKKTAPGKKITTLRKKTTPKKKPAAGKRKPATRKEKPAQGKKKSVPEKKLGSGKKKPIPRKKPVETSTPRKEASLQKKKKVKTSTPSALDKKKPVPSTKPVPVKTPSQRKKSLPQKRRGQGKKPAEGKKGALEVKQEQKSRNTTSPKTETRIKTRPKTETRTKTRPKTET…	24
T233_K245	Basic Sites	Basic Sites	Extended	1441.78	1440.92	TAPGKKITTLRKK	Chr_9_Csap_11308	AST-B	MFSRGVLWLACCTCLVALVRVAECKGPCMKGLPAYKCSYRVDGQGRPRVLNMKRLKRLFGSKGWTNVKKEPSPPRFFEVCCHGYVFYLIPPELAPPCLNGLWPGECSWRPQGKGRLRMTNYEKMHQWERKGWKVVKKRSTGGPFREVCCSGKVSYLAQQSSPTPKPGRKRAVEGKSVEGRKRSRERKRMSEKEPTPVKKPVSKKMPGEGRKKPATEKKKSVQGKKKSVPGKKTAPGKKITTLRKKTTPKKKPAAGKRKPATRKEKPAQGKKKSVPEKKLGSGKKKPIPRKKPVETSTPRKEASLQKKKKVKTSTPSALDKKKPVPSTKPVPVKTPSQRKKSLPQKRRGQGKKPAEGKKGALEVKQEQKSRNTTSPKTETRIKTRPKTETRTKTRPKTET…	24
T233_L242	Basic Sites	Basic Sites	TrimKR	1029.25	1028.63	TAPGKKITTL	Chr_9_Csap_11308	AST-B	MFSRGVLWLACCTCLVALVRVAECKGPCMKGLPAYKCSYRVDGQGRPRVLNMKRLKRLFGSKGWTNVKKEPSPPRFFEVCCHGYVFYLIPPELAPPCLNGLWPGECSWRPQGKGRLRMTNYEKMHQWERKGWKVVKKRSTGGPFREVCCSGKVSYLAQQSSPTPKPGRKRAVEGKSVEGRKRSRERKRMSEKEPTPVKKPVSKKMPGEGRKKPATEKKKSVQGKKKSVPGKKTAPGKKITTLRKKTTPKKKPAAGKRKPATRKEKPAQGKKKSVPEKKLGSGKKKPIPRKKPVETSTPRKEASLQKKKKVKTSTPSALDKKKPVPSTKPVPVKTPSQRKKSLPQKRRGQGKKPAEGKKGALEVKQEQKSRNTTSPKTETRIKTRPKTETRTKTRPKTET…	24
I239_K250	Basic Sites	Basic Sites	Extended	1414.76	1413.91	ITTLRKKTTPKK	Chr_9_Csap_11308	AST-B	MFSRGVLWLACCTCLVALVRVAECKGPCMKGLPAYKCSYRVDGQGRPRVLNMKRLKRLFGSKGWTNVKKEPSPPRFFEVCCHGYVFYLIPPELAPPCLNGLWPGECSWRPQGKGRLRMTNYEKMHQWERKGWKVVKKRSTGGPFREVCCSGKVSYLAQQSSPTPKPGRKRAVEGKSVEGRKRSRERKRMSEKEPTPVKKPVSKKMPGEGRKKPATEKKKSVQGKKKSVPGKKTAPGKKITTLRKKTTPKKKPAAGKRKPATRKEKPAQGKKKSVPEKKLGSGKKKPIPRKKPVETSTPRKEASLQKKKKVKTSTPSALDKKKPVPSTKPVPVKTPSQRKKSLPQKRRGQGKKPAEGKKGALEVKQEQKSRNTTSPKTETRIKTRPKTETRTKTRPKTET…	24
I239_P248	Basic Sites	Basic Sites	TrimKR	1158.41	1157.72	ITTLRKKTTP	Chr_9_Csap_11308	AST-B	MFSRGVLWLACCTCLVALVRVAECKGPCMKGLPAYKCSYRVDGQGRPRVLNMKRLKRLFGSKGWTNVKKEPSPPRFFEVCCHGYVFYLIPPELAPPCLNGLWPGECSWRPQGKGRLRMTNYEKMHQWERKGWKVVKKRSTGGPFREVCCSGKVSYLAQQSSPTPKPGRKRAVEGKSVEGRKRSRERKRMSEKEPTPVKKPVSKKMPGEGRKKPATEKKKSVQGKKKSVPGKKTAPGKKITTLRKKTTPKKKPAAGKRKPATRKEKPAQGKKKSVPEKKLGSGKKKPIPRKKPVETSTPRKEASLQKKKKVKTSTPSALDKKKPVPSTKPVPVKTPSQRKKSLPQKRRGQGKKPAEGKKGALEVKQEQKSRNTTSPKTETRIKTRPKTETRTKTRPKTET…	24
K245_K251	Basic Sites	Basic Sites	Extended	830.039	829.544	KTTPKKK	Chr_9_Csap_11308	AST-B	MFSRGVLWLACCTCLVALVRVAECKGPCMKGLPAYKCSYRVDGQGRPRVLNMKRLKRLFGSKGWTNVKKEPSPPRFFEVCCHGYVFYLIPPELAPPCLNGLWPGECSWRPQGKGRLRMTNYEKMHQWERKGWKVVKKRSTGGPFREVCCSGKVSYLAQQSSPTPKPGRKRAVEGKSVEGRKRSRERKRMSEKEPTPVKKPVSKKMPGEGRKKPATEKKKSVQGKKKSVPGKKTAPGKKITTLRKKTTPKKKPAAGKRKPATRKEKPAQGKKKSVPEKKLGSGKKKPIPRKKPVETSTPRKEASLQKKKKVKTSTPSALDKKKPVPSTKPVPVKTPSQRKKSLPQKRRGQGKKPAEGKKGALEVKQEQKSRNTTSPKTETRIKTRPKTETRTKTRPKTET…	24
K245_P248	Basic Sites	Basic Sites	TrimKR	445.517	445.259	KTTP	Chr_9_Csap_11308	AST-B	MFSRGVLWLACCTCLVALVRVAECKGPCMKGLPAYKCSYRVDGQGRPRVLNMKRLKRLFGSKGWTNVKKEPSPPRFFEVCCHGYVFYLIPPELAPPCLNGLWPGECSWRPQGKGRLRMTNYEKMHQWERKGWKVVKKRSTGGPFREVCCSGKVSYLAQQSSPTPKPGRKRAVEGKSVEGRKRSRERKRMSEKEPTPVKKPVSKKMPGEGRKKPATEKKKSVQGKKKSVPGKKTAPGKKITTLRKKTTPKKKPAAGKRKPATRKEKPAQGKKKSVPEKKLGSGKKKPIPRKKPVETSTPRKEASLQKKKKVKTSTPSALDKKKPVPSTKPVPVKTPSQRKKSLPQKRRGQGKKPAEGKKGALEVKQEQKSRNTTSPKTETRIKTRPKTETRTKTRPKTET…	24
T246_R257	Basic Sites	Basic Sites	Extended	1282.55	1281.79	TTPKKKPAAGKR	Chr_9_Csap_11308	AST-B	MFSRGVLWLACCTCLVALVRVAECKGPCMKGLPAYKCSYRVDGQGRPRVLNMKRLKRLFGSKGWTNVKKEPSPPRFFEVCCHGYVFYLIPPELAPPCLNGLWPGECSWRPQGKGRLRMTNYEKMHQWERKGWKVVKKRSTGGPFREVCCSGKVSYLAQQSSPTPKPGRKRAVEGKSVEGRKRSRERKRMSEKEPTPVKKPVSKKMPGEGRKKPATEKKKSVQGKKKSVPGKKTAPGKKITTLRKKTTPKKKPAAGKRKPATRKEKPAQGKKKSVPEKKLGSGKKKPIPRKKPVETSTPRKEASLQKKKKVKTSTPSALDKKKPVPSTKPVPVKTPSQRKKSLPQKRRGQGKKPAEGKKGALEVKQEQKSRNTTSPKTETRIKTRPKTETRTKTRPKTET…	24
T246_G255	Basic Sites	Basic Sites	TrimKR	998.191	997.597	TTPKKKPAAG	Chr_9_Csap_11308	AST-B	MFSRGVLWLACCTCLVALVRVAECKGPCMKGLPAYKCSYRVDGQGRPRVLNMKRLKRLFGSKGWTNVKKEPSPPRFFEVCCHGYVFYLIPPELAPPCLNGLWPGECSWRPQGKGRLRMTNYEKMHQWERKGWKVVKKRSTGGPFREVCCSGKVSYLAQQSSPTPKPGRKRAVEGKSVEGRKRSRERKRMSEKEPTPVKKPVSKKMPGEGRKKPATEKKKSVQGKKKSVPGKKTAPGKKITTLRKKTTPKKKPAAGKRKPATRKEKPAQGKKKSVPEKKLGSGKKKPIPRKKPVETSTPRKEASLQKKKKVKTSTPSALDKKKPVPSTKPVPVKTPSQRKKSLPQKRRGQGKKPAEGKKGALEVKQEQKSRNTTSPKTETRIKTRPKTETRTKTRPKTET…	24
K251_K258	Basic Sites	Basic Sites	Extended	855.052	854.55	KPAAGKRK	Chr_9_Csap_11308	AST-B	MFSRGVLWLACCTCLVALVRVAECKGPCMKGLPAYKCSYRVDGQGRPRVLNMKRLKRLFGSKGWTNVKKEPSPPRFFEVCCHGYVFYLIPPELAPPCLNGLWPGECSWRPQGKGRLRMTNYEKMHQWERKGWKVVKKRSTGGPFREVCCSGKVSYLAQQSSPTPKPGRKRAVEGKSVEGRKRSRERKRMSEKEPTPVKKPVSKKMPGEGRKKPATEKKKSVQGKKKSVPGKKTAPGKKITTLRKKTTPKKKPAAGKRKPATRKEKPAQGKKKSVPEKKLGSGKKKPIPRKKPVETSTPRKEASLQKKKKVKTSTPSALDKKKPVPSTKPVPVKTPSQRKKSLPQKRRGQGKKPAEGKKGALEVKQEQKSRNTTSPKTETRIKTRPKTETRTKTRPKTET…	24
K251_G255	Basic Sites	Basic Sites	TrimKR	442.516	442.259	KPAAG	Chr_9_Csap_11308	AST-B	MFSRGVLWLACCTCLVALVRVAECKGPCMKGLPAYKCSYRVDGQGRPRVLNMKRLKRLFGSKGWTNVKKEPSPPRFFEVCCHGYVFYLIPPELAPPCLNGLWPGECSWRPQGKGRLRMTNYEKMHQWERKGWKVVKKRSTGGPFREVCCSGKVSYLAQQSSPTPKPGRKRAVEGKSVEGRKRSRERKRMSEKEPTPVKKPVSKKMPGEGRKKPATEKKKSVQGKKKSVPGKKTAPGKKITTLRKKTTPKKKPAAGKRKPATRKEKPAQGKKKSVPEKKLGSGKKKPIPRKKPVETSTPRKEASLQKKKKVKTSTPSALDKKKPVPSTKPVPVKTPSQRKKSLPQKRRGQGKKPAEGKKGALEVKQEQKSRNTTSPKTETRIKTRPKTETRTKTRPKTET…	24
P252_K263	Basic Sites	Basic Sites	Extended	1280.54	1279.79	PAAGKRKPATRK	Chr_9_Csap_11308	AST-B	MFSRGVLWLACCTCLVALVRVAECKGPCMKGLPAYKCSYRVDGQGRPRVLNMKRLKRLFGSKGWTNVKKEPSPPRFFEVCCHGYVFYLIPPELAPPCLNGLWPGECSWRPQGKGRLRMTNYEKMHQWERKGWKVVKKRSTGGPFREVCCSGKVSYLAQQSSPTPKPGRKRAVEGKSVEGRKRSRERKRMSEKEPTPVKKPVSKKMPGEGRKKPATEKKKSVQGKKKSVPGKKTAPGKKITTLRKKTTPKKKPAAGKRKPATRKEKPAQGKKKSVPEKKLGSGKKKPIPRKKPVETSTPRKEASLQKKKKVKTSTPSALDKKKPVPSTKPVPVKTPSQRKKSLPQKRRGQGKKPAEGKKGALEVKQEQKSRNTTSPKTETRIKTRPKTETRTKTRPKTET…	24
P252_T261	Basic Sites	Basic Sites	TrimKR	996.178	995.593	PAAGKRKPAT	Chr_9_Csap_11308	AST-B	MFSRGVLWLACCTCLVALVRVAECKGPCMKGLPAYKCSYRVDGQGRPRVLNMKRLKRLFGSKGWTNVKKEPSPPRFFEVCCHGYVFYLIPPELAPPCLNGLWPGECSWRPQGKGRLRMTNYEKMHQWERKGWKVVKKRSTGGPFREVCCSGKVSYLAQQSSPTPKPGRKRAVEGKSVEGRKRSRERKRMSEKEPTPVKKPVSKKMPGEGRKKPATEKKKSVQGKKKSVPGKKTAPGKKITTLRKKTTPKKKPAAGKRKPATRKEKPAQGKKKSVPEKKLGSGKKKPIPRKKPVETSTPRKEASLQKKKKVKTSTPSALDKKKPVPSTKPVPVKTPSQRKKSLPQKRRGQGKKPAEGKKGALEVKQEQKSRNTTSPKTETRIKTRPKTETRTKTRPKTET…	24
K258_K265	Basic Sites	Basic Sites	Extended	957.142	956.582	KPATRKEK	Chr_9_Csap_11308	AST-B	MFSRGVLWLACCTCLVALVRVAECKGPCMKGLPAYKCSYRVDGQGRPRVLNMKRLKRLFGSKGWTNVKKEPSPPRFFEVCCHGYVFYLIPPELAPPCLNGLWPGECSWRPQGKGRLRMTNYEKMHQWERKGWKVVKKRSTGGPFREVCCSGKVSYLAQQSSPTPKPGRKRAVEGKSVEGRKRSRERKRMSEKEPTPVKKPVSKKMPGEGRKKPATEKKKSVQGKKKSVPGKKTAPGKKITTLRKKTTPKKKPAAGKRKPATRKEKPAQGKKKSVPEKKLGSGKKKPIPRKKPVETSTPRKEASLQKKKKVKTSTPSALDKKKPVPSTKPVPVKTPSQRKKSLPQKRRGQGKKPAEGKKGALEVKQEQKSRNTTSPKTETRIKTRPKTETRTKTRPKTET…	24
K258_E264	Basic Sites	Basic Sites	TrimKR	828.968	828.487	KPATRKE	Chr_9_Csap_11308	AST-B	MFSRGVLWLACCTCLVALVRVAECKGPCMKGLPAYKCSYRVDGQGRPRVLNMKRLKRLFGSKGWTNVKKEPSPPRFFEVCCHGYVFYLIPPELAPPCLNGLWPGECSWRPQGKGRLRMTNYEKMHQWERKGWKVVKKRSTGGPFREVCCSGKVSYLAQQSSPTPKPGRKRAVEGKSVEGRKRSRERKRMSEKEPTPVKKPVSKKMPGEGRKKPATEKKKSVQGKKKSVPGKKTAPGKKITTLRKKTTPKKKPAAGKRKPATRKEKPAQGKKKSVPEKKLGSGKKKPIPRKKPVETSTPRKEASLQKKKKVKTSTPSALDKKKPVPSTKPVPVKTPSQRKKSLPQKRRGQGKKPAEGKKGALEVKQEQKSRNTTSPKTETRIKTRPKTETRTKTRPKTET…	24
P259_K271	Basic Sites	Basic Sites	Extended	1438.69	1437.85	PATRKEKPAQGKK	Chr_9_Csap_11308	AST-B	MFSRGVLWLACCTCLVALVRVAECKGPCMKGLPAYKCSYRVDGQGRPRVLNMKRLKRLFGSKGWTNVKKEPSPPRFFEVCCHGYVFYLIPPELAPPCLNGLWPGECSWRPQGKGRLRMTNYEKMHQWERKGWKVVKKRSTGGPFREVCCSGKVSYLAQQSSPTPKPGRKRAVEGKSVEGRKRSRERKRMSEKEPTPVKKPVSKKMPGEGRKKPATEKKKSVQGKKKSVPGKKTAPGKKITTLRKKTTPKKKPAAGKRKPATRKEKPAQGKKKSVPEKKLGSGKKKPIPRKKPVETSTPRKEASLQKKKKVKTSTPSALDKKKPVPSTKPVPVKTPSQRKKSLPQKRRGQGKKPAEGKKGALEVKQEQKSRNTTSPKTETRIKTRPKTETRTKTRPKTET…	24
P259_G269	Basic Sites	Basic Sites	TrimKR	1182.35	1181.66	PATRKEKPAQG	Chr_9_Csap_11308	AST-B	MFSRGVLWLACCTCLVALVRVAECKGPCMKGLPAYKCSYRVDGQGRPRVLNMKRLKRLFGSKGWTNVKKEPSPPRFFEVCCHGYVFYLIPPELAPPCLNGLWPGECSWRPQGKGRLRMTNYEKMHQWERKGWKVVKKRSTGGPFREVCCSGKVSYLAQQSSPTPKPGRKRAVEGKSVEGRKRSRERKRMSEKEPTPVKKPVSKKMPGEGRKKPATEKKKSVQGKKKSVPGKKTAPGKKITTLRKKTTPKKKPAAGKRKPATRKEKPAQGKKKSVPEKKLGSGKKKPIPRKKPVETSTPRKEASLQKKKKVKTSTPSALDKKKPVPSTKPVPVKTPSQRKKSLPQKRRGQGKKPAEGKKGALEVKQEQKSRNTTSPKTETRIKTRPKTETRTKTRPKTET…	24
E264_K272	Basic Sites	Basic Sites	Extended	1013.21	1012.61	EKPAQGKKK	Chr_9_Csap_11308	AST-B	MFSRGVLWLACCTCLVALVRVAECKGPCMKGLPAYKCSYRVDGQGRPRVLNMKRLKRLFGSKGWTNVKKEPSPPRFFEVCCHGYVFYLIPPELAPPCLNGLWPGECSWRPQGKGRLRMTNYEKMHQWERKGWKVVKKRSTGGPFREVCCSGKVSYLAQQSSPTPKPGRKRAVEGKSVEGRKRSRERKRMSEKEPTPVKKPVSKKMPGEGRKKPATEKKKSVQGKKKSVPGKKTAPGKKITTLRKKTTPKKKPAAGKRKPATRKEKPAQGKKKSVPEKKLGSGKKKPIPRKKPVETSTPRKEASLQKKKKVKTSTPSALDKKKPVPSTKPVPVKTPSQRKKSLPQKRRGQGKKPAEGKKGALEVKQEQKSRNTTSPKTETRIKTRPKTETRTKTRPKTET…	24
E264_G269	Basic Sites	Basic Sites	TrimKR	628.684	628.323	EKPAQG	Chr_9_Csap_11308	AST-B	MFSRGVLWLACCTCLVALVRVAECKGPCMKGLPAYKCSYRVDGQGRPRVLNMKRLKRLFGSKGWTNVKKEPSPPRFFEVCCHGYVFYLIPPELAPPCLNGLWPGECSWRPQGKGRLRMTNYEKMHQWERKGWKVVKKRSTGGPFREVCCSGKVSYLAQQSSPTPKPGRKRAVEGKSVEGRKRSRERKRMSEKEPTPVKKPVSKKMPGEGRKKPATEKKKSVQGKKKSVPGKKTAPGKKITTLRKKTTPKKKPAAGKRKPATRKEKPAQGKKKSVPEKKLGSGKKKPIPRKKPVETSTPRKEASLQKKKKVKTSTPSALDKKKPVPSTKPVPVKTPSQRKKSLPQKRRGQGKKPAEGKKGALEVKQEQKSRNTTSPKTETRIKTRPKTETRTKTRPKTET…	24
P266_K278	Basic Sites	Basic Sites	Extended	1424.71	1423.86	PAQGKKKSVPEKK	Chr_9_Csap_11308	AST-B	MFSRGVLWLACCTCLVALVRVAECKGPCMKGLPAYKCSYRVDGQGRPRVLNMKRLKRLFGSKGWTNVKKEPSPPRFFEVCCHGYVFYLIPPELAPPCLNGLWPGECSWRPQGKGRLRMTNYEKMHQWERKGWKVVKKRSTGGPFREVCCSGKVSYLAQQSSPTPKPGRKRAVEGKSVEGRKRSRERKRMSEKEPTPVKKPVSKKMPGEGRKKPATEKKKSVQGKKKSVPGKKTAPGKKITTLRKKTTPKKKPAAGKRKPATRKEKPAQGKKKSVPEKKLGSGKKKPIPRKKPVETSTPRKEASLQKKKKVKTSTPSALDKKKPVPSTKPVPVKTPSQRKKSLPQKRRGQGKKPAEGKKGALEVKQEQKSRNTTSPKTETRIKTRPKTETRTKTRPKTET…	24
P266_E276	Basic Sites	Basic Sites	TrimKR	1168.36	1167.67	PAQGKKKSVPE	Chr_9_Csap_11308	AST-B	MFSRGVLWLACCTCLVALVRVAECKGPCMKGLPAYKCSYRVDGQGRPRVLNMKRLKRLFGSKGWTNVKKEPSPPRFFEVCCHGYVFYLIPPELAPPCLNGLWPGECSWRPQGKGRLRMTNYEKMHQWERKGWKVVKKRSTGGPFREVCCSGKVSYLAQQSSPTPKPGRKRAVEGKSVEGRKRSRERKRMSEKEPTPVKKPVSKKMPGEGRKKPATEKKKSVQGKKKSVPGKKTAPGKKITTLRKKTTPKKKPAAGKRKPATRKEKPAQGKKKSVPEKKLGSGKKKPIPRKKPVETSTPRKEASLQKKKKVKTSTPSALDKKKPVPSTKPVPVKTPSQRKKSLPQKRRGQGKKPAEGKKGALEVKQEQKSRNTTSPKTETRIKTRPKTETRTKTRPKTET…	24
K272_K284	Basic Sites	Basic Sites	Extended	1385.67	1384.85	KSVPEKKLGSGKK	Chr_9_Csap_11308	AST-B	MFSRGVLWLACCTCLVALVRVAECKGPCMKGLPAYKCSYRVDGQGRPRVLNMKRLKRLFGSKGWTNVKKEPSPPRFFEVCCHGYVFYLIPPELAPPCLNGLWPGECSWRPQGKGRLRMTNYEKMHQWERKGWKVVKKRSTGGPFREVCCSGKVSYLAQQSSPTPKPGRKRAVEGKSVEGRKRSRERKRMSEKEPTPVKKPVSKKMPGEGRKKPATEKKKSVQGKKKSVPGKKTAPGKKITTLRKKTTPKKKPAAGKRKPATRKEKPAQGKKKSVPEKKLGSGKKKPIPRKKPVETSTPRKEASLQKKKKVKTSTPSALDKKKPVPSTKPVPVKTPSQRKKSLPQKRRGQGKKPAEGKKGALEVKQEQKSRNTTSPKTETRIKTRPKTETRTKTRPKTET…	24
K272_G282	Basic Sites	Basic Sites	TrimKR	1129.32	1128.66	KSVPEKKLGSG	Chr_9_Csap_11308	AST-B	MFSRGVLWLACCTCLVALVRVAECKGPCMKGLPAYKCSYRVDGQGRPRVLNMKRLKRLFGSKGWTNVKKEPSPPRFFEVCCHGYVFYLIPPELAPPCLNGLWPGECSWRPQGKGRLRMTNYEKMHQWERKGWKVVKKRSTGGPFREVCCSGKVSYLAQQSSPTPKPGRKRAVEGKSVEGRKRSRERKRMSEKEPTPVKKPVSKKMPGEGRKKPATEKKKSVQGKKKSVPGKKTAPGKKITTLRKKTTPKKKPAAGKRKPATRKEKPAQGKKKSVPEKKLGSGKKKPIPRKKPVETSTPRKEASLQKKKKVKTSTPSALDKKKPVPSTKPVPVKTPSQRKKSLPQKRRGQGKKPAEGKKGALEVKQEQKSRNTTSPKTETRIKTRPKTETRTKTRPKTET…	24
S273_K285	Basic Sites	Basic Sites	Extended	1385.67	1384.85	SVPEKKLGSGKKK	Chr_9_Csap_11308	AST-B	MFSRGVLWLACCTCLVALVRVAECKGPCMKGLPAYKCSYRVDGQGRPRVLNMKRLKRLFGSKGWTNVKKEPSPPRFFEVCCHGYVFYLIPPELAPPCLNGLWPGECSWRPQGKGRLRMTNYEKMHQWERKGWKVVKKRSTGGPFREVCCSGKVSYLAQQSSPTPKPGRKRAVEGKSVEGRKRSRERKRMSEKEPTPVKKPVSKKMPGEGRKKPATEKKKSVQGKKKSVPGKKTAPGKKITTLRKKTTPKKKPAAGKRKPATRKEKPAQGKKKSVPEKKLGSGKKKPIPRKKPVETSTPRKEASLQKKKKVKTSTPSALDKKKPVPSTKPVPVKTPSQRKKSLPQKRRGQGKKPAEGKKGALEVKQEQKSRNTTSPKTETRIKTRPKTETRTKTRPKTET…	24
S273_G282	Basic Sites	Basic Sites	TrimKR	1001.15	1000.56	SVPEKKLGSG	Chr_9_Csap_11308	AST-B	MFSRGVLWLACCTCLVALVRVAECKGPCMKGLPAYKCSYRVDGQGRPRVLNMKRLKRLFGSKGWTNVKKEPSPPRFFEVCCHGYVFYLIPPELAPPCLNGLWPGECSWRPQGKGRLRMTNYEKMHQWERKGWKVVKKRSTGGPFREVCCSGKVSYLAQQSSPTPKPGRKRAVEGKSVEGRKRSRERKRMSEKEPTPVKKPVSKKMPGEGRKKPATEKKKSVQGKKKSVPGKKTAPGKKITTLRKKTTPKKKPAAGKRKPATRKEKPAQGKKKSVPEKKLGSGKKKPIPRKKPVETSTPRKEASLQKKKKVKTSTPSALDKKKPVPSTKPVPVKTPSQRKKSLPQKRRGQGKKPAEGKKGALEVKQEQKSRNTTSPKTETRIKTRPKTETRTKTRPKTET…	24
L279_K290	Basic Sites	Basic Sites	Extended	1308.63	1307.85	LGSGKKKPIPRK	Chr_9_Csap_11308	AST-B	MFSRGVLWLACCTCLVALVRVAECKGPCMKGLPAYKCSYRVDGQGRPRVLNMKRLKRLFGSKGWTNVKKEPSPPRFFEVCCHGYVFYLIPPELAPPCLNGLWPGECSWRPQGKGRLRMTNYEKMHQWERKGWKVVKKRSTGGPFREVCCSGKVSYLAQQSSPTPKPGRKRAVEGKSVEGRKRSRERKRMSEKEPTPVKKPVSKKMPGEGRKKPATEKKKSVQGKKKSVPGKKTAPGKKITTLRKKTTPKKKPAAGKRKPATRKEKPAQGKKKSVPEKKLGSGKKKPIPRKKPVETSTPRKEASLQKKKKVKTSTPSALDKKKPVPSTKPVPVKTPSQRKKSLPQKRRGQGKKPAEGKKGALEVKQEQKSRNTTSPKTETRIKTRPKTETRTKTRPKTET…	24
L279_P288	Basic Sites	Basic Sites	TrimKR	1024.27	1023.65	LGSGKKKPIP	Chr_9_Csap_11308	AST-B	MFSRGVLWLACCTCLVALVRVAECKGPCMKGLPAYKCSYRVDGQGRPRVLNMKRLKRLFGSKGWTNVKKEPSPPRFFEVCCHGYVFYLIPPELAPPCLNGLWPGECSWRPQGKGRLRMTNYEKMHQWERKGWKVVKKRSTGGPFREVCCSGKVSYLAQQSSPTPKPGRKRAVEGKSVEGRKRSRERKRMSEKEPTPVKKPVSKKMPGEGRKKPATEKKKSVQGKKKSVPGKKTAPGKKITTLRKKTTPKKKPAAGKRKPATRKEKPAQGKKKSVPEKKLGSGKKKPIPRKKPVETSTPRKEASLQKKKKVKTSTPSALDKKKPVPSTKPVPVKTPSQRKKSLPQKRRGQGKKPAEGKKGALEVKQEQKSRNTTSPKTETRIKTRPKTETRTKTRPKTET…	24
K285_K291	Basic Sites	Basic Sites	Extended	866.119	865.591	KPIPRKK	Chr_9_Csap_11308	AST-B	MFSRGVLWLACCTCLVALVRVAECKGPCMKGLPAYKCSYRVDGQGRPRVLNMKRLKRLFGSKGWTNVKKEPSPPRFFEVCCHGYVFYLIPPELAPPCLNGLWPGECSWRPQGKGRLRMTNYEKMHQWERKGWKVVKKRSTGGPFREVCCSGKVSYLAQQSSPTPKPGRKRAVEGKSVEGRKRSRERKRMSEKEPTPVKKPVSKKMPGEGRKKPATEKKKSVQGKKKSVPGKKTAPGKKITTLRKKTTPKKKPAAGKRKPATRKEKPAQGKKKSVPEKKLGSGKKKPIPRKKPVETSTPRKEASLQKKKKVKTSTPSALDKKKPVPSTKPVPVKTPSQRKKSLPQKRRGQGKKPAEGKKGALEVKQEQKSRNTTSPKTETRIKTRPKTETRTKTRPKTET…	24
K285_P288	Basic Sites	Basic Sites	TrimKR	453.583	453.3	KPIP	Chr_9_Csap_11308	AST-B	MFSRGVLWLACCTCLVALVRVAECKGPCMKGLPAYKCSYRVDGQGRPRVLNMKRLKRLFGSKGWTNVKKEPSPPRFFEVCCHGYVFYLIPPELAPPCLNGLWPGECSWRPQGKGRLRMTNYEKMHQWERKGWKVVKKRSTGGPFREVCCSGKVSYLAQQSSPTPKPGRKRAVEGKSVEGRKRSRERKRMSEKEPTPVKKPVSKKMPGEGRKKPATEKKKSVQGKKKSVPGKKTAPGKKITTLRKKTTPKKKPAAGKRKPATRKEKPAQGKKKSVPEKKLGSGKKKPIPRKKPVETSTPRKEASLQKKKKVKTSTPSALDKKKPVPSTKPVPVKTPSQRKKSLPQKRRGQGKKPAEGKKGALEVKQEQKSRNTTSPKTETRIKTRPKTETRTKTRPKTET…	24
P286_K300	Basic Sites	Basic Sites	Extended	1734.08	1733.04	PIPRKKPVETSTPRK	Chr_9_Csap_11308	AST-B	MFSRGVLWLACCTCLVALVRVAECKGPCMKGLPAYKCSYRVDGQGRPRVLNMKRLKRLFGSKGWTNVKKEPSPPRFFEVCCHGYVFYLIPPELAPPCLNGLWPGECSWRPQGKGRLRMTNYEKMHQWERKGWKVVKKRSTGGPFREVCCSGKVSYLAQQSSPTPKPGRKRAVEGKSVEGRKRSRERKRMSEKEPTPVKKPVSKKMPGEGRKKPATEKKKSVQGKKKSVPGKKTAPGKKITTLRKKTTPKKKPAAGKRKPATRKEKPAQGKKKSVPEKKLGSGKKKPIPRKKPVETSTPRKEASLQKKKKVKTSTPSALDKKKPVPSTKPVPVKTPSQRKKSLPQKRRGQGKKPAEGKKGALEVKQEQKSRNTTSPKTETRIKTRPKTETRTKTRPKTET…	24
P286_P298	Basic Sites	Basic Sites	TrimKR	1449.71	1448.84	PIPRKKPVETSTP	Chr_9_Csap_11308	AST-B	MFSRGVLWLACCTCLVALVRVAECKGPCMKGLPAYKCSYRVDGQGRPRVLNMKRLKRLFGSKGWTNVKKEPSPPRFFEVCCHGYVFYLIPPELAPPCLNGLWPGECSWRPQGKGRLRMTNYEKMHQWERKGWKVVKKRSTGGPFREVCCSGKVSYLAQQSSPTPKPGRKRAVEGKSVEGRKRSRERKRMSEKEPTPVKKPVSKKMPGEGRKKPATEKKKSVQGKKKSVPGKKTAPGKKITTLRKKTTPKKKPAAGKRKPATRKEKPAQGKKKSVPEKKLGSGKKKPIPRKKPVETSTPRKEASLQKKKKVKTSTPSALDKKKPVPSTKPVPVKTPSQRKKSLPQKRRGQGKKPAEGKKGALEVKQEQKSRNTTSPKTETRIKTRPKTETRTKTRPKTET…	24
K291_K307	Basic Sites	Basic Sites	Extended	1927.23	1926.09	KPVETSTPRKEASLQKK	Chr_9_Csap_11308	AST-B	MFSRGVLWLACCTCLVALVRVAECKGPCMKGLPAYKCSYRVDGQGRPRVLNMKRLKRLFGSKGWTNVKKEPSPPRFFEVCCHGYVFYLIPPELAPPCLNGLWPGECSWRPQGKGRLRMTNYEKMHQWERKGWKVVKKRSTGGPFREVCCSGKVSYLAQQSSPTPKPGRKRAVEGKSVEGRKRSRERKRMSEKEPTPVKKPVSKKMPGEGRKKPATEKKKSVQGKKKSVPGKKTAPGKKITTLRKKTTPKKKPAAGKRKPATRKEKPAQGKKKSVPEKKLGSGKKKPIPRKKPVETSTPRKEASLQKKKKVKTSTPSALDKKKPVPSTKPVPVKTPSQRKKSLPQKRRGQGKKPAEGKKGALEVKQEQKSRNTTSPKTETRIKTRPKTETRTKTRPKTET…	24
K291_Q305	Basic Sites	Basic Sites	TrimKR	1670.88	1669.91	KPVETSTPRKEASLQ	Chr_9_Csap_11308	AST-B	MFSRGVLWLACCTCLVALVRVAECKGPCMKGLPAYKCSYRVDGQGRPRVLNMKRLKRLFGSKGWTNVKKEPSPPRFFEVCCHGYVFYLIPPELAPPCLNGLWPGECSWRPQGKGRLRMTNYEKMHQWERKGWKVVKKRSTGGPFREVCCSGKVSYLAQQSSPTPKPGRKRAVEGKSVEGRKRSRERKRMSEKEPTPVKKPVSKKMPGEGRKKPATEKKKSVQGKKKSVPGKKTAPGKKITTLRKKTTPKKKPAAGKRKPATRKEKPAQGKKKSVPEKKLGSGKKKPIPRKKPVETSTPRKEASLQKKKKVKTSTPSALDKKKPVPSTKPVPVKTPSQRKKSLPQKRRGQGKKPAEGKKGALEVKQEQKSRNTTSPKTETRIKTRPKTETRTKTRPKTET…	24
P292_K308	Basic Sites	Basic Sites	Extended	1927.23	1926.09	PVETSTPRKEASLQKKK	Chr_9_Csap_11308	AST-B	MFSRGVLWLACCTCLVALVRVAECKGPCMKGLPAYKCSYRVDGQGRPRVLNMKRLKRLFGSKGWTNVKKEPSPPRFFEVCCHGYVFYLIPPELAPPCLNGLWPGECSWRPQGKGRLRMTNYEKMHQWERKGWKVVKKRSTGGPFREVCCSGKVSYLAQQSSPTPKPGRKRAVEGKSVEGRKRSRERKRMSEKEPTPVKKPVSKKMPGEGRKKPATEKKKSVQGKKKSVPGKKTAPGKKITTLRKKTTPKKKPAAGKRKPATRKEKPAQGKKKSVPEKKLGSGKKKPIPRKKPVETSTPRKEASLQKKKKVKTSTPSALDKKKPVPSTKPVPVKTPSQRKKSLPQKRRGQGKKPAEGKKGALEVKQEQKSRNTTSPKTETRIKTRPKTETRTKTRPKTET…	24
P292_Q305	Basic Sites	Basic Sites	TrimKR	1542.71	1541.81	PVETSTPRKEASLQ	Chr_9_Csap_11308	AST-B	MFSRGVLWLACCTCLVALVRVAECKGPCMKGLPAYKCSYRVDGQGRPRVLNMKRLKRLFGSKGWTNVKKEPSPPRFFEVCCHGYVFYLIPPELAPPCLNGLWPGECSWRPQGKGRLRMTNYEKMHQWERKGWKVVKKRSTGGPFREVCCSGKVSYLAQQSSPTPKPGRKRAVEGKSVEGRKRSRERKRMSEKEPTPVKKPVSKKMPGEGRKKPATEKKKSVQGKKKSVPGKKTAPGKKITTLRKKTTPKKKPAAGKRKPATRKEKPAQGKKKSVPEKKLGSGKKKPIPRKKPVETSTPRKEASLQKKKKVKTSTPSALDKKKPVPSTKPVPVKTPSQRKKSLPQKRRGQGKKPAEGKKGALEVKQEQKSRNTTSPKTETRIKTRPKTETRTKTRPKTET…	24
E301_K309	Basic Sites	Basic Sites	Extended	1059.28	1058.65	EASLQKKKK	Chr_9_Csap_11308	AST-B	MFSRGVLWLACCTCLVALVRVAECKGPCMKGLPAYKCSYRVDGQGRPRVLNMKRLKRLFGSKGWTNVKKEPSPPRFFEVCCHGYVFYLIPPELAPPCLNGLWPGECSWRPQGKGRLRMTNYEKMHQWERKGWKVVKKRSTGGPFREVCCSGKVSYLAQQSSPTPKPGRKRAVEGKSVEGRKRSRERKRMSEKEPTPVKKPVSKKMPGEGRKKPATEKKKSVQGKKKSVPGKKTAPGKKITTLRKKTTPKKKPAAGKRKPATRKEKPAQGKKKSVPEKKLGSGKKKPIPRKKPVETSTPRKEASLQKKKKVKTSTPSALDKKKPVPSTKPVPVKTPSQRKKSLPQKRRGQGKKPAEGKKGALEVKQEQKSRNTTSPKTETRIKTRPKTETRTKTRPKTET…	24
E301_Q305	Basic Sites	Basic Sites	TrimKR	546.579	546.27	EASLQ	Chr_9_Csap_11308	AST-B	MFSRGVLWLACCTCLVALVRVAECKGPCMKGLPAYKCSYRVDGQGRPRVLNMKRLKRLFGSKGWTNVKKEPSPPRFFEVCCHGYVFYLIPPELAPPCLNGLWPGECSWRPQGKGRLRMTNYEKMHQWERKGWKVVKKRSTGGPFREVCCSGKVSYLAQQSSPTPKPGRKRAVEGKSVEGRKRSRERKRMSEKEPTPVKKPVSKKMPGEGRKKPATEKKKSVQGKKKSVPGKKTAPGKKITTLRKKTTPKKKPAAGKRKPATRKEKPAQGKKKSVPEKKLGSGKKKPIPRKKPVETSTPRKEASLQKKKKVKTSTPSALDKKKPVPSTKPVPVKTPSQRKKSLPQKRRGQGKKPAEGKKGALEVKQEQKSRNTTSPKTETRIKTRPKTETRTKTRPKTET…	24
K308_K311	Basic Sites	Basic Sites	Extended	501.671	501.369	KKVK	Chr_9_Csap_11308	AST-B	MFSRGVLWLACCTCLVALVRVAECKGPCMKGLPAYKCSYRVDGQGRPRVLNMKRLKRLFGSKGWTNVKKEPSPPRFFEVCCHGYVFYLIPPELAPPCLNGLWPGECSWRPQGKGRLRMTNYEKMHQWERKGWKVVKKRSTGGPFREVCCSGKVSYLAQQSSPTPKPGRKRAVEGKSVEGRKRSRERKRMSEKEPTPVKKPVSKKMPGEGRKKPATEKKKSVQGKKKSVPGKKTAPGKKITTLRKKTTPKKKPAAGKRKPATRKEKPAQGKKKSVPEKKLGSGKKKPIPRKKPVETSTPRKEASLQKKKKVKTSTPSALDKKKPVPSTKPVPVKTPSQRKKSLPQKRRGQGKKPAEGKKGALEVKQEQKSRNTTSPKTETRIKTRPKTETRTKTRPKTET…	24
K308_V310	Basic Sites	Basic Sites	TrimKR	373.497	373.274	KKV	Chr_9_Csap_11308	AST-B	MFSRGVLWLACCTCLVALVRVAECKGPCMKGLPAYKCSYRVDGQGRPRVLNMKRLKRLFGSKGWTNVKKEPSPPRFFEVCCHGYVFYLIPPELAPPCLNGLWPGECSWRPQGKGRLRMTNYEKMHQWERKGWKVVKKRSTGGPFREVCCSGKVSYLAQQSSPTPKPGRKRAVEGKSVEGRKRSRERKRMSEKEPTPVKKPVSKKMPGEGRKKPATEKKKSVQGKKKSVPGKKTAPGKKITTLRKKTTPKKKPAAGKRKPATRKEKPAQGKKKSVPEKKLGSGKKKPIPRKKPVETSTPRKEASLQKKKKVKTSTPSALDKKKPVPSTKPVPVKTPSQRKKSLPQKRRGQGKKPAEGKKGALEVKQEQKSRNTTSPKTETRIKTRPKTETRTKTRPKTET…	24
K309_K321	Basic Sites	Basic Sites	Extended	1402.66	1401.82	KVKTSTPSALDKK	Chr_9_Csap_11308	AST-B	MFSRGVLWLACCTCLVALVRVAECKGPCMKGLPAYKCSYRVDGQGRPRVLNMKRLKRLFGSKGWTNVKKEPSPPRFFEVCCHGYVFYLIPPELAPPCLNGLWPGECSWRPQGKGRLRMTNYEKMHQWERKGWKVVKKRSTGGPFREVCCSGKVSYLAQQSSPTPKPGRKRAVEGKSVEGRKRSRERKRMSEKEPTPVKKPVSKKMPGEGRKKPATEKKKSVQGKKKSVPGKKTAPGKKITTLRKKTTPKKKPAAGKRKPATRKEKPAQGKKKSVPEKKLGSGKKKPIPRKKPVETSTPRKEASLQKKKKVKTSTPSALDKKKPVPSTKPVPVKTPSQRKKSLPQKRRGQGKKPAEGKKGALEVKQEQKSRNTTSPKTETRIKTRPKTETRTKTRPKTET…	24
K309_D319	Basic Sites	Basic Sites	TrimKR	1146.31	1145.63	KVKTSTPSALD	Chr_9_Csap_11308	AST-B	MFSRGVLWLACCTCLVALVRVAECKGPCMKGLPAYKCSYRVDGQGRPRVLNMKRLKRLFGSKGWTNVKKEPSPPRFFEVCCHGYVFYLIPPELAPPCLNGLWPGECSWRPQGKGRLRMTNYEKMHQWERKGWKVVKKRSTGGPFREVCCSGKVSYLAQQSSPTPKPGRKRAVEGKSVEGRKRSRERKRMSEKEPTPVKKPVSKKMPGEGRKKPATEKKKSVQGKKKSVPGKKTAPGKKITTLRKKTTPKKKPAAGKRKPATRKEKPAQGKKKSVPEKKLGSGKKKPIPRKKPVETSTPRKEASLQKKKKVKTSTPSALDKKKPVPSTKPVPVKTPSQRKKSLPQKRRGQGKKPAEGKKGALEVKQEQKSRNTTSPKTETRIKTRPKTETRTKTRPKTET…	24
V310_K322	Basic Sites	Basic Sites	Extended	1402.66	1401.82	VKTSTPSALDKKK	Chr_9_Csap_11308	AST-B	MFSRGVLWLACCTCLVALVRVAECKGPCMKGLPAYKCSYRVDGQGRPRVLNMKRLKRLFGSKGWTNVKKEPSPPRFFEVCCHGYVFYLIPPELAPPCLNGLWPGECSWRPQGKGRLRMTNYEKMHQWERKGWKVVKKRSTGGPFREVCCSGKVSYLAQQSSPTPKPGRKRAVEGKSVEGRKRSRERKRMSEKEPTPVKKPVSKKMPGEGRKKPATEKKKSVQGKKKSVPGKKTAPGKKITTLRKKTTPKKKPAAGKRKPATRKEKPAQGKKKSVPEKKLGSGKKKPIPRKKPVETSTPRKEASLQKKKKVKTSTPSALDKKKPVPSTKPVPVKTPSQRKKSLPQKRRGQGKKPAEGKKGALEVKQEQKSRNTTSPKTETRIKTRPKTETRTKTRPKTET…	24
V310_D319	Basic Sites	Basic Sites	TrimKR	1018.13	1017.54	VKTSTPSALD	Chr_9_Csap_11308	AST-B	MFSRGVLWLACCTCLVALVRVAECKGPCMKGLPAYKCSYRVDGQGRPRVLNMKRLKRLFGSKGWTNVKKEPSPPRFFEVCCHGYVFYLIPPELAPPCLNGLWPGECSWRPQGKGRLRMTNYEKMHQWERKGWKVVKKRSTGGPFREVCCSGKVSYLAQQSSPTPKPGRKRAVEGKSVEGRKRSRERKRMSEKEPTPVKKPVSKKMPGEGRKKPATEKKKSVQGKKKSVPGKKTAPGKKITTLRKKTTPKKKPAAGKRKPATRKEKPAQGKKKSVPEKKLGSGKKKPIPRKKPVETSTPRKEASLQKKKKVKTSTPSALDKKKPVPSTKPVPVKTPSQRKKSLPQKRRGQGKKPAEGKKGALEVKQEQKSRNTTSPKTETRIKTRPKTETRTKTRPKTET…	24
T312_K328	Basic Sites	Basic Sites	Extended	1785.07	1784.01	TSTPSALDKKKPVPSTK	Chr_9_Csap_11308	AST-B	MFSRGVLWLACCTCLVALVRVAECKGPCMKGLPAYKCSYRVDGQGRPRVLNMKRLKRLFGSKGWTNVKKEPSPPRFFEVCCHGYVFYLIPPELAPPCLNGLWPGECSWRPQGKGRLRMTNYEKMHQWERKGWKVVKKRSTGGPFREVCCSGKVSYLAQQSSPTPKPGRKRAVEGKSVEGRKRSRERKRMSEKEPTPVKKPVSKKMPGEGRKKPATEKKKSVQGKKKSVPGKKTAPGKKITTLRKKTTPKKKPAAGKRKPATRKEKPAQGKKKSVPEKKLGSGKKKPIPRKKPVETSTPRKEASLQKKKKVKTSTPSALDKKKPVPSTKPVPVKTPSQRKKSLPQKRRGQGKKPAEGKKGALEVKQEQKSRNTTSPKTETRIKTRPKTETRTKTRPKTET…	24
T312_T327	Basic Sites	Basic Sites	TrimKR	1656.9	1655.91	TSTPSALDKKKPVPST	Chr_9_Csap_11308	AST-B	MFSRGVLWLACCTCLVALVRVAECKGPCMKGLPAYKCSYRVDGQGRPRVLNMKRLKRLFGSKGWTNVKKEPSPPRFFEVCCHGYVFYLIPPELAPPCLNGLWPGECSWRPQGKGRLRMTNYEKMHQWERKGWKVVKKRSTGGPFREVCCSGKVSYLAQQSSPTPKPGRKRAVEGKSVEGRKRSRERKRMSEKEPTPVKKPVSKKMPGEGRKKPATEKKKSVQGKKKSVPGKKTAPGKKITTLRKKTTPKKKPAAGKRKPATRKEKPAQGKKKSVPEKKLGSGKKKPIPRKKPVETSTPRKEASLQKKKKVKTSTPSALDKKKPVPSTKPVPVKTPSQRKKSLPQKRRGQGKKPAEGKKGALEVKQEQKSRNTTSPKTETRIKTRPKTETRTKTRPKTET…	24
K322_K333	Basic Sites	Basic Sites	Extended	1276.59	1275.8	KPVPSTKPVPVK	Chr_9_Csap_11308	AST-B	MFSRGVLWLACCTCLVALVRVAECKGPCMKGLPAYKCSYRVDGQGRPRVLNMKRLKRLFGSKGWTNVKKEPSPPRFFEVCCHGYVFYLIPPELAPPCLNGLWPGECSWRPQGKGRLRMTNYEKMHQWERKGWKVVKKRSTGGPFREVCCSGKVSYLAQQSSPTPKPGRKRAVEGKSVEGRKRSRERKRMSEKEPTPVKKPVSKKMPGEGRKKPATEKKKSVQGKKKSVPGKKTAPGKKITTLRKKTTPKKKPAAGKRKPATRKEKPAQGKKKSVPEKKLGSGKKKPIPRKKPVETSTPRKEASLQKKKKVKTSTPSALDKKKPVPSTKPVPVKTPSQRKKSLPQKRRGQGKKPAEGKKGALEVKQEQKSRNTTSPKTETRIKTRPKTETRTKTRPKTET…	24
K322_V332	Basic Sites	Basic Sites	TrimKR	1148.41	1147.7	KPVPSTKPVPV	Chr_9_Csap_11308	AST-B	MFSRGVLWLACCTCLVALVRVAECKGPCMKGLPAYKCSYRVDGQGRPRVLNMKRLKRLFGSKGWTNVKKEPSPPRFFEVCCHGYVFYLIPPELAPPCLNGLWPGECSWRPQGKGRLRMTNYEKMHQWERKGWKVVKKRSTGGPFREVCCSGKVSYLAQQSSPTPKPGRKRAVEGKSVEGRKRSRERKRMSEKEPTPVKKPVSKKMPGEGRKKPATEKKKSVQGKKKSVPGKKTAPGKKITTLRKKTTPKKKPAAGKRKPATRKEKPAQGKKKSVPEKKLGSGKKKPIPRKKPVETSTPRKEASLQKKKKVKTSTPSALDKKKPVPSTKPVPVKTPSQRKKSLPQKRRGQGKKPAEGKKGALEVKQEQKSRNTTSPKTETRIKTRPKTETRTKTRPKTET…	24
P323_K339	Basic Sites	Basic Sites	Extended	1846.2	1845.09	PVPSTKPVPVKTPSQRK	Chr_9_Csap_11308	AST-B	MFSRGVLWLACCTCLVALVRVAECKGPCMKGLPAYKCSYRVDGQGRPRVLNMKRLKRLFGSKGWTNVKKEPSPPRFFEVCCHGYVFYLIPPELAPPCLNGLWPGECSWRPQGKGRLRMTNYEKMHQWERKGWKVVKKRSTGGPFREVCCSGKVSYLAQQSSPTPKPGRKRAVEGKSVEGRKRSRERKRMSEKEPTPVKKPVSKKMPGEGRKKPATEKKKSVQGKKKSVPGKKTAPGKKITTLRKKTTPKKKPAAGKRKPATRKEKPAQGKKKSVPEKKLGSGKKKPIPRKKPVETSTPRKEASLQKKKKVKTSTPSALDKKKPVPSTKPVPVKTPSQRKKSLPQKRRGQGKKPAEGKKGALEVKQEQKSRNTTSPKTETRIKTRPKTETRTKTRPKTET…	24
P323_Q337	Basic Sites	Basic Sites	TrimKR	1561.84	1560.89	PVPSTKPVPVKTPSQ	Chr_9_Csap_11308	AST-B	MFSRGVLWLACCTCLVALVRVAECKGPCMKGLPAYKCSYRVDGQGRPRVLNMKRLKRLFGSKGWTNVKKEPSPPRFFEVCCHGYVFYLIPPELAPPCLNGLWPGECSWRPQGKGRLRMTNYEKMHQWERKGWKVVKKRSTGGPFREVCCSGKVSYLAQQSSPTPKPGRKRAVEGKSVEGRKRSRERKRMSEKEPTPVKKPVSKKMPGEGRKKPATEKKKSVQGKKKSVPGKKTAPGKKITTLRKKTTPKKKPAAGKRKPATRKEKPAQGKKKSVPEKKLGSGKKKPIPRKKPVETSTPRKEASLQKKKKVKTSTPSALDKKKPVPSTKPVPVKTPSQRKKSLPQKRRGQGKKPAEGKKGALEVKQEQKSRNTTSPKTETRIKTRPKTETRTKTRPKTET…	24
P329_K340	Basic Sites	Basic Sites	Extended	1364.66	1363.84	PVPVKTPSQRKK	Chr_9_Csap_11308	AST-B	MFSRGVLWLACCTCLVALVRVAECKGPCMKGLPAYKCSYRVDGQGRPRVLNMKRLKRLFGSKGWTNVKKEPSPPRFFEVCCHGYVFYLIPPELAPPCLNGLWPGECSWRPQGKGRLRMTNYEKMHQWERKGWKVVKKRSTGGPFREVCCSGKVSYLAQQSSPTPKPGRKRAVEGKSVEGRKRSRERKRMSEKEPTPVKKPVSKKMPGEGRKKPATEKKKSVQGKKKSVPGKKTAPGKKITTLRKKTTPKKKPAAGKRKPATRKEKPAQGKKKSVPEKKLGSGKKKPIPRKKPVETSTPRKEASLQKKKKVKTSTPSALDKKKPVPSTKPVPVKTPSQRKKSLPQKRRGQGKKPAEGKKGALEVKQEQKSRNTTSPKTETRIKTRPKTETRTKTRPKTET…	24
P329_Q337	Basic Sites	Basic Sites	TrimKR	952.119	951.544	PVPVKTPSQ	Chr_9_Csap_11308	AST-B	MFSRGVLWLACCTCLVALVRVAECKGPCMKGLPAYKCSYRVDGQGRPRVLNMKRLKRLFGSKGWTNVKKEPSPPRFFEVCCHGYVFYLIPPELAPPCLNGLWPGECSWRPQGKGRLRMTNYEKMHQWERKGWKVVKKRSTGGPFREVCCSGKVSYLAQQSSPTPKPGRKRAVEGKSVEGRKRSRERKRMSEKEPTPVKKPVSKKMPGEGRKKPATEKKKSVQGKKKSVPGKKTAPGKKITTLRKKTTPKKKPAAGKRKPATRKEKPAQGKKKSVPEKKLGSGKKKPIPRKKPVETSTPRKEASLQKKKKVKTSTPSALDKKKPVPSTKPVPVKTPSQRKKSLPQKRRGQGKKPAEGKKGALEVKQEQKSRNTTSPKTETRIKTRPKTETRTKTRPKTET…	24
T334_R346	Basic Sites	Basic Sites	Extended	1553.83	1552.92	TPSQRKKSLPQKR	Chr_9_Csap_11308	AST-B	MFSRGVLWLACCTCLVALVRVAECKGPCMKGLPAYKCSYRVDGQGRPRVLNMKRLKRLFGSKGWTNVKKEPSPPRFFEVCCHGYVFYLIPPELAPPCLNGLWPGECSWRPQGKGRLRMTNYEKMHQWERKGWKVVKKRSTGGPFREVCCSGKVSYLAQQSSPTPKPGRKRAVEGKSVEGRKRSRERKRMSEKEPTPVKKPVSKKMPGEGRKKPATEKKKSVQGKKKSVPGKKTAPGKKITTLRKKTTPKKKPAAGKRKPATRKEKPAQGKKKSVPEKKLGSGKKKPIPRKKPVETSTPRKEASLQKKKKVKTSTPSALDKKKPVPSTKPVPVKTPSQRKKSLPQKRRGQGKKPAEGKKGALEVKQEQKSRNTTSPKTETRIKTRPKTETRTKTRPKTET…	24
T334_Q344	Basic Sites	Basic Sites	TrimKR	1269.47	1268.73	TPSQRKKSLPQ	Chr_9_Csap_11308	AST-B	MFSRGVLWLACCTCLVALVRVAECKGPCMKGLPAYKCSYRVDGQGRPRVLNMKRLKRLFGSKGWTNVKKEPSPPRFFEVCCHGYVFYLIPPELAPPCLNGLWPGECSWRPQGKGRLRMTNYEKMHQWERKGWKVVKKRSTGGPFREVCCSGKVSYLAQQSSPTPKPGRKRAVEGKSVEGRKRSRERKRMSEKEPTPVKKPVSKKMPGEGRKKPATEKKKSVQGKKKSVPGKKTAPGKKITTLRKKTTPKKKPAAGKRKPATRKEKPAQGKKKSVPEKKLGSGKKKPIPRKKPVETSTPRKEASLQKKKKVKTSTPSALDKKKPVPSTKPVPVKTPSQRKKSLPQKRRGQGKKPAEGKKGALEVKQEQKSRNTTSPKTETRIKTRPKTETRTKTRPKTET…	24
K340_R347	Basic Sites	Basic Sites	Extended	1012.22	1011.64	KSLPQKRR	Chr_9_Csap_11308	AST-B	MFSRGVLWLACCTCLVALVRVAECKGPCMKGLPAYKCSYRVDGQGRPRVLNMKRLKRLFGSKGWTNVKKEPSPPRFFEVCCHGYVFYLIPPELAPPCLNGLWPGECSWRPQGKGRLRMTNYEKMHQWERKGWKVVKKRSTGGPFREVCCSGKVSYLAQQSSPTPKPGRKRAVEGKSVEGRKRSRERKRMSEKEPTPVKKPVSKKMPGEGRKKPATEKKKSVQGKKKSVPGKKTAPGKKITTLRKKTTPKKKPAAGKRKPATRKEKPAQGKKKSVPEKKLGSGKKKPIPRKKPVETSTPRKEASLQKKKKVKTSTPSALDKKKPVPSTKPVPVKTPSQRKKSLPQKRRGQGKKPAEGKKGALEVKQEQKSRNTTSPKTETRIKTRPKTETRTKTRPKTET…	24
K340_Q344	Basic Sites	Basic Sites	TrimKR	571.675	571.338	KSLPQ	Chr_9_Csap_11308	AST-B	MFSRGVLWLACCTCLVALVRVAECKGPCMKGLPAYKCSYRVDGQGRPRVLNMKRLKRLFGSKGWTNVKKEPSPPRFFEVCCHGYVFYLIPPELAPPCLNGLWPGECSWRPQGKGRLRMTNYEKMHQWERKGWKVVKKRSTGGPFREVCCSGKVSYLAQQSSPTPKPGRKRAVEGKSVEGRKRSRERKRMSEKEPTPVKKPVSKKMPGEGRKKPATEKKKSVQGKKKSVPGKKTAPGKKITTLRKKTTPKKKPAAGKRKPATRKEKPAQGKKKSVPEKKLGSGKKKPIPRKKPVETSTPRKEASLQKKKKVKTSTPSALDKKKPVPSTKPVPVKTPSQRKKSLPQKRRGQGKKPAEGKKGALEVKQEQKSRNTTSPKTETRIKTRPKTETRTKTRPKTET…	24
S341_K352	Basic Sites	Basic Sites	Extended	1382.63	1381.83	SLPQKRRGQGKK	Chr_9_Csap_11308	AST-B	MFSRGVLWLACCTCLVALVRVAECKGPCMKGLPAYKCSYRVDGQGRPRVLNMKRLKRLFGSKGWTNVKKEPSPPRFFEVCCHGYVFYLIPPELAPPCLNGLWPGECSWRPQGKGRLRMTNYEKMHQWERKGWKVVKKRSTGGPFREVCCSGKVSYLAQQSSPTPKPGRKRAVEGKSVEGRKRSRERKRMSEKEPTPVKKPVSKKMPGEGRKKPATEKKKSVQGKKKSVPGKKTAPGKKITTLRKKTTPKKKPAAGKRKPATRKEKPAQGKKKSVPEKKLGSGKKKPIPRKKPVETSTPRKEASLQKKKKVKTSTPSALDKKKPVPSTKPVPVKTPSQRKKSLPQKRRGQGKKPAEGKKGALEVKQEQKSRNTTSPKTETRIKTRPKTETRTKTRPKTET…	24
S341_G350	Basic Sites	Basic Sites	TrimKR	1126.28	1125.64	SLPQKRRGQG	Chr_9_Csap_11308	AST-B	MFSRGVLWLACCTCLVALVRVAECKGPCMKGLPAYKCSYRVDGQGRPRVLNMKRLKRLFGSKGWTNVKKEPSPPRFFEVCCHGYVFYLIPPELAPPCLNGLWPGECSWRPQGKGRLRMTNYEKMHQWERKGWKVVKKRSTGGPFREVCCSGKVSYLAQQSSPTPKPGRKRAVEGKSVEGRKRSRERKRMSEKEPTPVKKPVSKKMPGEGRKKPATEKKKSVQGKKKSVPGKKTAPGKKITTLRKKTTPKKKPAAGKRKPATRKEKPAQGKKKSVPEKKLGSGKKKPIPRKKPVETSTPRKEASLQKKKKVKTSTPSALDKKKPVPSTKPVPVKTPSQRKKSLPQKRRGQGKKPAEGKKGALEVKQEQKSRNTTSPKTETRIKTRPKTETRTKTRPKTET…	24
R347_K358	Basic Sites	Basic Sites	Extended	1283.5	1282.75	RGQGKKPAEGKK	Chr_9_Csap_11308	AST-B	MFSRGVLWLACCTCLVALVRVAECKGPCMKGLPAYKCSYRVDGQGRPRVLNMKRLKRLFGSKGWTNVKKEPSPPRFFEVCCHGYVFYLIPPELAPPCLNGLWPGECSWRPQGKGRLRMTNYEKMHQWERKGWKVVKKRSTGGPFREVCCSGKVSYLAQQSSPTPKPGRKRAVEGKSVEGRKRSRERKRMSEKEPTPVKKPVSKKMPGEGRKKPATEKKKSVQGKKKSVPGKKTAPGKKITTLRKKTTPKKKPAAGKRKPATRKEKPAQGKKKSVPEKKLGSGKKKPIPRKKPVETSTPRKEASLQKKKKVKTSTPSALDKKKPVPSTKPVPVKTPSQRKKSLPQKRRGQGKKPAEGKKGALEVKQEQKSRNTTSPKTETRIKTRPKTETRTKTRPKTET…	24
R347_G356	Basic Sites	Basic Sites	TrimKR	1027.15	1026.56	RGQGKKPAEG	Chr_9_Csap_11308	AST-B	MFSRGVLWLACCTCLVALVRVAECKGPCMKGLPAYKCSYRVDGQGRPRVLNMKRLKRLFGSKGWTNVKKEPSPPRFFEVCCHGYVFYLIPPELAPPCLNGLWPGECSWRPQGKGRLRMTNYEKMHQWERKGWKVVKKRSTGGPFREVCCSGKVSYLAQQSSPTPKPGRKRAVEGKSVEGRKRSRERKRMSEKEPTPVKKPVSKKMPGEGRKKPATEKKKSVQGKKKSVPGKKTAPGKKITTLRKKTTPKKKPAAGKRKPATRKEKPAQGKKKSVPEKKLGSGKKKPIPRKKPVETSTPRKEASLQKKKKVKTSTPSALDKKKPVPSTKPVPVKTPSQRKKSLPQKRRGQGKKPAEGKKGALEVKQEQKSRNTTSPKTETRIKTRPKTETRTKTRPKTET…	24
G348_K364	Basic Sites	Basic Sites	Extended	1725.02	1724	GQGKKPAEGKKGALEVK	Chr_9_Csap_11308	AST-B	MFSRGVLWLACCTCLVALVRVAECKGPCMKGLPAYKCSYRVDGQGRPRVLNMKRLKRLFGSKGWTNVKKEPSPPRFFEVCCHGYVFYLIPPELAPPCLNGLWPGECSWRPQGKGRLRMTNYEKMHQWERKGWKVVKKRSTGGPFREVCCSGKVSYLAQQSSPTPKPGRKRAVEGKSVEGRKRSRERKRMSEKEPTPVKKPVSKKMPGEGRKKPATEKKKSVQGKKKSVPGKKTAPGKKITTLRKKTTPKKKPAAGKRKPATRKEKPAQGKKKSVPEKKLGSGKKKPIPRKKPVETSTPRKEASLQKKKKVKTSTPSALDKKKPVPSTKPVPVKTPSQRKKSLPQKRRGQGKKPAEGKKGALEVKQEQKSRNTTSPKTETRIKTRPKTETRTKTRPKTET…	24
G348_V363	Basic Sites	Basic Sites	TrimKR	1596.85	1595.9	GQGKKPAEGKKGALEV	Chr_9_Csap_11308	AST-B	MFSRGVLWLACCTCLVALVRVAECKGPCMKGLPAYKCSYRVDGQGRPRVLNMKRLKRLFGSKGWTNVKKEPSPPRFFEVCCHGYVFYLIPPELAPPCLNGLWPGECSWRPQGKGRLRMTNYEKMHQWERKGWKVVKKRSTGGPFREVCCSGKVSYLAQQSSPTPKPGRKRAVEGKSVEGRKRSRERKRMSEKEPTPVKKPVSKKMPGEGRKKPATEKKKSVQGKKKSVPGKKTAPGKKITTLRKKTTPKKKPAAGKRKPATRKEKPAQGKKKSVPEKKLGSGKKKPIPRKKPVETSTPRKEASLQKKKKVKTSTPSALDKKKPVPSTKPVPVKTPSQRKKSLPQKRRGQGKKPAEGKKGALEVKQEQKSRNTTSPKTETRIKTRPKTETRTKTRPKTET…	24
P353_K368	Basic Sites	Basic Sites	Extended	1739.99	1738.96	PAEGKKGALEVKQEQK	Chr_9_Csap_11308	AST-B	MFSRGVLWLACCTCLVALVRVAECKGPCMKGLPAYKCSYRVDGQGRPRVLNMKRLKRLFGSKGWTNVKKEPSPPRFFEVCCHGYVFYLIPPELAPPCLNGLWPGECSWRPQGKGRLRMTNYEKMHQWERKGWKVVKKRSTGGPFREVCCSGKVSYLAQQSSPTPKPGRKRAVEGKSVEGRKRSRERKRMSEKEPTPVKKPVSKKMPGEGRKKPATEKKKSVQGKKKSVPGKKTAPGKKITTLRKKTTPKKKPAAGKRKPATRKEKPAQGKKKSVPEKKLGSGKKKPIPRKKPVETSTPRKEASLQKKKKVKTSTPSALDKKKPVPSTKPVPVKTPSQRKKSLPQKRRGQGKKPAEGKKGALEVKQEQKSRNTTSPKTETRIKTRPKTETRTKTRPKTET…	24
P353_Q367	Basic Sites	Basic Sites	TrimKR	1611.82	1610.87	PAEGKKGALEVKQEQ	Chr_9_Csap_11308	AST-B	MFSRGVLWLACCTCLVALVRVAECKGPCMKGLPAYKCSYRVDGQGRPRVLNMKRLKRLFGSKGWTNVKKEPSPPRFFEVCCHGYVFYLIPPELAPPCLNGLWPGECSWRPQGKGRLRMTNYEKMHQWERKGWKVVKKRSTGGPFREVCCSGKVSYLAQQSSPTPKPGRKRAVEGKSVEGRKRSRERKRMSEKEPTPVKKPVSKKMPGEGRKKPATEKKKSVQGKKKSVPGKKTAPGKKITTLRKKTTPKKKPAAGKRKPATRKEKPAQGKKKSVPEKKLGSGKKKPIPRKKPVETSTPRKEASLQKKKKVKTSTPSALDKKKPVPSTKPVPVKTPSQRKKSLPQKRRGQGKKPAEGKKGALEVKQEQKSRNTTSPKTETRIKTRPKTETRTKTRPKTET…	24
G359_R370	Basic Sites	Basic Sites	Extended	1372.55	1371.75	GALEVKQEQKSR	Chr_9_Csap_11308	AST-B	MFSRGVLWLACCTCLVALVRVAECKGPCMKGLPAYKCSYRVDGQGRPRVLNMKRLKRLFGSKGWTNVKKEPSPPRFFEVCCHGYVFYLIPPELAPPCLNGLWPGECSWRPQGKGRLRMTNYEKMHQWERKGWKVVKKRSTGGPFREVCCSGKVSYLAQQSSPTPKPGRKRAVEGKSVEGRKRSRERKRMSEKEPTPVKKPVSKKMPGEGRKKPATEKKKSVQGKKKSVPGKKTAPGKKITTLRKKTTPKKKPAAGKRKPATRKEKPAQGKKKSVPEKKLGSGKKKPIPRKKPVETSTPRKEASLQKKKKVKTSTPSALDKKKPVPSTKPVPVKTPSQRKKSLPQKRRGQGKKPAEGKKGALEVKQEQKSRNTTSPKTETRIKTRPKTETRTKTRPKTET…	24
G359_S369	Basic Sites	Basic Sites	TrimKR	1216.36	1215.65	GALEVKQEQKS	Chr_9_Csap_11308	AST-B	MFSRGVLWLACCTCLVALVRVAECKGPCMKGLPAYKCSYRVDGQGRPRVLNMKRLKRLFGSKGWTNVKKEPSPPRFFEVCCHGYVFYLIPPELAPPCLNGLWPGECSWRPQGKGRLRMTNYEKMHQWERKGWKVVKKRSTGGPFREVCCSGKVSYLAQQSSPTPKPGRKRAVEGKSVEGRKRSRERKRMSEKEPTPVKKPVSKKMPGEGRKKPATEKKKSVQGKKKSVPGKKTAPGKKITTLRKKTTPKKKPAAGKRKPATRKEKPAQGKKKSVPEKKLGSGKKKPIPRKKPVETSTPRKEASLQKKKKVKTSTPSALDKKKPVPSTKPVPVKTPSQRKKSLPQKRRGQGKKPAEGKKGALEVKQEQKSRNTTSPKTETRIKTRPKTETRTKTRPKTET…	24
Q365_K376	Basic Sites	Basic Sites	Extended	1403.52	1402.72	QEQKSRNTTSPK	Chr_9_Csap_11308	AST-B	MFSRGVLWLACCTCLVALVRVAECKGPCMKGLPAYKCSYRVDGQGRPRVLNMKRLKRLFGSKGWTNVKKEPSPPRFFEVCCHGYVFYLIPPELAPPCLNGLWPGECSWRPQGKGRLRMTNYEKMHQWERKGWKVVKKRSTGGPFREVCCSGKVSYLAQQSSPTPKPGRKRAVEGKSVEGRKRSRERKRMSEKEPTPVKKPVSKKMPGEGRKKPATEKKKSVQGKKKSVPGKKTAPGKKITTLRKKTTPKKKPAAGKRKPATRKEKPAQGKKKSVPEKKLGSGKKKPIPRKKPVETSTPRKEASLQKKKKVKTSTPSALDKKKPVPSTKPVPVKTPSQRKKSLPQKRRGQGKKPAEGKKGALEVKQEQKSRNTTSPKTETRIKTRPKTETRTKTRPKTET…	24
Q365_P375	Basic Sites	Basic Sites	TrimKR	1275.34	1274.63	QEQKSRNTTSP	Chr_9_Csap_11308	AST-B	MFSRGVLWLACCTCLVALVRVAECKGPCMKGLPAYKCSYRVDGQGRPRVLNMKRLKRLFGSKGWTNVKKEPSPPRFFEVCCHGYVFYLIPPELAPPCLNGLWPGECSWRPQGKGRLRMTNYEKMHQWERKGWKVVKKRSTGGPFREVCCSGKVSYLAQQSSPTPKPGRKRAVEGKSVEGRKRSRERKRMSEKEPTPVKKPVSKKMPGEGRKKPATEKKKSVQGKKKSVPGKKTAPGKKITTLRKKTTPKKKPAAGKRKPATRKEKPAQGKKKSVPEKKLGSGKKKPIPRKKPVETSTPRKEASLQKKKKVKTSTPSALDKKKPVPSTKPVPVKTPSQRKKSLPQKRRGQGKKPAEGKKGALEVKQEQKSRNTTSPKTETRIKTRPKTETRTKTRPKTET…	24
S369_R380	Basic Sites	Basic Sites	Extended	1377.48	1376.71	SRNTTSPKTETR	Chr_9_Csap_11308	AST-B	MFSRGVLWLACCTCLVALVRVAECKGPCMKGLPAYKCSYRVDGQGRPRVLNMKRLKRLFGSKGWTNVKKEPSPPRFFEVCCHGYVFYLIPPELAPPCLNGLWPGECSWRPQGKGRLRMTNYEKMHQWERKGWKVVKKRSTGGPFREVCCSGKVSYLAQQSSPTPKPGRKRAVEGKSVEGRKRSRERKRMSEKEPTPVKKPVSKKMPGEGRKKPATEKKKSVQGKKKSVPGKKTAPGKKITTLRKKTTPKKKPAAGKRKPATRKEKPAQGKKKSVPEKKLGSGKKKPIPRKKPVETSTPRKEASLQKKKKVKTSTPSALDKKKPVPSTKPVPVKTPSQRKKSLPQKRRGQGKKPAEGKKGALEVKQEQKSRNTTSPKTETRIKTRPKTETRTKTRPKTET…	24
S369_T379	Basic Sites	Basic Sites	TrimKR	1221.29	1220.6	SRNTTSPKTET	Chr_9_Csap_11308	AST-B	MFSRGVLWLACCTCLVALVRVAECKGPCMKGLPAYKCSYRVDGQGRPRVLNMKRLKRLFGSKGWTNVKKEPSPPRFFEVCCHGYVFYLIPPELAPPCLNGLWPGECSWRPQGKGRLRMTNYEKMHQWERKGWKVVKKRSTGGPFREVCCSGKVSYLAQQSSPTPKPGRKRAVEGKSVEGRKRSRERKRMSEKEPTPVKKPVSKKMPGEGRKKPATEKKKSVQGKKKSVPGKKTAPGKKITTLRKKTTPKKKPAAGKRKPATRKEKPAQGKKKSVPEKKLGSGKKKPIPRKKPVETSTPRKEASLQKKKKVKTSTPSALDKKKPVPSTKPVPVKTPSQRKKSLPQKRRGQGKKPAEGKKGALEVKQEQKSRNTTSPKTETRIKTRPKTETRTKTRPKTET…	24
N371_K382	Basic Sites	Basic Sites	Extended	1375.55	1374.75	NTTSPKTETRIK	Chr_9_Csap_11308	AST-B	MFSRGVLWLACCTCLVALVRVAECKGPCMKGLPAYKCSYRVDGQGRPRVLNMKRLKRLFGSKGWTNVKKEPSPPRFFEVCCHGYVFYLIPPELAPPCLNGLWPGECSWRPQGKGRLRMTNYEKMHQWERKGWKVVKKRSTGGPFREVCCSGKVSYLAQQSSPTPKPGRKRAVEGKSVEGRKRSRERKRMSEKEPTPVKKPVSKKMPGEGRKKPATEKKKSVQGKKKSVPGKKTAPGKKITTLRKKTTPKKKPAAGKRKPATRKEKPAQGKKKSVPEKKLGSGKKKPIPRKKPVETSTPRKEASLQKKKKVKTSTPSALDKKKPVPSTKPVPVKTPSQRKKSLPQKRRGQGKKPAEGKKGALEVKQEQKSRNTTSPKTETRIKTRPKTETRTKTRPKTET…	24
N371_I381	Basic Sites	Basic Sites	TrimKR	1247.37	1246.66	NTTSPKTETRI	Chr_9_Csap_11308	AST-B	MFSRGVLWLACCTCLVALVRVAECKGPCMKGLPAYKCSYRVDGQGRPRVLNMKRLKRLFGSKGWTNVKKEPSPPRFFEVCCHGYVFYLIPPELAPPCLNGLWPGECSWRPQGKGRLRMTNYEKMHQWERKGWKVVKKRSTGGPFREVCCSGKVSYLAQQSSPTPKPGRKRAVEGKSVEGRKRSRERKRMSEKEPTPVKKPVSKKMPGEGRKKPATEKKKSVQGKKKSVPGKKTAPGKKITTLRKKTTPKKKPAAGKRKPATRKEKPAQGKKKSVPEKKLGSGKKKPIPRKKPVETSTPRKEASLQKKKKVKTSTPSALDKKKPVPSTKPVPVKTPSQRKKSLPQKRRGQGKKPAEGKKGALEVKQEQKSRNTTSPKTETRIKTRPKTETRTKTRPKTET…	24
T377_R384	Basic Sites	Basic Sites	Extended	1004.16	1003.58	TETRIKTR	Chr_9_Csap_11308	AST-B	MFSRGVLWLACCTCLVALVRVAECKGPCMKGLPAYKCSYRVDGQGRPRVLNMKRLKRLFGSKGWTNVKKEPSPPRFFEVCCHGYVFYLIPPELAPPCLNGLWPGECSWRPQGKGRLRMTNYEKMHQWERKGWKVVKKRSTGGPFREVCCSGKVSYLAQQSSPTPKPGRKRAVEGKSVEGRKRSRERKRMSEKEPTPVKKPVSKKMPGEGRKKPATEKKKSVQGKKKSVPGKKTAPGKKITTLRKKTTPKKKPAAGKRKPATRKEKPAQGKKKSVPEKKLGSGKKKPIPRKKPVETSTPRKEASLQKKKKVKTSTPSALDKKKPVPSTKPVPVKTPSQRKKSLPQKRRGQGKKPAEGKKGALEVKQEQKSRNTTSPKTETRIKTRPKTETRTKTRPKTET…	24
T377_T383	Basic Sites	Basic Sites	TrimKR	847.968	847.481	TETRIKT	Chr_9_Csap_11308	AST-B	MFSRGVLWLACCTCLVALVRVAECKGPCMKGLPAYKCSYRVDGQGRPRVLNMKRLKRLFGSKGWTNVKKEPSPPRFFEVCCHGYVFYLIPPELAPPCLNGLWPGECSWRPQGKGRLRMTNYEKMHQWERKGWKVVKKRSTGGPFREVCCSGKVSYLAQQSSPTPKPGRKRAVEGKSVEGRKRSRERKRMSEKEPTPVKKPVSKKMPGEGRKKPATEKKKSVQGKKKSVPGKKTAPGKKITTLRKKTTPKKKPAAGKRKPATRKEKPAQGKKKSVPEKKLGSGKKKPIPRKKPVETSTPRKEASLQKKKKVKTSTPSALDKKKPVPSTKPVPVKTPSQRKKSLPQKRRGQGKKPAEGKKGALEVKQEQKSRNTTSPKTETRIKTRPKTETRTKTRPKTET…	24
I381_K386	Basic Sites	Basic Sites	Extended	741.933	741.491	IKTRPK	Chr_9_Csap_11308	AST-B	MFSRGVLWLACCTCLVALVRVAECKGPCMKGLPAYKCSYRVDGQGRPRVLNMKRLKRLFGSKGWTNVKKEPSPPRFFEVCCHGYVFYLIPPELAPPCLNGLWPGECSWRPQGKGRLRMTNYEKMHQWERKGWKVVKKRSTGGPFREVCCSGKVSYLAQQSSPTPKPGRKRAVEGKSVEGRKRSRERKRMSEKEPTPVKKPVSKKMPGEGRKKPATEKKKSVQGKKKSVPGKKTAPGKKITTLRKKTTPKKKPAAGKRKPATRKEKPAQGKKKSVPEKKLGSGKKKPIPRKKPVETSTPRKEASLQKKKKVKTSTPSALDKKKPVPSTKPVPVKTPSQRKKSLPQKRRGQGKKPAEGKKGALEVKQEQKSRNTTSPKTETRIKTRPKTETRTKTRPKTET…	24
I381_P385	Basic Sites	Basic Sites	TrimKR	613.759	613.396	IKTRP	Chr_9_Csap_11308	AST-B	MFSRGVLWLACCTCLVALVRVAECKGPCMKGLPAYKCSYRVDGQGRPRVLNMKRLKRLFGSKGWTNVKKEPSPPRFFEVCCHGYVFYLIPPELAPPCLNGLWPGECSWRPQGKGRLRMTNYEKMHQWERKGWKVVKKRSTGGPFREVCCSGKVSYLAQQSSPTPKPGRKRAVEGKSVEGRKRSRERKRMSEKEPTPVKKPVSKKMPGEGRKKPATEKKKSVQGKKKSVPGKKTAPGKKITTLRKKTTPKKKPAAGKRKPATRKEKPAQGKKKSVPEKKLGSGKKKPIPRKKPVETSTPRKEASLQKKKKVKTSTPSALDKKKPVPSTKPVPVKTPSQRKKSLPQKRRGQGKKPAEGKKGALEVKQEQKSRNTTSPKTETRIKTRPKTETRTKTRPKTET…	24
T383_R390	Basic Sites	Basic Sites	Extended	988.113	987.551	TRPKTETR	Chr_9_Csap_11308	AST-B	MFSRGVLWLACCTCLVALVRVAECKGPCMKGLPAYKCSYRVDGQGRPRVLNMKRLKRLFGSKGWTNVKKEPSPPRFFEVCCHGYVFYLIPPELAPPCLNGLWPGECSWRPQGKGRLRMTNYEKMHQWERKGWKVVKKRSTGGPFREVCCSGKVSYLAQQSSPTPKPGRKRAVEGKSVEGRKRSRERKRMSEKEPTPVKKPVSKKMPGEGRKKPATEKKKSVQGKKKSVPGKKTAPGKKITTLRKKTTPKKKPAAGKRKPATRKEKPAQGKKKSVPEKKLGSGKKKPIPRKKPVETSTPRKEASLQKKKKVKTSTPSALDKKKPVPSTKPVPVKTPSQRKKSLPQKRRGQGKKPAEGKKGALEVKQEQKSRNTTSPKTETRIKTRPKTETRTKTRPKTET…	24
T383_T389	Basic Sites	Basic Sites	TrimKR	831.925	831.45	TRPKTET	Chr_9_Csap_11308	AST-B	MFSRGVLWLACCTCLVALVRVAECKGPCMKGLPAYKCSYRVDGQGRPRVLNMKRLKRLFGSKGWTNVKKEPSPPRFFEVCCHGYVFYLIPPELAPPCLNGLWPGECSWRPQGKGRLRMTNYEKMHQWERKGWKVVKKRSTGGPFREVCCSGKVSYLAQQSSPTPKPGRKRAVEGKSVEGRKRSRERKRMSEKEPTPVKKPVSKKMPGEGRKKPATEKKKSVQGKKKSVPGKKTAPGKKITTLRKKTTPKKKPAAGKRKPATRKEKPAQGKKKSVPEKKLGSGKKKPIPRKKPVETSTPRKEASLQKKKKVKTSTPSALDKKKPVPSTKPVPVKTPSQRKKSLPQKRRGQGKKPAEGKKGALEVKQEQKSRNTTSPKTETRIKTRPKTETRTKTRPKTET…	24
P385_K392	Basic Sites	Basic Sites	Extended	960.099	959.545	PKTETRTK	Chr_9_Csap_11308	AST-B	MFSRGVLWLACCTCLVALVRVAECKGPCMKGLPAYKCSYRVDGQGRPRVLNMKRLKRLFGSKGWTNVKKEPSPPRFFEVCCHGYVFYLIPPELAPPCLNGLWPGECSWRPQGKGRLRMTNYEKMHQWERKGWKVVKKRSTGGPFREVCCSGKVSYLAQQSSPTPKPGRKRAVEGKSVEGRKRSRERKRMSEKEPTPVKKPVSKKMPGEGRKKPATEKKKSVQGKKKSVPGKKTAPGKKITTLRKKTTPKKKPAAGKRKPATRKEKPAQGKKKSVPEKKLGSGKKKPIPRKKPVETSTPRKEASLQKKKKVKTSTPSALDKKKPVPSTKPVPVKTPSQRKKSLPQKRRGQGKKPAEGKKGALEVKQEQKSRNTTSPKTETRIKTRPKTETRTKTRPKTET…	24
P385_T391	Basic Sites	Basic Sites	TrimKR	831.925	831.45	PKTETRT	Chr_9_Csap_11308	AST-B	MFSRGVLWLACCTCLVALVRVAECKGPCMKGLPAYKCSYRVDGQGRPRVLNMKRLKRLFGSKGWTNVKKEPSPPRFFEVCCHGYVFYLIPPELAPPCLNGLWPGECSWRPQGKGRLRMTNYEKMHQWERKGWKVVKKRSTGGPFREVCCSGKVSYLAQQSSPTPKPGRKRAVEGKSVEGRKRSRERKRMSEKEPTPVKKPVSKKMPGEGRKKPATEKKKSVQGKKKSVPGKKTAPGKKITTLRKKTTPKKKPAAGKRKPATRKEKPAQGKKKSVPEKKLGSGKKKPIPRKKPVETSTPRKEASLQKKKKVKTSTPSALDKKKPVPSTKPVPVKTPSQRKKSLPQKRRGQGKKPAEGKKGALEVKQEQKSRNTTSPKTETRIKTRPKTETRTKTRPKTET…	24
T387_R394	Basic Sites	Basic Sites	Extended	992.101	991.546	TETRTKTR	Chr_9_Csap_11308	AST-B	MFSRGVLWLACCTCLVALVRVAECKGPCMKGLPAYKCSYRVDGQGRPRVLNMKRLKRLFGSKGWTNVKKEPSPPRFFEVCCHGYVFYLIPPELAPPCLNGLWPGECSWRPQGKGRLRMTNYEKMHQWERKGWKVVKKRSTGGPFREVCCSGKVSYLAQQSSPTPKPGRKRAVEGKSVEGRKRSRERKRMSEKEPTPVKKPVSKKMPGEGRKKPATEKKKSVQGKKKSVPGKKTAPGKKITTLRKKTTPKKKPAAGKRKPATRKEKPAQGKKKSVPEKKLGSGKKKPIPRKKPVETSTPRKEASLQKKKKVKTSTPSALDKKKPVPSTKPVPVKTPSQRKKSLPQKRRGQGKKPAEGKKGALEVKQEQKSRNTTSPKTETRIKTRPKTETRTKTRPKTET…	24
T387_T393	Basic Sites	Basic Sites	TrimKR	835.913	835.445	TETRTKT	Chr_9_Csap_11308	AST-B	MFSRGVLWLACCTCLVALVRVAECKGPCMKGLPAYKCSYRVDGQGRPRVLNMKRLKRLFGSKGWTNVKKEPSPPRFFEVCCHGYVFYLIPPELAPPCLNGLWPGECSWRPQGKGRLRMTNYEKMHQWERKGWKVVKKRSTGGPFREVCCSGKVSYLAQQSSPTPKPGRKRAVEGKSVEGRKRSRERKRMSEKEPTPVKKPVSKKMPGEGRKKPATEKKKSVQGKKKSVPGKKTAPGKKITTLRKKTTPKKKPAAGKRKPATRKEKPAQGKKKSVPEKKLGSGKKKPIPRKKPVETSTPRKEASLQKKKKVKTSTPSALDKKKPVPSTKPVPVKTPSQRKKSLPQKRRGQGKKPAEGKKGALEVKQEQKSRNTTSPKTETRIKTRPKTETRTKTRPKTET…	24
T391_K396	Basic Sites	Basic Sites	Extended	729.879	729.455	TKTRPK	Chr_9_Csap_11308	AST-B	MFSRGVLWLACCTCLVALVRVAECKGPCMKGLPAYKCSYRVDGQGRPRVLNMKRLKRLFGSKGWTNVKKEPSPPRFFEVCCHGYVFYLIPPELAPPCLNGLWPGECSWRPQGKGRLRMTNYEKMHQWERKGWKVVKKRSTGGPFREVCCSGKVSYLAQQSSPTPKPGRKRAVEGKSVEGRKRSRERKRMSEKEPTPVKKPVSKKMPGEGRKKPATEKKKSVQGKKKSVPGKKTAPGKKITTLRKKTTPKKKPAAGKRKPATRKEKPAQGKKKSVPEKKLGSGKKKPIPRKKPVETSTPRKEASLQKKKKVKTSTPSALDKKKPVPSTKPVPVKTPSQRKKSLPQKRRGQGKKPAEGKKGALEVKQEQKSRNTTSPKTETRIKTRPKTETRTKTRPKTET…	24
T391_P395	Basic Sites	Basic Sites	TrimKR	601.705	601.36	TKTRP	Chr_9_Csap_11308	AST-B	MFSRGVLWLACCTCLVALVRVAECKGPCMKGLPAYKCSYRVDGQGRPRVLNMKRLKRLFGSKGWTNVKKEPSPPRFFEVCCHGYVFYLIPPELAPPCLNGLWPGECSWRPQGKGRLRMTNYEKMHQWERKGWKVVKKRSTGGPFREVCCSGKVSYLAQQSSPTPKPGRKRAVEGKSVEGRKRSRERKRMSEKEPTPVKKPVSKKMPGEGRKKPATEKKKSVQGKKKSVPGKKTAPGKKITTLRKKTTPKKKPAAGKRKPATRKEKPAQGKKKSVPEKKLGSGKKKPIPRKKPVETSTPRKEASLQKKKKVKTSTPSALDKKKPVPSTKPVPVKTPSQRKKSLPQKRRGQGKKPAEGKKGALEVKQEQKSRNTTSPKTETRIKTRPKTETRTKTRPKTET…	24
T393_K402	Basic Sites	Basic Sites	Extended	1158.32	1157.65	TRPKTETPTK	Chr_9_Csap_11308	AST-B	MFSRGVLWLACCTCLVALVRVAECKGPCMKGLPAYKCSYRVDGQGRPRVLNMKRLKRLFGSKGWTNVKKEPSPPRFFEVCCHGYVFYLIPPELAPPCLNGLWPGECSWRPQGKGRLRMTNYEKMHQWERKGWKVVKKRSTGGPFREVCCSGKVSYLAQQSSPTPKPGRKRAVEGKSVEGRKRSRERKRMSEKEPTPVKKPVSKKMPGEGRKKPATEKKKSVQGKKKSVPGKKTAPGKKITTLRKKTTPKKKPAAGKRKPATRKEKPAQGKKKSVPEKKLGSGKKKPIPRKKPVETSTPRKEASLQKKKKVKTSTPSALDKKKPVPSTKPVPVKTPSQRKKSLPQKRRGQGKKPAEGKKGALEVKQEQKSRNTTSPKTETRIKTRPKTETRTKTRPKTET…	24
T393_T401	Basic Sites	Basic Sites	TrimKR	1030.15	1029.55	TRPKTETPT	Chr_9_Csap_11308	AST-B	MFSRGVLWLACCTCLVALVRVAECKGPCMKGLPAYKCSYRVDGQGRPRVLNMKRLKRLFGSKGWTNVKKEPSPPRFFEVCCHGYVFYLIPPELAPPCLNGLWPGECSWRPQGKGRLRMTNYEKMHQWERKGWKVVKKRSTGGPFREVCCSGKVSYLAQQSSPTPKPGRKRAVEGKSVEGRKRSRERKRMSEKEPTPVKKPVSKKMPGEGRKKPATEKKKSVQGKKKSVPGKKTAPGKKITTLRKKTTPKKKPAAGKRKPATRKEKPAQGKKKSVPEKKLGSGKKKPIPRKKPVETSTPRKEASLQKKKKVKTSTPSALDKKKPVPSTKPVPVKTPSQRKKSLPQKRRGQGKKPAEGKKGALEVKQEQKSRNTTSPKTETRIKTRPKTETRTKTRPKTET…	24
P395_K406	Basic Sites	Basic Sites	Extended	1340.58	1339.78	PKTETPTKTLPK	Chr_9_Csap_11308	AST-B	MFSRGVLWLACCTCLVALVRVAECKGPCMKGLPAYKCSYRVDGQGRPRVLNMKRLKRLFGSKGWTNVKKEPSPPRFFEVCCHGYVFYLIPPELAPPCLNGLWPGECSWRPQGKGRLRMTNYEKMHQWERKGWKVVKKRSTGGPFREVCCSGKVSYLAQQSSPTPKPGRKRAVEGKSVEGRKRSRERKRMSEKEPTPVKKPVSKKMPGEGRKKPATEKKKSVQGKKKSVPGKKTAPGKKITTLRKKTTPKKKPAAGKRKPATRKEKPAQGKKKSVPEKKLGSGKKKPIPRKKPVETSTPRKEASLQKKKKVKTSTPSALDKKKPVPSTKPVPVKTPSQRKKSLPQKRRGQGKKPAEGKKGALEVKQEQKSRNTTSPKTETRIKTRPKTETRTKTRPKTET…	24
P395_P405	Basic Sites	Basic Sites	TrimKR	1212.41	1211.68	PKTETPTKTLP	Chr_9_Csap_11308	AST-B	MFSRGVLWLACCTCLVALVRVAECKGPCMKGLPAYKCSYRVDGQGRPRVLNMKRLKRLFGSKGWTNVKKEPSPPRFFEVCCHGYVFYLIPPELAPPCLNGLWPGECSWRPQGKGRLRMTNYEKMHQWERKGWKVVKKRSTGGPFREVCCSGKVSYLAQQSSPTPKPGRKRAVEGKSVEGRKRSRERKRMSEKEPTPVKKPVSKKMPGEGRKKPATEKKKSVQGKKKSVPGKKTAPGKKITTLRKKTTPKKKPAAGKRKPATRKEKPAQGKKKSVPEKKLGSGKKKPIPRKKPVETSTPRKEASLQKKKKVKTSTPSALDKKKPVPSTKPVPVKTPSQRKKSLPQKRRGQGKKPAEGKKGALEVKQEQKSRNTTSPKTETRIKTRPKTETRTKTRPKTET…	24
T397_K408	Basic Sites	Basic Sites	Extended	1358.56	1357.75	TETPTKTLPKDK	Chr_9_Csap_11308	AST-B	MFSRGVLWLACCTCLVALVRVAECKGPCMKGLPAYKCSYRVDGQGRPRVLNMKRLKRLFGSKGWTNVKKEPSPPRFFEVCCHGYVFYLIPPELAPPCLNGLWPGECSWRPQGKGRLRMTNYEKMHQWERKGWKVVKKRSTGGPFREVCCSGKVSYLAQQSSPTPKPGRKRAVEGKSVEGRKRSRERKRMSEKEPTPVKKPVSKKMPGEGRKKPATEKKKSVQGKKKSVPGKKTAPGKKITTLRKKTTPKKKPAAGKRKPATRKEKPAQGKKKSVPEKKLGSGKKKPIPRKKPVETSTPRKEASLQKKKKVKTSTPSALDKKKPVPSTKPVPVKTPSQRKKSLPQKRRGQGKKPAEGKKGALEVKQEQKSRNTTSPKTETRIKTRPKTETRTKTRPKTET…	24
T397_D407	Basic Sites	Basic Sites	TrimKR	1230.38	1229.66	TETPTKTLPKD	Chr_9_Csap_11308	AST-B	MFSRGVLWLACCTCLVALVRVAECKGPCMKGLPAYKCSYRVDGQGRPRVLNMKRLKRLFGSKGWTNVKKEPSPPRFFEVCCHGYVFYLIPPELAPPCLNGLWPGECSWRPQGKGRLRMTNYEKMHQWERKGWKVVKKRSTGGPFREVCCSGKVSYLAQQSSPTPKPGRKRAVEGKSVEGRKRSRERKRMSEKEPTPVKKPVSKKMPGEGRKKPATEKKKSVQGKKKSVPGKKTAPGKKITTLRKKTTPKKKPAAGKRKPATRKEKPAQGKKKSVPEKKLGSGKKKPIPRKKPVETSTPRKEASLQKKKKVKTSTPSALDKKKPVPSTKPVPVKTPSQRKKSLPQKRRGQGKKPAEGKKGALEVKQEQKSRNTTSPKTETRIKTRPKTETRTKTRPKTET…	24
T403_K419	Basic Sites	Basic Sites	Extended	1858.3	1857.14	TLPKDKITPIPPTVLPK	Chr_9_Csap_11308	AST-B	MFSRGVLWLACCTCLVALVRVAECKGPCMKGLPAYKCSYRVDGQGRPRVLNMKRLKRLFGSKGWTNVKKEPSPPRFFEVCCHGYVFYLIPPELAPPCLNGLWPGECSWRPQGKGRLRMTNYEKMHQWERKGWKVVKKRSTGGPFREVCCSGKVSYLAQQSSPTPKPGRKRAVEGKSVEGRKRSRERKRMSEKEPTPVKKPVSKKMPGEGRKKPATEKKKSVQGKKKSVPGKKTAPGKKITTLRKKTTPKKKPAAGKRKPATRKEKPAQGKKKSVPEKKLGSGKKKPIPRKKPVETSTPRKEASLQKKKKVKTSTPSALDKKKPVPSTKPVPVKTPSQRKKSLPQKRRGQGKKPAEGKKGALEVKQEQKSRNTTSPKTETRIKTRPKTETRTKTRPKTET…	24
T403_P418	Basic Sites	Basic Sites	TrimKR	1730.12	1729.04	TLPKDKITPIPPTVLP	Chr_9_Csap_11308	AST-B	MFSRGVLWLACCTCLVALVRVAECKGPCMKGLPAYKCSYRVDGQGRPRVLNMKRLKRLFGSKGWTNVKKEPSPPRFFEVCCHGYVFYLIPPELAPPCLNGLWPGECSWRPQGKGRLRMTNYEKMHQWERKGWKVVKKRSTGGPFREVCCSGKVSYLAQQSSPTPKPGRKRAVEGKSVEGRKRSRERKRMSEKEPTPVKKPVSKKMPGEGRKKPATEKKKSVQGKKKSVPGKKTAPGKKITTLRKKTTPKKKPAAGKRKPATRKEKPAQGKKKSVPEKKLGSGKKKPIPRKKPVETSTPRKEASLQKKKKVKTSTPSALDKKKPVPSTKPVPVKTPSQRKKSLPQKRRGQGKKPAEGKKGALEVKQEQKSRNTTSPKTETRIKTRPKTETRTKTRPKTET…	24
D407_K429	Basic Sites	Basic Sites	Extended	2478.01	2476.47	DKITPIPPTVLPKVQLPPTTPPK	Chr_9_Csap_11308	AST-B	MFSRGVLWLACCTCLVALVRVAECKGPCMKGLPAYKCSYRVDGQGRPRVLNMKRLKRLFGSKGWTNVKKEPSPPRFFEVCCHGYVFYLIPPELAPPCLNGLWPGECSWRPQGKGRLRMTNYEKMHQWERKGWKVVKKRSTGGPFREVCCSGKVSYLAQQSSPTPKPGRKRAVEGKSVEGRKRSRERKRMSEKEPTPVKKPVSKKMPGEGRKKPATEKKKSVQGKKKSVPGKKTAPGKKITTLRKKTTPKKKPAAGKRKPATRKEKPAQGKKKSVPEKKLGSGKKKPIPRKKPVETSTPRKEASLQKKKKVKTSTPSALDKKKPVPSTKPVPVKTPSQRKKSLPQKRRGQGKKPAEGKKGALEVKQEQKSRNTTSPKTETRIKTRPKTETRTKTRPKTET…	24
D407_P428	Basic Sites	Basic Sites	TrimKR	2349.84	2348.38	DKITPIPPTVLPKVQLPPTTPP	Chr_9_Csap_11308	AST-B	MFSRGVLWLACCTCLVALVRVAECKGPCMKGLPAYKCSYRVDGQGRPRVLNMKRLKRLFGSKGWTNVKKEPSPPRFFEVCCHGYVFYLIPPELAPPCLNGLWPGECSWRPQGKGRLRMTNYEKMHQWERKGWKVVKKRSTGGPFREVCCSGKVSYLAQQSSPTPKPGRKRAVEGKSVEGRKRSRERKRMSEKEPTPVKKPVSKKMPGEGRKKPATEKKKSVQGKKKSVPGKKTAPGKKITTLRKKTTPKKKPAAGKRKPATRKEKPAQGKKKSVPEKKLGSGKKKPIPRKKPVETSTPRKEASLQKKKKVKTSTPSALDKKKPVPSTKPVPVKTPSQRKKSLPQKRRGQGKKPAEGKKGALEVKQEQKSRNTTSPKTETRIKTRPKTETRTKTRPKTET…	24
I409_K439	Basic Sites	Basic Sites	Extended	3284.03	3281.98	ITPIPPTVLPKVQLPPTTPPKNISVPVTLPK	Chr_9_Csap_11308	AST-B	MFSRGVLWLACCTCLVALVRVAECKGPCMKGLPAYKCSYRVDGQGRPRVLNMKRLKRLFGSKGWTNVKKEPSPPRFFEVCCHGYVFYLIPPELAPPCLNGLWPGECSWRPQGKGRLRMTNYEKMHQWERKGWKVVKKRSTGGPFREVCCSGKVSYLAQQSSPTPKPGRKRAVEGKSVEGRKRSRERKRMSEKEPTPVKKPVSKKMPGEGRKKPATEKKKSVQGKKKSVPGKKTAPGKKITTLRKKTTPKKKPAAGKRKPATRKEKPAQGKKKSVPEKKLGSGKKKPIPRKKPVETSTPRKEASLQKKKKVKTSTPSALDKKKPVPSTKPVPVKTPSQRKKSLPQKRRGQGKKPAEGKKGALEVKQEQKSRNTTSPKTETRIKTRPKTETRTKTRPKTET…	24
I409_P438	Basic Sites	Basic Sites	TrimKR	3155.86	3153.88	ITPIPPTVLPKVQLPPTTPPKNISVPVTLP	Chr_9_Csap_11308	AST-B	MFSRGVLWLACCTCLVALVRVAECKGPCMKGLPAYKCSYRVDGQGRPRVLNMKRLKRLFGSKGWTNVKKEPSPPRFFEVCCHGYVFYLIPPELAPPCLNGLWPGECSWRPQGKGRLRMTNYEKMHQWERKGWKVVKKRSTGGPFREVCCSGKVSYLAQQSSPTPKPGRKRAVEGKSVEGRKRSRERKRMSEKEPTPVKKPVSKKMPGEGRKKPATEKKKSVQGKKKSVPGKKTAPGKKITTLRKKTTPKKKPAAGKRKPATRKEKPAQGKKKSVPEKKLGSGKKKPIPRKKPVETSTPRKEASLQKKKKVKTSTPSALDKKKPVPSTKPVPVKTPSQRKKSLPQKRRGQGKKPAEGKKGALEVKQEQKSRNTTSPKTETRIKTRPKTETRTKTRPKTET…	24
V420_K449	Basic Sites	Basic Sites	Extended	3147.75	3145.82	VQLPPTTPPKNISVPVTLPKNVTVPSTPPK	Chr_9_Csap_11308	AST-B	MFSRGVLWLACCTCLVALVRVAECKGPCMKGLPAYKCSYRVDGQGRPRVLNMKRLKRLFGSKGWTNVKKEPSPPRFFEVCCHGYVFYLIPPELAPPCLNGLWPGECSWRPQGKGRLRMTNYEKMHQWERKGWKVVKKRSTGGPFREVCCSGKVSYLAQQSSPTPKPGRKRAVEGKSVEGRKRSRERKRMSEKEPTPVKKPVSKKMPGEGRKKPATEKKKSVQGKKKSVPGKKTAPGKKITTLRKKTTPKKKPAAGKRKPATRKEKPAQGKKKSVPEKKLGSGKKKPIPRKKPVETSTPRKEASLQKKKKVKTSTPSALDKKKPVPSTKPVPVKTPSQRKKSLPQKRRGQGKKPAEGKKGALEVKQEQKSRNTTSPKTETRIKTRPKTETRTKTRPKTET…	24
V420_P448	Basic Sites	Basic Sites	TrimKR	3019.58	3017.72	VQLPPTTPPKNISVPVTLPKNVTVPSTPP	Chr_9_Csap_11308	AST-B	MFSRGVLWLACCTCLVALVRVAECKGPCMKGLPAYKCSYRVDGQGRPRVLNMKRLKRLFGSKGWTNVKKEPSPPRFFEVCCHGYVFYLIPPELAPPCLNGLWPGECSWRPQGKGRLRMTNYEKMHQWERKGWKVVKKRSTGGPFREVCCSGKVSYLAQQSSPTPKPGRKRAVEGKSVEGRKRSRERKRMSEKEPTPVKKPVSKKMPGEGRKKPATEKKKSVQGKKKSVPGKKTAPGKKITTLRKKTTPKKKPAAGKRKPATRKEKPAQGKKKSVPEKKLGSGKKKPIPRKKPVETSTPRKEASLQKKKKVKTSTPSALDKKKPVPSTKPVPVKTPSQRKKSLPQKRRGQGKKPAEGKKGALEVKQEQKSRNTTSPKTETRIKTRPKTETRTKTRPKTET…	24
N430_K459	Basic Sites	Basic Sites	Extended	3125.7	3123.8	NISVPVTLPKNVTVPSTPPKNITVSVTPPK	Chr_9_Csap_11308	AST-B	MFSRGVLWLACCTCLVALVRVAECKGPCMKGLPAYKCSYRVDGQGRPRVLNMKRLKRLFGSKGWTNVKKEPSPPRFFEVCCHGYVFYLIPPELAPPCLNGLWPGECSWRPQGKGRLRMTNYEKMHQWERKGWKVVKKRSTGGPFREVCCSGKVSYLAQQSSPTPKPGRKRAVEGKSVEGRKRSRERKRMSEKEPTPVKKPVSKKMPGEGRKKPATEKKKSVQGKKKSVPGKKTAPGKKITTLRKKTTPKKKPAAGKRKPATRKEKPAQGKKKSVPEKKLGSGKKKPIPRKKPVETSTPRKEASLQKKKKVKTSTPSALDKKKPVPSTKPVPVKTPSQRKKSLPQKRRGQGKKPAEGKKGALEVKQEQKSRNTTSPKTETRIKTRPKTETRTKTRPKTET…	24
N430_P458	Basic Sites	Basic Sites	TrimKR	2997.53	2995.7	NISVPVTLPKNVTVPSTPPKNITVSVTPP	Chr_9_Csap_11308	AST-B	MFSRGVLWLACCTCLVALVRVAECKGPCMKGLPAYKCSYRVDGQGRPRVLNMKRLKRLFGSKGWTNVKKEPSPPRFFEVCCHGYVFYLIPPELAPPCLNGLWPGECSWRPQGKGRLRMTNYEKMHQWERKGWKVVKKRSTGGPFREVCCSGKVSYLAQQSSPTPKPGRKRAVEGKSVEGRKRSRERKRMSEKEPTPVKKPVSKKMPGEGRKKPATEKKKSVQGKKKSVPGKKTAPGKKITTLRKKTTPKKKPAAGKRKPATRKEKPAQGKKKSVPEKKLGSGKKKPIPRKKPVETSTPRKEASLQKKKKVKTSTPSALDKKKPVPSTKPVPVKTPSQRKKSLPQKRRGQGKKPAEGKKGALEVKQEQKSRNTTSPKTETRIKTRPKTETRTKTRPKTET…	24
N440_K491	Basic Sites	Basic Sites	Extended	5517.29	5513.88	NVTVPSTPPKNITVSVTPPKNVTVPSTPPMNITAPTTFPNNETIPSFLSQNK	Chr_9_Csap_11308	AST-B	MFSRGVLWLACCTCLVALVRVAECKGPCMKGLPAYKCSYRVDGQGRPRVLNMKRLKRLFGSKGWTNVKKEPSPPRFFEVCCHGYVFYLIPPELAPPCLNGLWPGECSWRPQGKGRLRMTNYEKMHQWERKGWKVVKKRSTGGPFREVCCSGKVSYLAQQSSPTPKPGRKRAVEGKSVEGRKRSRERKRMSEKEPTPVKKPVSKKMPGEGRKKPATEKKKSVQGKKKSVPGKKTAPGKKITTLRKKTTPKKKPAAGKRKPATRKEKPAQGKKKSVPEKKLGSGKKKPIPRKKPVETSTPRKEASLQKKKKVKTSTPSALDKKKPVPSTKPVPVKTPSQRKKSLPQKRRGQGKKPAEGKKGALEVKQEQKSRNTTSPKTETRIKTRPKTETRTKTRPKTET…	24
N440_N490	Basic Sites	Basic Sites	TrimKR	5389.12	5385.79	NVTVPSTPPKNITVSVTPPKNVTVPSTPPMNITAPTTFPNNETIPSFLSQN	Chr_9_Csap_11308	AST-B	MFSRGVLWLACCTCLVALVRVAECKGPCMKGLPAYKCSYRVDGQGRPRVLNMKRLKRLFGSKGWTNVKKEPSPPRFFEVCCHGYVFYLIPPELAPPCLNGLWPGECSWRPQGKGRLRMTNYEKMHQWERKGWKVVKKRSTGGPFREVCCSGKVSYLAQQSSPTPKPGRKRAVEGKSVEGRKRSRERKRMSEKEPTPVKKPVSKKMPGEGRKKPATEKKKSVQGKKKSVPGKKTAPGKKITTLRKKTTPKKKPAAGKRKPATRKEKPAQGKKKSVPEKKLGSGKKKPIPRKKPVETSTPRKEASLQKKKKVKTSTPSALDKKKPVPSTKPVPVKTPSQRKKSLPQKRRGQGKKPAEGKKGALEVKQEQKSRNTTSPKTETRIKTRPKTETRTKTRPKTET…	24
N450_K502	Basic Sites	Basic Sites	Extended	5597.42	5593.94	NITVSVTPPKNVTVPSTPPMNITAPTTFPNNETIPSFLSQNKTLPTPPTAPPK	Chr_9_Csap_11308	AST-B	MFSRGVLWLACCTCLVALVRVAECKGPCMKGLPAYKCSYRVDGQGRPRVLNMKRLKRLFGSKGWTNVKKEPSPPRFFEVCCHGYVFYLIPPELAPPCLNGLWPGECSWRPQGKGRLRMTNYEKMHQWERKGWKVVKKRSTGGPFREVCCSGKVSYLAQQSSPTPKPGRKRAVEGKSVEGRKRSRERKRMSEKEPTPVKKPVSKKMPGEGRKKPATEKKKSVQGKKKSVPGKKTAPGKKITTLRKKTTPKKKPAAGKRKPATRKEKPAQGKKKSVPEKKLGSGKKKPIPRKKPVETSTPRKEASLQKKKKVKTSTPSALDKKKPVPSTKPVPVKTPSQRKKSLPQKRRGQGKKPAEGKKGALEVKQEQKSRNTTSPKTETRIKTRPKTETRTKTRPKTET…	24
N450_P501	Basic Sites	Basic Sites	TrimKR	5469.25	5465.85	NITVSVTPPKNVTVPSTPPMNITAPTTFPNNETIPSFLSQNKTLPTPPTAPP	Chr_9_Csap_11308	AST-B	MFSRGVLWLACCTCLVALVRVAECKGPCMKGLPAYKCSYRVDGQGRPRVLNMKRLKRLFGSKGWTNVKKEPSPPRFFEVCCHGYVFYLIPPELAPPCLNGLWPGECSWRPQGKGRLRMTNYEKMHQWERKGWKVVKKRSTGGPFREVCCSGKVSYLAQQSSPTPKPGRKRAVEGKSVEGRKRSRERKRMSEKEPTPVKKPVSKKMPGEGRKKPATEKKKSVQGKKKSVPGKKTAPGKKITTLRKKTTPKKKPAAGKRKPATRKEKPAQGKKKSVPEKKLGSGKKKPIPRKKPVETSTPRKEASLQKKKKVKTSTPSALDKKKPVPSTKPVPVKTPSQRKKSLPQKRRGQGKKPAEGKKGALEVKQEQKSRNTTSPKTETRIKTRPKTETRTKTRPKTET…	24
N460_K512	Basic Sites	Basic Sites	Extended	5596.39	5592.91	NVTVPSTPPMNITAPTTFPNNETIPSFLSQNKTLPTPPTAPPKTEPAPTTLPK	Chr_9_Csap_11308	AST-B	MFSRGVLWLACCTCLVALVRVAECKGPCMKGLPAYKCSYRVDGQGRPRVLNMKRLKRLFGSKGWTNVKKEPSPPRFFEVCCHGYVFYLIPPELAPPCLNGLWPGECSWRPQGKGRLRMTNYEKMHQWERKGWKVVKKRSTGGPFREVCCSGKVSYLAQQSSPTPKPGRKRAVEGKSVEGRKRSRERKRMSEKEPTPVKKPVSKKMPGEGRKKPATEKKKSVQGKKKSVPGKKTAPGKKITTLRKKTTPKKKPAAGKRKPATRKEKPAQGKKKSVPEKKLGSGKKKPIPRKKPVETSTPRKEASLQKKKKVKTSTPSALDKKKPVPSTKPVPVKTPSQRKKSLPQKRRGQGKKPAEGKKGALEVKQEQKSRNTTSPKTETRIKTRPKTETRTKTRPKTET…	24
N460_P511	Basic Sites	Basic Sites	TrimKR	5468.22	5464.82	NVTVPSTPPMNITAPTTFPNNETIPSFLSQNKTLPTPPTAPPKTEPAPTTLP	Chr_9_Csap_11308	AST-B	MFSRGVLWLACCTCLVALVRVAECKGPCMKGLPAYKCSYRVDGQGRPRVLNMKRLKRLFGSKGWTNVKKEPSPPRFFEVCCHGYVFYLIPPELAPPCLNGLWPGECSWRPQGKGRLRMTNYEKMHQWERKGWKVVKKRSTGGPFREVCCSGKVSYLAQQSSPTPKPGRKRAVEGKSVEGRKRSRERKRMSEKEPTPVKKPVSKKMPGEGRKKPATEKKKSVQGKKKSVPGKKTAPGKKITTLRKKTTPKKKPAAGKRKPATRKEKPAQGKKKSVPEKKLGSGKKKPIPRKKPVETSTPRKEASLQKKKKVKTSTPSALDKKKPVPSTKPVPVKTPSQRKKSLPQKRRGQGKKPAEGKKGALEVKQEQKSRNTTSPKTETRIKTRPKTETRTKTRPKTET…	24
T492_K522	Basic Sites	Basic Sites	Extended	3168.68	3166.75	TLPTPPTAPPKTEPAPTTLPKNVTAPSTLTK	Chr_9_Csap_11308	AST-B	MFSRGVLWLACCTCLVALVRVAECKGPCMKGLPAYKCSYRVDGQGRPRVLNMKRLKRLFGSKGWTNVKKEPSPPRFFEVCCHGYVFYLIPPELAPPCLNGLWPGECSWRPQGKGRLRMTNYEKMHQWERKGWKVVKKRSTGGPFREVCCSGKVSYLAQQSSPTPKPGRKRAVEGKSVEGRKRSRERKRMSEKEPTPVKKPVSKKMPGEGRKKPATEKKKSVQGKKKSVPGKKTAPGKKITTLRKKTTPKKKPAAGKRKPATRKEKPAQGKKKSVPEKKLGSGKKKPIPRKKPVETSTPRKEASLQKKKKVKTSTPSALDKKKPVPSTKPVPVKTPSQRKKSLPQKRRGQGKKPAEGKKGALEVKQEQKSRNTTSPKTETRIKTRPKTETRTKTRPKTET…	24
T492_T521	Basic Sites	Basic Sites	TrimKR	3040.51	3038.66	TLPTPPTAPPKTEPAPTTLPKNVTAPSTLT	Chr_9_Csap_11308	AST-B	MFSRGVLWLACCTCLVALVRVAECKGPCMKGLPAYKCSYRVDGQGRPRVLNMKRLKRLFGSKGWTNVKKEPSPPRFFEVCCHGYVFYLIPPELAPPCLNGLWPGECSWRPQGKGRLRMTNYEKMHQWERKGWKVVKKRSTGGPFREVCCSGKVSYLAQQSSPTPKPGRKRAVEGKSVEGRKRSRERKRMSEKEPTPVKKPVSKKMPGEGRKKPATEKKKSVQGKKKSVPGKKTAPGKKITTLRKKTTPKKKPAAGKRKPATRKEKPAQGKKKSVPEKKLGSGKKKPIPRKKPVETSTPRKEASLQKKKKVKTSTPSALDKKKPVPSTKPVPVKTPSQRKKSLPQKRRGQGKKPAEGKKGALEVKQEQKSRNTTSPKTETRIKTRPKTETRTKTRPKTET…	24
T503_K524	Basic Sites	Basic Sites	Extended	2296.65	2295.27	TEPAPTTLPKNVTAPSTLTKTK	Chr_9_Csap_11308	AST-B	MFSRGVLWLACCTCLVALVRVAECKGPCMKGLPAYKCSYRVDGQGRPRVLNMKRLKRLFGSKGWTNVKKEPSPPRFFEVCCHGYVFYLIPPELAPPCLNGLWPGECSWRPQGKGRLRMTNYEKMHQWERKGWKVVKKRSTGGPFREVCCSGKVSYLAQQSSPTPKPGRKRAVEGKSVEGRKRSRERKRMSEKEPTPVKKPVSKKMPGEGRKKPATEKKKSVQGKKKSVPGKKTAPGKKITTLRKKTTPKKKPAAGKRKPATRKEKPAQGKKKSVPEKKLGSGKKKPIPRKKPVETSTPRKEASLQKKKKVKTSTPSALDKKKPVPSTKPVPVKTPSQRKKSLPQKRRGQGKKPAEGKKGALEVKQEQKSRNTTSPKTETRIKTRPKTETRTKTRPKTET…	24
T503_T523	Basic Sites	Basic Sites	TrimKR	2168.47	2167.18	TEPAPTTLPKNVTAPSTLTKT	Chr_9_Csap_11308	AST-B	MFSRGVLWLACCTCLVALVRVAECKGPCMKGLPAYKCSYRVDGQGRPRVLNMKRLKRLFGSKGWTNVKKEPSPPRFFEVCCHGYVFYLIPPELAPPCLNGLWPGECSWRPQGKGRLRMTNYEKMHQWERKGWKVVKKRSTGGPFREVCCSGKVSYLAQQSSPTPKPGRKRAVEGKSVEGRKRSRERKRMSEKEPTPVKKPVSKKMPGEGRKKPATEKKKSVQGKKKSVPGKKTAPGKKITTLRKKTTPKKKPAAGKRKPATRKEKPAQGKKKSVPEKKLGSGKKKPIPRKKPVETSTPRKEASLQKKKKVKTSTPSALDKKKPVPSTKPVPVKTPSQRKKSLPQKRRGQGKKPAEGKKGALEVKQEQKSRNTTSPKTETRIKTRPKTETRTKTRPKTET…	24
N513_K532	Basic Sites	Basic Sites	Extended	2140.51	2139.22	NVTAPSTLTKTKPPLTLTEK	Chr_9_Csap_11308	AST-B	MFSRGVLWLACCTCLVALVRVAECKGPCMKGLPAYKCSYRVDGQGRPRVLNMKRLKRLFGSKGWTNVKKEPSPPRFFEVCCHGYVFYLIPPELAPPCLNGLWPGECSWRPQGKGRLRMTNYEKMHQWERKGWKVVKKRSTGGPFREVCCSGKVSYLAQQSSPTPKPGRKRAVEGKSVEGRKRSRERKRMSEKEPTPVKKPVSKKMPGEGRKKPATEKKKSVQGKKKSVPGKKTAPGKKITTLRKKTTPKKKPAAGKRKPATRKEKPAQGKKKSVPEKKLGSGKKKPIPRKKPVETSTPRKEASLQKKKKVKTSTPSALDKKKPVPSTKPVPVKTPSQRKKSLPQKRRGQGKKPAEGKKGALEVKQEQKSRNTTSPKTETRIKTRPKTETRTKTRPKTET…	24
N513_E531	Basic Sites	Basic Sites	TrimKR	2012.33	2011.13	NVTAPSTLTKTKPPLTLTE	Chr_9_Csap_11308	AST-B	MFSRGVLWLACCTCLVALVRVAECKGPCMKGLPAYKCSYRVDGQGRPRVLNMKRLKRLFGSKGWTNVKKEPSPPRFFEVCCHGYVFYLIPPELAPPCLNGLWPGECSWRPQGKGRLRMTNYEKMHQWERKGWKVVKKRSTGGPFREVCCSGKVSYLAQQSSPTPKPGRKRAVEGKSVEGRKRSRERKRMSEKEPTPVKKPVSKKMPGEGRKKPATEKKKSVQGKKKSVPGKKTAPGKKITTLRKKTTPKKKPAAGKRKPATRKEKPAQGKKKSVPEKKLGSGKKKPIPRKKPVETSTPRKEASLQKKKKVKTSTPSALDKKKPVPSTKPVPVKTPSQRKKSLPQKRRGQGKKPAEGKKGALEVKQEQKSRNTTSPKTETRIKTRPKTETRTKTRPKTET…	24
T523_R537	Basic Sites	Basic Sites	Extended	1651.92	1650.94	TKPPLTLTEKPSSPR	Chr_9_Csap_11308	AST-B	MFSRGVLWLACCTCLVALVRVAECKGPCMKGLPAYKCSYRVDGQGRPRVLNMKRLKRLFGSKGWTNVKKEPSPPRFFEVCCHGYVFYLIPPELAPPCLNGLWPGECSWRPQGKGRLRMTNYEKMHQWERKGWKVVKKRSTGGPFREVCCSGKVSYLAQQSSPTPKPGRKRAVEGKSVEGRKRSRERKRMSEKEPTPVKKPVSKKMPGEGRKKPATEKKKSVQGKKKSVPGKKTAPGKKITTLRKKTTPKKKPAAGKRKPATRKEKPAQGKKKSVPEKKLGSGKKKPIPRKKPVETSTPRKEASLQKKKKVKTSTPSALDKKKPVPSTKPVPVKTPSQRKKSLPQKRRGQGKKPAEGKKGALEVKQEQKSRNTTSPKTETRIKTRPKTETRTKTRPKTET…	24
T523_P536	Basic Sites	Basic Sites	TrimKR	1495.74	1494.83	TKPPLTLTEKPSSP	Chr_9_Csap_11308	AST-B	MFSRGVLWLACCTCLVALVRVAECKGPCMKGLPAYKCSYRVDGQGRPRVLNMKRLKRLFGSKGWTNVKKEPSPPRFFEVCCHGYVFYLIPPELAPPCLNGLWPGECSWRPQGKGRLRMTNYEKMHQWERKGWKVVKKRSTGGPFREVCCSGKVSYLAQQSSPTPKPGRKRAVEGKSVEGRKRSRERKRMSEKEPTPVKKPVSKKMPGEGRKKPATEKKKSVQGKKKSVPGKKTAPGKKITTLRKKTTPKKKPAAGKRKPATRKEKPAQGKKKSVPEKKLGSGKKKPIPRKKPVETSTPRKEASLQKKKKVKTSTPSALDKKKPVPSTKPVPVKTPSQRKKSLPQKRRGQGKKPAEGKKGALEVKQEQKSRNTTSPKTETRIKTRPKTETRTKTRPKTET…	24
P525_K543	Basic Sites	Basic Sites	Extended	2039.27	2038.07	PPLTLTEKPSSPRNETSGK	Chr_9_Csap_11308	AST-B	MFSRGVLWLACCTCLVALVRVAECKGPCMKGLPAYKCSYRVDGQGRPRVLNMKRLKRLFGSKGWTNVKKEPSPPRFFEVCCHGYVFYLIPPELAPPCLNGLWPGECSWRPQGKGRLRMTNYEKMHQWERKGWKVVKKRSTGGPFREVCCSGKVSYLAQQSSPTPKPGRKRAVEGKSVEGRKRSRERKRMSEKEPTPVKKPVSKKMPGEGRKKPATEKKKSVQGKKKSVPGKKTAPGKKITTLRKKTTPKKKPAAGKRKPATRKEKPAQGKKKSVPEKKLGSGKKKPIPRKKPVETSTPRKEASLQKKKKVKTSTPSALDKKKPVPSTKPVPVKTPSQRKKSLPQKRRGQGKKPAEGKKGALEVKQEQKSRNTTSPKTETRIKTRPKTETRTKTRPKTET…	24
P525_G542	Basic Sites	Basic Sites	TrimKR	1911.1	1909.98	PPLTLTEKPSSPRNETSG	Chr_9_Csap_11308	AST-B	MFSRGVLWLACCTCLVALVRVAECKGPCMKGLPAYKCSYRVDGQGRPRVLNMKRLKRLFGSKGWTNVKKEPSPPRFFEVCCHGYVFYLIPPELAPPCLNGLWPGECSWRPQGKGRLRMTNYEKMHQWERKGWKVVKKRSTGGPFREVCCSGKVSYLAQQSSPTPKPGRKRAVEGKSVEGRKRSRERKRMSEKEPTPVKKPVSKKMPGEGRKKPATEKKKSVQGKKKSVPGKKTAPGKKITTLRKKTTPKKKPAAGKRKPATRKEKPAQGKKKSVPEKKLGSGKKKPIPRKKPVETSTPRKEASLQKKKKVKTSTPSALDKKKPVPSTKPVPVKTPSQRKKSLPQKRRGQGKKPAEGKKGALEVKQEQKSRNTTSPKTETRIKTRPKTETRTKTRPKTET…	24
P533_K545	Basic Sites	Basic Sites	Extended	1384.51	1383.72	PSSPRNETSGKPK	Chr_9_Csap_11308	AST-B	MFSRGVLWLACCTCLVALVRVAECKGPCMKGLPAYKCSYRVDGQGRPRVLNMKRLKRLFGSKGWTNVKKEPSPPRFFEVCCHGYVFYLIPPELAPPCLNGLWPGECSWRPQGKGRLRMTNYEKMHQWERKGWKVVKKRSTGGPFREVCCSGKVSYLAQQSSPTPKPGRKRAVEGKSVEGRKRSRERKRMSEKEPTPVKKPVSKKMPGEGRKKPATEKKKSVQGKKKSVPGKKTAPGKKITTLRKKTTPKKKPAAGKRKPATRKEKPAQGKKKSVPEKKLGSGKKKPIPRKKPVETSTPRKEASLQKKKKVKTSTPSALDKKKPVPSTKPVPVKTPSQRKKSLPQKRRGQGKKPAEGKKGALEVKQEQKSRNTTSPKTETRIKTRPKTETRTKTRPKTET…	24
P533_P544	Basic Sites	Basic Sites	TrimKR	1256.34	1255.62	PSSPRNETSGKP	Chr_9_Csap_11308	AST-B	MFSRGVLWLACCTCLVALVRVAECKGPCMKGLPAYKCSYRVDGQGRPRVLNMKRLKRLFGSKGWTNVKKEPSPPRFFEVCCHGYVFYLIPPELAPPCLNGLWPGECSWRPQGKGRLRMTNYEKMHQWERKGWKVVKKRSTGGPFREVCCSGKVSYLAQQSSPTPKPGRKRAVEGKSVEGRKRSRERKRMSEKEPTPVKKPVSKKMPGEGRKKPATEKKKSVQGKKKSVPGKKTAPGKKITTLRKKTTPKKKPAAGKRKPATRKEKPAQGKKKSVPEKKLGSGKKKPIPRKKPVETSTPRKEASLQKKKKVKTSTPSALDKKKPVPSTKPVPVKTPSQRKKSLPQKRRGQGKKPAEGKKGALEVKQEQKSRNTTSPKTETRIKTRPKTETRTKTRPKTET…	24
N538_R550	Basic Sites	Basic Sites	Extended	1398.58	1397.77	NETSGKPKTALPR	Chr_9_Csap_11308	AST-B	MFSRGVLWLACCTCLVALVRVAECKGPCMKGLPAYKCSYRVDGQGRPRVLNMKRLKRLFGSKGWTNVKKEPSPPRFFEVCCHGYVFYLIPPELAPPCLNGLWPGECSWRPQGKGRLRMTNYEKMHQWERKGWKVVKKRSTGGPFREVCCSGKVSYLAQQSSPTPKPGRKRAVEGKSVEGRKRSRERKRMSEKEPTPVKKPVSKKMPGEGRKKPATEKKKSVQGKKKSVPGKKTAPGKKITTLRKKTTPKKKPAAGKRKPATRKEKPAQGKKKSVPEKKLGSGKKKPIPRKKPVETSTPRKEASLQKKKKVKTSTPSALDKKKPVPSTKPVPVKTPSQRKKSLPQKRRGQGKKPAEGKKGALEVKQEQKSRNTTSPKTETRIKTRPKTETRTKTRPKTET…	24
N538_P549	Basic Sites	Basic Sites	TrimKR	1242.4	1241.67	NETSGKPKTALP	Chr_9_Csap_11308	AST-B	MFSRGVLWLACCTCLVALVRVAECKGPCMKGLPAYKCSYRVDGQGRPRVLNMKRLKRLFGSKGWTNVKKEPSPPRFFEVCCHGYVFYLIPPELAPPCLNGLWPGECSWRPQGKGRLRMTNYEKMHQWERKGWKVVKKRSTGGPFREVCCSGKVSYLAQQSSPTPKPGRKRAVEGKSVEGRKRSRERKRMSEKEPTPVKKPVSKKMPGEGRKKPATEKKKSVQGKKKSVPGKKTAPGKKITTLRKKTTPKKKPAAGKRKPATRKEKPAQGKKKSVPEKKLGSGKKKPIPRKKPVETSTPRKEASLQKKKKVKTSTPSALDKKKPVPSTKPVPVKTPSQRKKSLPQKRRGQGKKPAEGKKGALEVKQEQKSRNTTSPKTETRIKTRPKTETRTKTRPKTET…	24
P544_K556	Basic Sites	Basic Sites	Extended	1357.57	1356.78	PKTALPRTSTASK	Chr_9_Csap_11308	AST-B	MFSRGVLWLACCTCLVALVRVAECKGPCMKGLPAYKCSYRVDGQGRPRVLNMKRLKRLFGSKGWTNVKKEPSPPRFFEVCCHGYVFYLIPPELAPPCLNGLWPGECSWRPQGKGRLRMTNYEKMHQWERKGWKVVKKRSTGGPFREVCCSGKVSYLAQQSSPTPKPGRKRAVEGKSVEGRKRSRERKRMSEKEPTPVKKPVSKKMPGEGRKKPATEKKKSVQGKKKSVPGKKTAPGKKITTLRKKTTPKKKPAAGKRKPATRKEKPAQGKKKSVPEKKLGSGKKKPIPRKKPVETSTPRKEASLQKKKKVKTSTPSALDKKKPVPSTKPVPVKTPSQRKKSLPQKRRGQGKKPAEGKKGALEVKQEQKSRNTTSPKTETRIKTRPKTETRTKTRPKTET…	24
P544_S555	Basic Sites	Basic Sites	TrimKR	1229.4	1228.68	PKTALPRTSTAS	Chr_9_Csap_11308	AST-B	MFSRGVLWLACCTCLVALVRVAECKGPCMKGLPAYKCSYRVDGQGRPRVLNMKRLKRLFGSKGWTNVKKEPSPPRFFEVCCHGYVFYLIPPELAPPCLNGLWPGECSWRPQGKGRLRMTNYEKMHQWERKGWKVVKKRSTGGPFREVCCSGKVSYLAQQSSPTPKPGRKRAVEGKSVEGRKRSRERKRMSEKEPTPVKKPVSKKMPGEGRKKPATEKKKSVQGKKKSVPGKKTAPGKKITTLRKKTTPKKKPAAGKRKPATRKEKPAQGKKKSVPEKKLGSGKKKPIPRKKPVETSTPRKEASLQKKKKVKTSTPSALDKKKPVPSTKPVPVKTPSQRKKSLPQKRRGQGKKPAEGKKGALEVKQEQKSRNTTSPKTETRIKTRPKTETRTKTRPKTET…	24
T546_R558	Basic Sites	Basic Sites	Extended	1389.58	1388.78	TALPRTSTASKTR	Chr_9_Csap_11308	AST-B	MFSRGVLWLACCTCLVALVRVAECKGPCMKGLPAYKCSYRVDGQGRPRVLNMKRLKRLFGSKGWTNVKKEPSPPRFFEVCCHGYVFYLIPPELAPPCLNGLWPGECSWRPQGKGRLRMTNYEKMHQWERKGWKVVKKRSTGGPFREVCCSGKVSYLAQQSSPTPKPGRKRAVEGKSVEGRKRSRERKRMSEKEPTPVKKPVSKKMPGEGRKKPATEKKKSVQGKKKSVPGKKTAPGKKITTLRKKTTPKKKPAAGKRKPATRKEKPAQGKKKSVPEKKLGSGKKKPIPRKKPVETSTPRKEASLQKKKKVKTSTPSALDKKKPVPSTKPVPVKTPSQRKKSLPQKRRGQGKKPAEGKKGALEVKQEQKSRNTTSPKTETRIKTRPKTETRTKTRPKTET…	24
T546_T557	Basic Sites	Basic Sites	TrimKR	1233.39	1232.68	TALPRTSTASKT	Chr_9_Csap_11308	AST-B	MFSRGVLWLACCTCLVALVRVAECKGPCMKGLPAYKCSYRVDGQGRPRVLNMKRLKRLFGSKGWTNVKKEPSPPRFFEVCCHGYVFYLIPPELAPPCLNGLWPGECSWRPQGKGRLRMTNYEKMHQWERKGWKVVKKRSTGGPFREVCCSGKVSYLAQQSSPTPKPGRKRAVEGKSVEGRKRSRERKRMSEKEPTPVKKPVSKKMPGEGRKKPATEKKKSVQGKKKSVPGKKTAPGKKITTLRKKTTPKKKPAAGKRKPATRKEKPAQGKKKSVPEKKLGSGKKKPIPRKKPVETSTPRKEASLQKKKKVKTSTPSALDKKKPVPSTKPVPVKTPSQRKKSLPQKRRGQGKKPAEGKKGALEVKQEQKSRNTTSPKTETRIKTRPKTETRTKTRPKTET…	24
T551_R566	Basic Sites	Basic Sites	Extended	1804.98	1803.96	TSTASKTRSVQPETRR	Chr_9_Csap_11308	AST-B	MFSRGVLWLACCTCLVALVRVAECKGPCMKGLPAYKCSYRVDGQGRPRVLNMKRLKRLFGSKGWTNVKKEPSPPRFFEVCCHGYVFYLIPPELAPPCLNGLWPGECSWRPQGKGRLRMTNYEKMHQWERKGWKVVKKRSTGGPFREVCCSGKVSYLAQQSSPTPKPGRKRAVEGKSVEGRKRSRERKRMSEKEPTPVKKPVSKKMPGEGRKKPATEKKKSVQGKKKSVPGKKTAPGKKITTLRKKTTPKKKPAAGKRKPATRKEKPAQGKKKSVPEKKLGSGKKKPIPRKKPVETSTPRKEASLQKKKKVKTSTPSALDKKKPVPSTKPVPVKTPSQRKKSLPQKRRGQGKKPAEGKKGALEVKQEQKSRNTTSPKTETRIKTRPKTETRTKTRPKTET…	24
T551_T564	Basic Sites	Basic Sites	TrimKR	1492.61	1491.76	TSTASKTRSVQPET	Chr_9_Csap_11308	AST-B	MFSRGVLWLACCTCLVALVRVAECKGPCMKGLPAYKCSYRVDGQGRPRVLNMKRLKRLFGSKGWTNVKKEPSPPRFFEVCCHGYVFYLIPPELAPPCLNGLWPGECSWRPQGKGRLRMTNYEKMHQWERKGWKVVKKRSTGGPFREVCCSGKVSYLAQQSSPTPKPGRKRAVEGKSVEGRKRSRERKRMSEKEPTPVKKPVSKKMPGEGRKKPATEKKKSVQGKKKSVPGKKTAPGKKITTLRKKTTPKKKPAAGKRKPATRKEKPAQGKKKSVPEKKLGSGKKKPIPRKKPVETSTPRKEASLQKKKKVKTSTPSALDKKKPVPSTKPVPVKTPSQRKKSLPQKRRGQGKKPAEGKKGALEVKQEQKSRNTTSPKTETRIKTRPKTETRTKTRPKTET…	24
T557_K567	Basic Sites	Basic Sites	Extended	1357.54	1356.76	TRSVQPETRRK	Chr_9_Csap_11308	AST-B	MFSRGVLWLACCTCLVALVRVAECKGPCMKGLPAYKCSYRVDGQGRPRVLNMKRLKRLFGSKGWTNVKKEPSPPRFFEVCCHGYVFYLIPPELAPPCLNGLWPGECSWRPQGKGRLRMTNYEKMHQWERKGWKVVKKRSTGGPFREVCCSGKVSYLAQQSSPTPKPGRKRAVEGKSVEGRKRSRERKRMSEKEPTPVKKPVSKKMPGEGRKKPATEKKKSVQGKKKSVPGKKTAPGKKITTLRKKTTPKKKPAAGKRKPATRKEKPAQGKKKSVPEKKLGSGKKKPIPRKKPVETSTPRKEASLQKKKKVKTSTPSALDKKKPVPSTKPVPVKTPSQRKKSLPQKRRGQGKKPAEGKKGALEVKQEQKSRNTTSPKTETRIKTRPKTETRTKTRPKTET…	24
T557_T564	Basic Sites	Basic Sites	TrimKR	916.987	916.467	TRSVQPET	Chr_9_Csap_11308	AST-B	MFSRGVLWLACCTCLVALVRVAECKGPCMKGLPAYKCSYRVDGQGRPRVLNMKRLKRLFGSKGWTNVKKEPSPPRFFEVCCHGYVFYLIPPELAPPCLNGLWPGECSWRPQGKGRLRMTNYEKMHQWERKGWKVVKKRSTGGPFREVCCSGKVSYLAQQSSPTPKPGRKRAVEGKSVEGRKRSRERKRMSEKEPTPVKKPVSKKMPGEGRKKPATEKKKSVQGKKKSVPGKKTAPGKKITTLRKKTTPKKKPAAGKRKPATRKEKPAQGKKKSVPEKKLGSGKKKPIPRKKPVETSTPRKEASLQKKKKVKTSTPSALDKKKPVPSTKPVPVKTPSQRKKSLPQKRRGQGKKPAEGKKGALEVKQEQKSRNTTSPKTETRIKTRPKTETRTKTRPKTET…	24
S559_R568	Basic Sites	Basic Sites	Extended	1256.43	1255.72	SVQPETRRKR	Chr_9_Csap_11308	AST-B	MFSRGVLWLACCTCLVALVRVAECKGPCMKGLPAYKCSYRVDGQGRPRVLNMKRLKRLFGSKGWTNVKKEPSPPRFFEVCCHGYVFYLIPPELAPPCLNGLWPGECSWRPQGKGRLRMTNYEKMHQWERKGWKVVKKRSTGGPFREVCCSGKVSYLAQQSSPTPKPGRKRAVEGKSVEGRKRSRERKRMSEKEPTPVKKPVSKKMPGEGRKKPATEKKKSVQGKKKSVPGKKTAPGKKITTLRKKTTPKKKPAAGKRKPATRKEKPAQGKKKSVPEKKLGSGKKKPIPRKKPVETSTPRKEASLQKKKKVKTSTPSALDKKKPVPSTKPVPVKTPSQRKKSLPQKRRGQGKKPAEGKKGALEVKQEQKSRNTTSPKTETRIKTRPKTETRTKTRPKTET…	24
S559_T564	Basic Sites	Basic Sites	TrimKR	659.695	659.318	SVQPET	Chr_9_Csap_11308	AST-B	MFSRGVLWLACCTCLVALVRVAECKGPCMKGLPAYKCSYRVDGQGRPRVLNMKRLKRLFGSKGWTNVKKEPSPPRFFEVCCHGYVFYLIPPELAPPCLNGLWPGECSWRPQGKGRLRMTNYEKMHQWERKGWKVVKKRSTGGPFREVCCSGKVSYLAQQSSPTPKPGRKRAVEGKSVEGRKRSRERKRMSEKEPTPVKKPVSKKMPGEGRKKPATEKKKSVQGKKKSVPGKKTAPGKKITTLRKKTTPKKKPAAGKRKPATRKEKPAQGKKKSVPEKKLGSGKKKPIPRKKPVETSTPRKEASLQKKKKVKTSTPSALDKKKPVPSTKPVPVKTPSQRKKSLPQKRRGQGKKPAEGKKGALEVKQEQKSRNTTSPKTETRIKTRPKTETRTKTRPKTET…	24
K567_K592	Basic Sites	Basic Sites	Extended	2789.01	2787.4	KRSTDGGQTEALINETGQVQGEKDVK	Chr_9_Csap_11308	AST-B	MFSRGVLWLACCTCLVALVRVAECKGPCMKGLPAYKCSYRVDGQGRPRVLNMKRLKRLFGSKGWTNVKKEPSPPRFFEVCCHGYVFYLIPPELAPPCLNGLWPGECSWRPQGKGRLRMTNYEKMHQWERKGWKVVKKRSTGGPFREVCCSGKVSYLAQQSSPTPKPGRKRAVEGKSVEGRKRSRERKRMSEKEPTPVKKPVSKKMPGEGRKKPATEKKKSVQGKKKSVPGKKTAPGKKITTLRKKTTPKKKPAAGKRKPATRKEKPAQGKKKSVPEKKLGSGKKKPIPRKKPVETSTPRKEASLQKKKKVKTSTPSALDKKKPVPSTKPVPVKTPSQRKKSLPQKRRGQGKKPAEGKKGALEVKQEQKSRNTTSPKTETRIKTRPKTETRTKTRPKTET…	24
K567_V591	Basic Sites	Basic Sites	TrimKR	2660.84	2659.31	KRSTDGGQTEALINETGQVQGEKDV	Chr_9_Csap_11308	AST-B	MFSRGVLWLACCTCLVALVRVAECKGPCMKGLPAYKCSYRVDGQGRPRVLNMKRLKRLFGSKGWTNVKKEPSPPRFFEVCCHGYVFYLIPPELAPPCLNGLWPGECSWRPQGKGRLRMTNYEKMHQWERKGWKVVKKRSTGGPFREVCCSGKVSYLAQQSSPTPKPGRKRAVEGKSVEGRKRSRERKRMSEKEPTPVKKPVSKKMPGEGRKKPATEKKKSVQGKKKSVPGKKTAPGKKITTLRKKTTPKKKPAAGKRKPATRKEKPAQGKKKSVPEKKLGSGKKKPIPRKKPVETSTPRKEASLQKKKKVKTSTPSALDKKKPVPSTKPVPVKTPSQRKKSLPQKRRGQGKKPAEGKKGALEVKQEQKSRNTTSPKTETRIKTRPKTETRTKTRPKTET…	24
R568_K597	Basic Sites	Basic Sites	Extended	3230.54	3228.67	RSTDGGQTEALINETGQVQGEKDVKTALRK	Chr_9_Csap_11308	AST-B	MFSRGVLWLACCTCLVALVRVAECKGPCMKGLPAYKCSYRVDGQGRPRVLNMKRLKRLFGSKGWTNVKKEPSPPRFFEVCCHGYVFYLIPPELAPPCLNGLWPGECSWRPQGKGRLRMTNYEKMHQWERKGWKVVKKRSTGGPFREVCCSGKVSYLAQQSSPTPKPGRKRAVEGKSVEGRKRSRERKRMSEKEPTPVKKPVSKKMPGEGRKKPATEKKKSVQGKKKSVPGKKTAPGKKITTLRKKTTPKKKPAAGKRKPATRKEKPAQGKKKSVPEKKLGSGKKKPIPRKKPVETSTPRKEASLQKKKKVKTSTPSALDKKKPVPSTKPVPVKTPSQRKKSLPQKRRGQGKKPAEGKKGALEVKQEQKSRNTTSPKTETRIKTRPKTETRTKTRPKTET…	24
R568_L595	Basic Sites	Basic Sites	TrimKR	2946.18	2944.48	RSTDGGQTEALINETGQVQGEKDVKTAL	Chr_9_Csap_11308	AST-B	MFSRGVLWLACCTCLVALVRVAECKGPCMKGLPAYKCSYRVDGQGRPRVLNMKRLKRLFGSKGWTNVKKEPSPPRFFEVCCHGYVFYLIPPELAPPCLNGLWPGECSWRPQGKGRLRMTNYEKMHQWERKGWKVVKKRSTGGPFREVCCSGKVSYLAQQSSPTPKPGRKRAVEGKSVEGRKRSRERKRMSEKEPTPVKKPVSKKMPGEGRKKPATEKKKSVQGKKKSVPGKKTAPGKKITTLRKKTTPKKKPAAGKRKPATRKEKPAQGKKKSVPEKKLGSGKKKPIPRKKPVETSTPRKEASLQKKKKVKTSTPSALDKKKPVPSTKPVPVKTPSQRKKSLPQKRRGQGKKPAEGKKGALEVKQEQKSRNTTSPKTETRIKTRPKTETRTKTRPKTET…	24
S569_K600	Basic Sites	Basic Sites	Extended	3444.8	3442.8	STDGGQTEALINETGQVQGEKDVKTALRKLEK	Chr_9_Csap_11308	AST-B	MFSRGVLWLACCTCLVALVRVAECKGPCMKGLPAYKCSYRVDGQGRPRVLNMKRLKRLFGSKGWTNVKKEPSPPRFFEVCCHGYVFYLIPPELAPPCLNGLWPGECSWRPQGKGRLRMTNYEKMHQWERKGWKVVKKRSTGGPFREVCCSGKVSYLAQQSSPTPKPGRKRAVEGKSVEGRKRSRERKRMSEKEPTPVKKPVSKKMPGEGRKKPATEKKKSVQGKKKSVPGKKTAPGKKITTLRKKTTPKKKPAAGKRKPATRKEKPAQGKKKSVPEKKLGSGKKKPIPRKKPVETSTPRKEASLQKKKKVKTSTPSALDKKKPVPSTKPVPVKTPSQRKKSLPQKRRGQGKKPAEGKKGALEVKQEQKSRNTTSPKTETRIKTRPKTETRTKTRPKTET…	24
S569_E599	Basic Sites	Basic Sites	TrimKR	3316.63	3314.7	STDGGQTEALINETGQVQGEKDVKTALRKLE	Chr_9_Csap_11308	AST-B	MFSRGVLWLACCTCLVALVRVAECKGPCMKGLPAYKCSYRVDGQGRPRVLNMKRLKRLFGSKGWTNVKKEPSPPRFFEVCCHGYVFYLIPPELAPPCLNGLWPGECSWRPQGKGRLRMTNYEKMHQWERKGWKVVKKRSTGGPFREVCCSGKVSYLAQQSSPTPKPGRKRAVEGKSVEGRKRSRERKRMSEKEPTPVKKPVSKKMPGEGRKKPATEKKKSVQGKKKSVPGKKTAPGKKITTLRKKTTPKKKPAAGKRKPATRKEKPAQGKKKSVPEKKLGSGKKKPIPRKKPVETSTPRKEASLQKKKKVKTSTPSALDKKKPVPSTKPVPVKTPSQRKKSLPQKRRGQGKKPAEGKKGALEVKQEQKSRNTTSPKTETRIKTRPKTETRTKTRPKTET…	24
T593_K603	Basic Sites	Basic Sites	Extended	1330.55	1329.77	TALRKLEKEDK	Chr_9_Csap_11308	AST-B	MFSRGVLWLACCTCLVALVRVAECKGPCMKGLPAYKCSYRVDGQGRPRVLNMKRLKRLFGSKGWTNVKKEPSPPRFFEVCCHGYVFYLIPPELAPPCLNGLWPGECSWRPQGKGRLRMTNYEKMHQWERKGWKVVKKRSTGGPFREVCCSGKVSYLAQQSSPTPKPGRKRAVEGKSVEGRKRSRERKRMSEKEPTPVKKPVSKKMPGEGRKKPATEKKKSVQGKKKSVPGKKTAPGKKITTLRKKTTPKKKPAAGKRKPATRKEKPAQGKKKSVPEKKLGSGKKKPIPRKKPVETSTPRKEASLQKKKKVKTSTPSALDKKKPVPSTKPVPVKTPSQRKKSLPQKRRGQGKKPAEGKKGALEVKQEQKSRNTTSPKTETRIKTRPKTETRTKTRPKTET…	24
T593_D602	Basic Sites	Basic Sites	TrimKR	1202.37	1201.67	TALRKLEKED	Chr_9_Csap_11308	AST-B	MFSRGVLWLACCTCLVALVRVAECKGPCMKGLPAYKCSYRVDGQGRPRVLNMKRLKRLFGSKGWTNVKKEPSPPRFFEVCCHGYVFYLIPPELAPPCLNGLWPGECSWRPQGKGRLRMTNYEKMHQWERKGWKVVKKRSTGGPFREVCCSGKVSYLAQQSSPTPKPGRKRAVEGKSVEGRKRSRERKRMSEKEPTPVKKPVSKKMPGEGRKKPATEKKKSVQGKKKSVPGKKTAPGKKITTLRKKTTPKKKPAAGKRKPATRKEKPAQGKKKSVPEKKLGSGKKKPIPRKKPVETSTPRKEASLQKKKKVKTSTPSALDKKKPVPSTKPVPVKTPSQRKKSLPQKRRGQGKKPAEGKKGALEVKQEQKSRNTTSPKTETRIKTRPKTETRTKTRPKTET…	24
L598_K606	Basic Sites	Basic Sites	Extended	1074.2	1073.58	LEKEDKQGK	Chr_9_Csap_11308	AST-B	MFSRGVLWLACCTCLVALVRVAECKGPCMKGLPAYKCSYRVDGQGRPRVLNMKRLKRLFGSKGWTNVKKEPSPPRFFEVCCHGYVFYLIPPELAPPCLNGLWPGECSWRPQGKGRLRMTNYEKMHQWERKGWKVVKKRSTGGPFREVCCSGKVSYLAQQSSPTPKPGRKRAVEGKSVEGRKRSRERKRMSEKEPTPVKKPVSKKMPGEGRKKPATEKKKSVQGKKKSVPGKKTAPGKKITTLRKKTTPKKKPAAGKRKPATRKEKPAQGKKKSVPEKKLGSGKKKPIPRKKPVETSTPRKEASLQKKKKVKTSTPSALDKKKPVPSTKPVPVKTPSQRKKSLPQKRRGQGKKPAEGKKGALEVKQEQKSRNTTSPKTETRIKTRPKTETRTKTRPKTET…	24
L598_G605	Basic Sites	Basic Sites	TrimKR	946.026	945.482	LEKEDKQG	Chr_9_Csap_11308	AST-B	MFSRGVLWLACCTCLVALVRVAECKGPCMKGLPAYKCSYRVDGQGRPRVLNMKRLKRLFGSKGWTNVKKEPSPPRFFEVCCHGYVFYLIPPELAPPCLNGLWPGECSWRPQGKGRLRMTNYEKMHQWERKGWKVVKKRSTGGPFREVCCSGKVSYLAQQSSPTPKPGRKRAVEGKSVEGRKRSRERKRMSEKEPTPVKKPVSKKMPGEGRKKPATEKKKSVQGKKKSVPGKKTAPGKKITTLRKKTTPKKKPAAGKRKPATRKEKPAQGKKKSVPEKKLGSGKKKPIPRKKPVETSTPRKEASLQKKKKVKTSTPSALDKKKPVPSTKPVPVKTPSQRKKSLPQKRRGQGKKPAEGKKGALEVKQEQKSRNTTSPKTETRIKTRPKTETRTKTRPKTET…	24
E601_K608	Basic Sites	Basic Sites	Extended	963.118	962.491	EDKQGKMK	Chr_9_Csap_11308	AST-B	MFSRGVLWLACCTCLVALVRVAECKGPCMKGLPAYKCSYRVDGQGRPRVLNMKRLKRLFGSKGWTNVKKEPSPPRFFEVCCHGYVFYLIPPELAPPCLNGLWPGECSWRPQGKGRLRMTNYEKMHQWERKGWKVVKKRSTGGPFREVCCSGKVSYLAQQSSPTPKPGRKRAVEGKSVEGRKRSRERKRMSEKEPTPVKKPVSKKMPGEGRKKPATEKKKSVQGKKKSVPGKKTAPGKKITTLRKKTTPKKKPAAGKRKPATRKEKPAQGKKKSVPEKKLGSGKKKPIPRKKPVETSTPRKEASLQKKKKVKTSTPSALDKKKPVPSTKPVPVKTPSQRKKSLPQKRRGQGKKPAEGKKGALEVKQEQKSRNTTSPKTETRIKTRPKTETRTKTRPKTET…	24
E601_M607	Basic Sites	Basic Sites	TrimKR	834.943	834.396	EDKQGKM	Chr_9_Csap_11308	AST-B	MFSRGVLWLACCTCLVALVRVAECKGPCMKGLPAYKCSYRVDGQGRPRVLNMKRLKRLFGSKGWTNVKKEPSPPRFFEVCCHGYVFYLIPPELAPPCLNGLWPGECSWRPQGKGRLRMTNYEKMHQWERKGWKVVKKRSTGGPFREVCCSGKVSYLAQQSSPTPKPGRKRAVEGKSVEGRKRSRERKRMSEKEPTPVKKPVSKKMPGEGRKKPATEKKKSVQGKKKSVPGKKTAPGKKITTLRKKTTPKKKPAAGKRKPATRKEKPAQGKKKSVPEKKLGSGKKKPIPRKKPVETSTPRKEASLQKKKKVKTSTPSALDKKKPVPSTKPVPVKTPSQRKKSLPQKRRGQGKKPAEGKKGALEVKQEQKSRNTTSPKTETRIKTRPKTETRTKTRPKTET…	24
Q604_K622	Basic Sites	Basic Sites	Extended	2229.41	2228.01	QGKMKGGHEFEHSHEEFSK	Chr_9_Csap_11308	AST-B	MFSRGVLWLACCTCLVALVRVAECKGPCMKGLPAYKCSYRVDGQGRPRVLNMKRLKRLFGSKGWTNVKKEPSPPRFFEVCCHGYVFYLIPPELAPPCLNGLWPGECSWRPQGKGRLRMTNYEKMHQWERKGWKVVKKRSTGGPFREVCCSGKVSYLAQQSSPTPKPGRKRAVEGKSVEGRKRSRERKRMSEKEPTPVKKPVSKKMPGEGRKKPATEKKKSVQGKKKSVPGKKTAPGKKITTLRKKTTPKKKPAAGKRKPATRKEKPAQGKKKSVPEKKLGSGKKKPIPRKKPVETSTPRKEASLQKKKKVKTSTPSALDKKKPVPSTKPVPVKTPSQRKKSLPQKRRGQGKKPAEGKKGALEVKQEQKSRNTTSPKTETRIKTRPKTETRTKTRPKTET…	24
Q604_S621	Basic Sites	Basic Sites	TrimKR	2101.24	2099.92	QGKMKGGHEFEHSHEEFS	Chr_9_Csap_11308	AST-B	MFSRGVLWLACCTCLVALVRVAECKGPCMKGLPAYKCSYRVDGQGRPRVLNMKRLKRLFGSKGWTNVKKEPSPPRFFEVCCHGYVFYLIPPELAPPCLNGLWPGECSWRPQGKGRLRMTNYEKMHQWERKGWKVVKKRSTGGPFREVCCSGKVSYLAQQSSPTPKPGRKRAVEGKSVEGRKRSRERKRMSEKEPTPVKKPVSKKMPGEGRKKPATEKKKSVQGKKKSVPGKKTAPGKKITTLRKKTTPKKKPAAGKRKPATRKEKPAQGKKKSVPEKKLGSGKKKPIPRKKPVETSTPRKEASLQKKKKVKTSTPSALDKKKPVPSTKPVPVKTPSQRKKSLPQKRRGQGKKPAEGKKGALEVKQEQKSRNTTSPKTETRIKTRPKTETRTKTRPKTET…	24
M607_K640	Basic Sites	Basic Sites	Extended	4075.39	4072.86	MKGGHEFEHSHEEFSKDLENVVEEFHDEFAKEVK	Chr_9_Csap_11308	AST-B	MFSRGVLWLACCTCLVALVRVAECKGPCMKGLPAYKCSYRVDGQGRPRVLNMKRLKRLFGSKGWTNVKKEPSPPRFFEVCCHGYVFYLIPPELAPPCLNGLWPGECSWRPQGKGRLRMTNYEKMHQWERKGWKVVKKRSTGGPFREVCCSGKVSYLAQQSSPTPKPGRKRAVEGKSVEGRKRSRERKRMSEKEPTPVKKPVSKKMPGEGRKKPATEKKKSVQGKKKSVPGKKTAPGKKITTLRKKTTPKKKPAAGKRKPATRKEKPAQGKKKSVPEKKLGSGKKKPIPRKKPVETSTPRKEASLQKKKKVKTSTPSALDKKKPVPSTKPVPVKTPSQRKKSLPQKRRGQGKKPAEGKKGALEVKQEQKSRNTTSPKTETRIKTRPKTETRTKTRPKTET…	24
M607_V639	Basic Sites	Basic Sites	TrimKR	3947.22	3944.76	MKGGHEFEHSHEEFSKDLENVVEEFHDEFAKEV	Chr_9_Csap_11308	AST-B	MFSRGVLWLACCTCLVALVRVAECKGPCMKGLPAYKCSYRVDGQGRPRVLNMKRLKRLFGSKGWTNVKKEPSPPRFFEVCCHGYVFYLIPPELAPPCLNGLWPGECSWRPQGKGRLRMTNYEKMHQWERKGWKVVKKRSTGGPFREVCCSGKVSYLAQQSSPTPKPGRKRAVEGKSVEGRKRSRERKRMSEKEPTPVKKPVSKKMPGEGRKKPATEKKKSVQGKKKSVPGKKTAPGKKITTLRKKTTPKKKPAAGKRKPATRKEKPAQGKKKSVPEKKLGSGKKKPIPRKKPVETSTPRKEASLQKKKKVKTSTPSALDKKKPVPSTKPVPVKTPSQRKKSLPQKRRGQGKKPAEGKKGALEVKQEQKSRNTTSPKTETRIKTRPKTETRTKTRPKTET…	24
G609_K643	Basic Sites	Basic Sites	Extended	4286.6	4284	GGHEFEHSHEEFSKDLENVVEEFHDEFAKEVKWRK	Chr_9_Csap_11308	AST-B	MFSRGVLWLACCTCLVALVRVAECKGPCMKGLPAYKCSYRVDGQGRPRVLNMKRLKRLFGSKGWTNVKKEPSPPRFFEVCCHGYVFYLIPPELAPPCLNGLWPGECSWRPQGKGRLRMTNYEKMHQWERKGWKVVKKRSTGGPFREVCCSGKVSYLAQQSSPTPKPGRKRAVEGKSVEGRKRSRERKRMSEKEPTPVKKPVSKKMPGEGRKKPATEKKKSVQGKKKSVPGKKTAPGKKITTLRKKTTPKKKPAAGKRKPATRKEKPAQGKKKSVPEKKLGSGKKKPIPRKKPVETSTPRKEASLQKKKKVKTSTPSALDKKKPVPSTKPVPVKTPSQRKKSLPQKRRGQGKKPAEGKKGALEVKQEQKSRNTTSPKTETRIKTRPKTETRTKTRPKTET…	24
G609_W641	Basic Sites	Basic Sites	TrimKR	4002.24	3999.8	GGHEFEHSHEEFSKDLENVVEEFHDEFAKEVKW	Chr_9_Csap_11308	AST-B	MFSRGVLWLACCTCLVALVRVAECKGPCMKGLPAYKCSYRVDGQGRPRVLNMKRLKRLFGSKGWTNVKKEPSPPRFFEVCCHGYVFYLIPPELAPPCLNGLWPGECSWRPQGKGRLRMTNYEKMHQWERKGWKVVKKRSTGGPFREVCCSGKVSYLAQQSSPTPKPGRKRAVEGKSVEGRKRSRERKRMSEKEPTPVKKPVSKKMPGEGRKKPATEKKKSVQGKKKSVPGKKTAPGKKITTLRKKTTPKKKPAAGKRKPATRKEKPAQGKKKSVPEKKLGSGKKKPIPRKKPVETSTPRKEASLQKKKKVKTSTPSALDKKKPVPSTKPVPVKTPSQRKKSLPQKRRGQGKKPAEGKKGALEVKQEQKSRNTTSPKTETRIKTRPKTETRTKTRPKTET…	24
D623_K649	Basic Sites	Sequence End	Extended	3330.72	3328.63	DLENVVEEFHDEFAKEVKWRKHTGQMK	Chr_9_Csap_11308	AST-B	MFSRGVLWLACCTCLVALVRVAECKGPCMKGLPAYKCSYRVDGQGRPRVLNMKRLKRLFGSKGWTNVKKEPSPPRFFEVCCHGYVFYLIPPELAPPCLNGLWPGECSWRPQGKGRLRMTNYEKMHQWERKGWKVVKKRSTGGPFREVCCSGKVSYLAQQSSPTPKPGRKRAVEGKSVEGRKRSRERKRMSEKEPTPVKKPVSKKMPGEGRKKPATEKKKSVQGKKKSVPGKKTAPGKKITTLRKKTTPKKKPAAGKRKPATRKEKPAQGKKKSVPEKKLGSGKKKPIPRKKPVETSTPRKEASLQKKKKVKTSTPSALDKKKPVPSTKPVPVKTPSQRKKSLPQKRRGQGKKPAEGKKGALEVKQEQKSRNTTSPKTETRIKTRPKTETRTKTRPKTET…	24
D623_M648	Basic Sites	Sequence End	TrimKR	3202.55	3200.54	DLENVVEEFHDEFAKEVKWRKHTGQM	Chr_9_Csap_11308	AST-B	MFSRGVLWLACCTCLVALVRVAECKGPCMKGLPAYKCSYRVDGQGRPRVLNMKRLKRLFGSKGWTNVKKEPSPPRFFEVCCHGYVFYLIPPELAPPCLNGLWPGECSWRPQGKGRLRMTNYEKMHQWERKGWKVVKKRSTGGPFREVCCSGKVSYLAQQSSPTPKPGRKRAVEGKSVEGRKRSRERKRMSEKEPTPVKKPVSKKMPGEGRKKPATEKKKSVQGKKKSVPGKKTAPGKKITTLRKKTTPKKKPAAGKRKPATRKEKPAQGKKKSVPEKKLGSGKKKPIPRKKPVETSTPRKEASLQKKKKVKTSTPSALDKKKPVPSTKPVPVKTPSQRKKSLPQKRRGQGKKPAEGKKGALEVKQEQKSRNTTSPKTETRIKTRPKTETRTKTRPKTET…	24
V41_Q44	Basic Sites	Basic Sites	TrimKR+ Amidation	416.435	416.209	VDGQ[Amide]	Chr_9_Csap_11308	AST-B	MFSRGVLWLACCTCLVALVRVAECKGPCMKGLPAYKCSYRVDGQGRPRVLNMKRLKRLFGSKGWTNVKKEPSPPRFFEVCCHGYVFYLIPPELAPPCLNGLWPGECSWRPQGKGRLRMTNYEKMHQWERKGWKVVKKRSTGGPFREVCCSGKVSYLAQQSSPTPKPGRKRAVEGKSVEGRKRSRERKRMSEKEPTPVKKPVSKKMPGEGRKKPATEKKKSVQGKKKSVPGKKTAPGKKITTLRKKTTPKKKPAAGKRKPATRKEKPAQGKKKSVPEKKLGSGKKKPIPRKKPVETSTPRKEASLQKKKKVKTSTPSALDKKKPVPSTKPVPVKTPSQRKKSLPQKRRGQGKKPAEGKKGALEVKQEQKSRNTTSPKTETRIKTRPKTETRTKTRPKTET…	24
P110_Q111	Basic Sites	Basic Sites	TrimKR+ Amidation	242.279	242.145	PQ[Amide]	Chr_9_Csap_11308	AST-B	MFSRGVLWLACCTCLVALVRVAECKGPCMKGLPAYKCSYRVDGQGRPRVLNMKRLKRLFGSKGWTNVKKEPSPPRFFEVCCHGYVFYLIPPELAPPCLNGLWPGECSWRPQGKGRLRMTNYEKMHQWERKGWKVVKKRSTGGPFREVCCSGKVSYLAQQSSPTPKPGRKRAVEGKSVEGRKRSRERKRMSEKEPTPVKKPVSKKMPGEGRKKPATEKKKSVQGKKKSVPGKKTAPGKKITTLRKKTTPKKKPAAGKRKPATRKEKPAQGKKKSVPEKKLGSGKKKPIPRKKPVETSTPRKEASLQKKKKVKTSTPSALDKKKPVPSTKPVPVKTPSQRKKSLPQKRRGQGKKPAEGKKGALEVKQEQKSRNTTSPKTETRIKTRPKTETRTKTRPKTET…	24
E146_S150	Basic Sites	Basic Sites	TrimKR+ Amidation	538.635	538.195	EVCCS[Amide]	Chr_9_Csap_11308	AST-B	MFSRGVLWLACCTCLVALVRVAECKGPCMKGLPAYKCSYRVDGQGRPRVLNMKRLKRLFGSKGWTNVKKEPSPPRFFEVCCHGYVFYLIPPELAPPCLNGLWPGECSWRPQGKGRLRMTNYEKMHQWERKGWKVVKKRSTGGPFREVCCSGKVSYLAQQSSPTPKPGRKRAVEGKSVEGRKRSRERKRMSEKEPTPVKKPVSKKMPGEGRKKPATEKKKSVQGKKKSVPGKKTAPGKKITTLRKKTTPKKKPAAGKRKPATRKEKPAQGKKKSVPEKKLGSGKKKPIPRKKPVETSTPRKEASLQKKKKVKTSTPSALDKKKPVPSTKPVPVKTPSQRKKSLPQKRRGQGKKPAEGKKGALEVKQEQKSRNTTSPKTETRIKTRPKTETRTKTRPKTET…	24
V153_P166	Basic Sites	Basic Sites	TrimKR+ Amidation	1501.7	1500.8	VSYLAQQSSPTPKP[Amide]	Chr_9_Csap_11308	AST-B	MFSRGVLWLACCTCLVALVRVAECKGPCMKGLPAYKCSYRVDGQGRPRVLNMKRLKRLFGSKGWTNVKKEPSPPRFFEVCCHGYVFYLIPPELAPPCLNGLWPGECSWRPQGKGRLRMTNYEKMHQWERKGWKVVKKRSTGGPFREVCCSGKVSYLAQQSSPTPKPGRKRAVEGKSVEGRKRSRERKRMSEKEPTPVKKPVSKKMPGEGRKKPATEKKKSVQGKKKSVPGKKTAPGKKITTLRKKTTPKKKPAAGKRKPATRKEKPAQGKKKSVPEKKLGSGKKKPIPRKKPVETSTPRKEASLQKKKKVKTSTPSALDKKKPVPSTKPVPVKTPSQRKKSLPQKRRGQGKKPAEGKKGALEVKQEQKSRNTTSPKTETRIKTRPKTETRTKTRPKTET…	24
A171_E173	Basic Sites	Basic Sites	TrimKR+ Amidation	316.358	316.182	AVE[Amide]	Chr_9_Csap_11308	AST-B	MFSRGVLWLACCTCLVALVRVAECKGPCMKGLPAYKCSYRVDGQGRPRVLNMKRLKRLFGSKGWTNVKKEPSPPRFFEVCCHGYVFYLIPPELAPPCLNGLWPGECSWRPQGKGRLRMTNYEKMHQWERKGWKVVKKRSTGGPFREVCCSGKVSYLAQQSSPTPKPGRKRAVEGKSVEGRKRSRERKRMSEKEPTPVKKPVSKKMPGEGRKKPATEKKKSVQGKKKSVPGKKTAPGKKITTLRKKTTPKKKPAAGKRKPATRKEKPAQGKKKSVPEKKLGSGKKKPIPRKKPVETSTPRKEASLQKKKKVKTSTPSALDKKKPVPSTKPVPVKTPSQRKKSLPQKRRGQGKKPAEGKKGALEVKQEQKSRNTTSPKTETRIKTRPKTETRTKTRPKTET…	24
S176_E178	Basic Sites	Basic Sites	TrimKR+ Amidation	332.358	332.177	SVE[Amide]	Chr_9_Csap_11308	AST-B	MFSRGVLWLACCTCLVALVRVAECKGPCMKGLPAYKCSYRVDGQGRPRVLNMKRLKRLFGSKGWTNVKKEPSPPRFFEVCCHGYVFYLIPPELAPPCLNGLWPGECSWRPQGKGRLRMTNYEKMHQWERKGWKVVKKRSTGGPFREVCCSGKVSYLAQQSSPTPKPGRKRAVEGKSVEGRKRSRERKRMSEKEPTPVKKPVSKKMPGEGRKKPATEKKKSVQGKKKSVPGKKTAPGKKITTLRKKTTPKKKPAAGKRKPATRKEKPAQGKKKSVPEKKLGSGKKKPIPRKKPVETSTPRKEASLQKKKKVKTSTPSALDKKKPVPSTKPVPVKTPSQRKKSLPQKRRGQGKKPAEGKKGALEVKQEQKSRNTTSPKTETRIKTRPKTETRTKTRPKTET…	24
M205_E208	Basic Sites	Basic Sites	TrimKR+ Amidation	431.508	431.191	MPGE[Amide]	Chr_9_Csap_11308	AST-B	MFSRGVLWLACCTCLVALVRVAECKGPCMKGLPAYKCSYRVDGQGRPRVLNMKRLKRLFGSKGWTNVKKEPSPPRFFEVCCHGYVFYLIPPELAPPCLNGLWPGECSWRPQGKGRLRMTNYEKMHQWERKGWKVVKKRSTGGPFREVCCSGKVSYLAQQSSPTPKPGRKRAVEGKSVEGRKRSRERKRMSEKEPTPVKKPVSKKMPGEGRKKPATEKKKSVQGKKKSVPGKKTAPGKKITTLRKKTTPKKKPAAGKRKPATRKEKPAQGKKKSVPEKKLGSGKKKPIPRKKPVETSTPRKEASLQKKKKVKTSTPSALDKKKPVPSTKPVPVKTPSQRKKSLPQKRRGQGKKPAEGKKGALEVKQEQKSRNTTSPKTETRIKTRPKTETRTKTRPKTET…	24
S220_Q222	Basic Sites	Basic Sites	TrimKR+ Amidation	331.373	331.193	SVQ[Amide]	Chr_9_Csap_11308	AST-B	MFSRGVLWLACCTCLVALVRVAECKGPCMKGLPAYKCSYRVDGQGRPRVLNMKRLKRLFGSKGWTNVKKEPSPPRFFEVCCHGYVFYLIPPELAPPCLNGLWPGECSWRPQGKGRLRMTNYEKMHQWERKGWKVVKKRSTGGPFREVCCSGKVSYLAQQSSPTPKPGRKRAVEGKSVEGRKRSRERKRMSEKEPTPVKKPVSKKMPGEGRKKPATEKKKSVQGKKKSVPGKKTAPGKKITTLRKKTTPKKKPAAGKRKPATRKEKPAQGKKKSVPEKKLGSGKKKPIPRKKPVETSTPRKEASLQKKKKVKTSTPSALDKKKPVPSTKPVPVKTPSQRKKSLPQKRRGQGKKPAEGKKGALEVKQEQKSRNTTSPKTETRIKTRPKTETRTKTRPKTET…	24
S227_P229	Basic Sites	Basic Sites	TrimKR+ Amidation	300.359	300.187	SVP[Amide]	Chr_9_Csap_11308	AST-B	MFSRGVLWLACCTCLVALVRVAECKGPCMKGLPAYKCSYRVDGQGRPRVLNMKRLKRLFGSKGWTNVKKEPSPPRFFEVCCHGYVFYLIPPELAPPCLNGLWPGECSWRPQGKGRLRMTNYEKMHQWERKGWKVVKKRSTGGPFREVCCSGKVSYLAQQSSPTPKPGRKRAVEGKSVEGRKRSRERKRMSEKEPTPVKKPVSKKMPGEGRKKPATEKKKSVQGKKKSVPGKKTAPGKKITTLRKKTTPKKKPAAGKRKPATRKEKPAQGKKKSVPEKKLGSGKKKPIPRKKPVETSTPRKEASLQKKKKVKTSTPSALDKKKPVPSTKPVPVKTPSQRKKSLPQKRRGQGKKPAEGKKGALEVKQEQKSRNTTSPKTETRIKTRPKTETRTKTRPKTET…	24
T233_P235	Basic Sites	Basic Sites	TrimKR+ Amidation	286.332	286.171	TAP[Amide]	Chr_9_Csap_11308	AST-B	MFSRGVLWLACCTCLVALVRVAECKGPCMKGLPAYKCSYRVDGQGRPRVLNMKRLKRLFGSKGWTNVKKEPSPPRFFEVCCHGYVFYLIPPELAPPCLNGLWPGECSWRPQGKGRLRMTNYEKMHQWERKGWKVVKKRSTGGPFREVCCSGKVSYLAQQSSPTPKPGRKRAVEGKSVEGRKRSRERKRMSEKEPTPVKKPVSKKMPGEGRKKPATEKKKSVQGKKKSVPGKKTAPGKKITTLRKKTTPKKKPAAGKRKPATRKEKPAQGKKKSVPEKKLGSGKKKPIPRKKPVETSTPRKEASLQKKKKVKTSTPSALDKKKPVPSTKPVPVKTPSQRKKSLPQKRRGQGKKPAEGKKGALEVKQEQKSRNTTSPKTETRIKTRPKTETRTKTRPKTET…	24
P252_A254	Basic Sites	Basic Sites	TrimKR+ Amidation	256.306	256.161	PAA[Amide]	Chr_9_Csap_11308	AST-B	MFSRGVLWLACCTCLVALVRVAECKGPCMKGLPAYKCSYRVDGQGRPRVLNMKRLKRLFGSKGWTNVKKEPSPPRFFEVCCHGYVFYLIPPELAPPCLNGLWPGECSWRPQGKGRLRMTNYEKMHQWERKGWKVVKKRSTGGPFREVCCSGKVSYLAQQSSPTPKPGRKRAVEGKSVEGRKRSRERKRMSEKEPTPVKKPVSKKMPGEGRKKPATEKKKSVQGKKKSVPGKKTAPGKKITTLRKKTTPKKKPAAGKRKPATRKEKPAQGKKKSVPEKKLGSGKKKPIPRKKPVETSTPRKEASLQKKKKVKTSTPSALDKKKPVPSTKPVPVKTPSQRKKSLPQKRRGQGKKPAEGKKGALEVKQEQKSRNTTSPKTETRIKTRPKTETRTKTRPKTET…	24
P266_Q268	Basic Sites	Basic Sites	TrimKR+ Amidation	313.358	313.182	PAQ[Amide]	Chr_9_Csap_11308	AST-B	MFSRGVLWLACCTCLVALVRVAECKGPCMKGLPAYKCSYRVDGQGRPRVLNMKRLKRLFGSKGWTNVKKEPSPPRFFEVCCHGYVFYLIPPELAPPCLNGLWPGECSWRPQGKGRLRMTNYEKMHQWERKGWKVVKKRSTGGPFREVCCSGKVSYLAQQSSPTPKPGRKRAVEGKSVEGRKRSRERKRMSEKEPTPVKKPVSKKMPGEGRKKPATEKKKSVQGKKKSVPGKKTAPGKKITTLRKKTTPKKKPAAGKRKPATRKEKPAQGKKKSVPEKKLGSGKKKPIPRKKPVETSTPRKEASLQKKKKVKTSTPSALDKKKPVPSTKPVPVKTPSQRKKSLPQKRRGQGKKPAEGKKGALEVKQEQKSRNTTSPKTETRIKTRPKTETRTKTRPKTET…	24
L279_S281	Basic Sites	Basic Sites	TrimKR+ Amidation	274.321	274.171	LGS[Amide]	Chr_9_Csap_11308	AST-B	MFSRGVLWLACCTCLVALVRVAECKGPCMKGLPAYKCSYRVDGQGRPRVLNMKRLKRLFGSKGWTNVKKEPSPPRFFEVCCHGYVFYLIPPELAPPCLNGLWPGECSWRPQGKGRLRMTNYEKMHQWERKGWKVVKKRSTGGPFREVCCSGKVSYLAQQSSPTPKPGRKRAVEGKSVEGRKRSRERKRMSEKEPTPVKKPVSKKMPGEGRKKPATEKKKSVQGKKKSVPGKKTAPGKKITTLRKKTTPKKKPAAGKRKPATRKEKPAQGKKKSVPEKKLGSGKKKPIPRKKPVETSTPRKEASLQKKKKVKTSTPSALDKKKPVPSTKPVPVKTPSQRKKSLPQKRRGQGKKPAEGKKGALEVKQEQKSRNTTSPKTETRIKTRPKTETRTKTRPKTET…	24
G348_Q349	Basic Sites	Basic Sites	TrimKR+ Amidation	202.214	202.114	GQ[Amide]	Chr_9_Csap_11308	AST-B	MFSRGVLWLACCTCLVALVRVAECKGPCMKGLPAYKCSYRVDGQGRPRVLNMKRLKRLFGSKGWTNVKKEPSPPRFFEVCCHGYVFYLIPPELAPPCLNGLWPGECSWRPQGKGRLRMTNYEKMHQWERKGWKVVKKRSTGGPFREVCCSGKVSYLAQQSSPTPKPGRKRAVEGKSVEGRKRSRERKRMSEKEPTPVKKPVSKKMPGEGRKKPATEKKKSVQGKKKSVPGKKTAPGKKITTLRKKTTPKKKPAAGKRKPATRKEKPAQGKKKSVPEKKLGSGKKKPIPRKKPVETSTPRKEASLQKKKKVKTSTPSALDKKKPVPSTKPVPVKTPSQRKKSLPQKRRGQGKKPAEGKKGALEVKQEQKSRNTTSPKTETRIKTRPKTETRTKTRPKTET…	24
P353_E355	Basic Sites	Basic Sites	TrimKR+ Amidation	314.342	314.166	PAE[Amide]	Chr_9_Csap_11308	AST-B	MFSRGVLWLACCTCLVALVRVAECKGPCMKGLPAYKCSYRVDGQGRPRVLNMKRLKRLFGSKGWTNVKKEPSPPRFFEVCCHGYVFYLIPPELAPPCLNGLWPGECSWRPQGKGRLRMTNYEKMHQWERKGWKVVKKRSTGGPFREVCCSGKVSYLAQQSSPTPKPGRKRAVEGKSVEGRKRSRERKRMSEKEPTPVKKPVSKKMPGEGRKKPATEKKKSVQGKKKSVPGKKTAPGKKITTLRKKTTPKKKPAAGKRKPATRKEKPAQGKKKSVPEKKLGSGKKKPIPRKKPVETSTPRKEASLQKKKKVKTSTPSALDKKKPVPSTKPVPVKTPSQRKKSLPQKRRGQGKKPAEGKKGALEVKQEQKSRNTTSPKTETRIKTRPKTETRTKTRPKTET…	24
N538_S541	Basic Sites	Basic Sites	TrimKR+ Amidation	448.434	448.199	NETS[Amide]	Chr_9_Csap_11308	AST-B	MFSRGVLWLACCTCLVALVRVAECKGPCMKGLPAYKCSYRVDGQGRPRVLNMKRLKRLFGSKGWTNVKKEPSPPRFFEVCCHGYVFYLIPPELAPPCLNGLWPGECSWRPQGKGRLRMTNYEKMHQWERKGWKVVKKRSTGGPFREVCCSGKVSYLAQQSSPTPKPGRKRAVEGKSVEGRKRSRERKRMSEKEPTPVKKPVSKKMPGEGRKKPATEKKKSVQGKKKSVPGKKTAPGKKITTLRKKTTPKKKPAAGKRKPATRKEKPAQGKKKSVPEKKLGSGKKKPIPRKKPVETSTPRKEASLQKKKKVKTSTPSALDKKKPVPSTKPVPVKTPSQRKKSLPQKRRGQGKKPAEGKKGALEVKQEQKSRNTTSPKTETRIKTRPKTETRTKTRPKTET…	24
C37_Q44	Basic Sites	Basic Sites	TrimKR+ Amidation	926.016	925.415	CSYRVDGQ[Amide]	Chr_9_Csap_11308	AST-B	MFSRGVLWLACCTCLVALVRVAECKGPCMKGLPAYKCSYRVDGQGRPRVLNMKRLKRLFGSKGWTNVKKEPSPPRFFEVCCHGYVFYLIPPELAPPCLNGLWPGECSWRPQGKGRLRMTNYEKMHQWERKGWKVVKKRSTGGPFREVCCSGKVSYLAQQSSPTPKPGRKRAVEGKSVEGRKRSRERKRMSEKEPTPVKKPVSKKMPGEGRKKPATEKKKSVQGKKKSVPGKKTAPGKKITTLRKKTTPKKKPAAGKRKPATRKEKPAQGKKKSVPEKKLGSGKKKPIPRKKPVETSTPRKEASLQKKKKVKTSTPSALDKKKPVPSTKPVPVKTPSQRKKSLPQKRRGQGKKPAEGKKGALEVKQEQKSRNTTSPKTETRIKTRPKTETRTKTRPKTET…	24
F76_Q111	Basic Sites	Basic Sites	TrimKR+ Amidation	4168.88	4165.96	FFEVCCHGYVFYLIPPELAPPCLNGLWPGECSWRPQ[Amide]	Chr_9_Csap_11308	AST-B	MFSRGVLWLACCTCLVALVRVAECKGPCMKGLPAYKCSYRVDGQGRPRVLNMKRLKRLFGSKGWTNVKKEPSPPRFFEVCCHGYVFYLIPPELAPPCLNGLWPGECSWRPQGKGRLRMTNYEKMHQWERKGWKVVKKRSTGGPFREVCCSGKVSYLAQQSSPTPKPGRKRAVEGKSVEGRKRSRERKRMSEKEPTPVKKPVSKKMPGEGRKKPATEKKKSVQGKKKSVPGKKTAPGKKITTLRKKTTPKKKPAAGKRKPATRKEKPAQGKKKSVPEKKLGSGKKKPIPRKKPVETSTPRKEASLQKKKKVKTSTPSALDKKKPVPSTKPVPVKTPSQRKKSLPQKRRGQGKKPAEGKKGALEVKQEQKSRNTTSPKTETRIKTRPKTETRTKTRPKTET…	24
P110_K113	Basic Sites	Basic Sites	TrimKR+ Amidation	427.505	427.261	PQGK[Amide]	Chr_9_Csap_11308	AST-B	MFSRGVLWLACCTCLVALVRVAECKGPCMKGLPAYKCSYRVDGQGRPRVLNMKRLKRLFGSKGWTNVKKEPSPPRFFEVCCHGYVFYLIPPELAPPCLNGLWPGECSWRPQGKGRLRMTNYEKMHQWERKGWKVVKKRSTGGPFREVCCSGKVSYLAQQSSPTPKPGRKRAVEGKSVEGRKRSRERKRMSEKEPTPVKKPVSKKMPGEGRKKPATEKKKSVQGKKKSVPGKKTAPGKKITTLRKKTTPKKKPAAGKRKPATRKEKPAQGKKKSVPEKKLGSGKKKPIPRKKPVETSTPRKEASLQKKKKVKTSTPSALDKKKPVPSTKPVPVKTPSQRKKSLPQKRRGQGKKPAEGKKGALEVKQEQKSRNTTSPKTETRIKTRPKTETRTKTRPKTET…	24
S139_S150	Basic Sites	Basic Sites	TrimKR+ Amidation	1241.4	1240.54	STGGPFREVCCS[Amide]	Chr_9_Csap_11308	AST-B	MFSRGVLWLACCTCLVALVRVAECKGPCMKGLPAYKCSYRVDGQGRPRVLNMKRLKRLFGSKGWTNVKKEPSPPRFFEVCCHGYVFYLIPPELAPPCLNGLWPGECSWRPQGKGRLRMTNYEKMHQWERKGWKVVKKRSTGGPFREVCCSGKVSYLAQQSSPTPKPGRKRAVEGKSVEGRKRSRERKRMSEKEPTPVKKPVSKKMPGEGRKKPATEKKKSVQGKKKSVPGKKTAPGKKITTLRKKTTPKKKPAAGKRKPATRKEKPAQGKKKSVPEKKLGSGKKKPIPRKKPVETSTPRKEASLQKKKKVKTSTPSALDKKKPVPSTKPVPVKTPSQRKKSLPQKRRGQGKKPAEGKKGALEVKQEQKSRNTTSPKTETRIKTRPKTETRTKTRPKTET…	24
E146_P166	Basic Sites	Basic Sites	TrimKR+ Amidation	2208.53	2207.08	EVCCSGKVSYLAQQSSPTPKP[Amide]	Chr_9_Csap_11308	AST-B	MFSRGVLWLACCTCLVALVRVAECKGPCMKGLPAYKCSYRVDGQGRPRVLNMKRLKRLFGSKGWTNVKKEPSPPRFFEVCCHGYVFYLIPPELAPPCLNGLWPGECSWRPQGKGRLRMTNYEKMHQWERKGWKVVKKRSTGGPFREVCCSGKVSYLAQQSSPTPKPGRKRAVEGKSVEGRKRSRERKRMSEKEPTPVKKPVSKKMPGEGRKKPATEKKKSVQGKKKSVPGKKTAPGKKITTLRKKTTPKKKPAAGKRKPATRKEKPAQGKKKSVPEKKLGSGKKKPIPRKKPVETSTPRKEASLQKKKKVKTSTPSALDKKKPVPSTKPVPVKTPSQRKKSLPQKRRGQGKKPAEGKKGALEVKQEQKSRNTTSPKTETRIKTRPKTETRTKTRPKTET…	24
V153_P166	Basic Sites	Basic Sites	TrimKR+ Amidation	1501.7	1500.8	VSYLAQQSSPTPKP[Amide]	Chr_9_Csap_11308	AST-B	MFSRGVLWLACCTCLVALVRVAECKGPCMKGLPAYKCSYRVDGQGRPRVLNMKRLKRLFGSKGWTNVKKEPSPPRFFEVCCHGYVFYLIPPELAPPCLNGLWPGECSWRPQGKGRLRMTNYEKMHQWERKGWKVVKKRSTGGPFREVCCSGKVSYLAQQSSPTPKPGRKRAVEGKSVEGRKRSRERKRMSEKEPTPVKKPVSKKMPGEGRKKPATEKKKSVQGKKKSVPGKKTAPGKKITTLRKKTTPKKKPAAGKRKPATRKEKPAQGKKKSVPEKKLGSGKKKPIPRKKPVETSTPRKEASLQKKKKVKTSTPSALDKKKPVPSTKPVPVKTPSQRKKSLPQKRRGQGKKPAEGKKGALEVKQEQKSRNTTSPKTETRIKTRPKTETRTKTRPKTET…	24
R170_E173	Basic Sites	Basic Sites	TrimKR+ Amidation	472.546	472.283	RAVE[Amide]	Chr_9_Csap_11308	AST-B	MFSRGVLWLACCTCLVALVRVAECKGPCMKGLPAYKCSYRVDGQGRPRVLNMKRLKRLFGSKGWTNVKKEPSPPRFFEVCCHGYVFYLIPPELAPPCLNGLWPGECSWRPQGKGRLRMTNYEKMHQWERKGWKVVKKRSTGGPFREVCCSGKVSYLAQQSSPTPKPGRKRAVEGKSVEGRKRSRERKRMSEKEPTPVKKPVSKKMPGEGRKKPATEKKKSVQGKKKSVPGKKTAPGKKITTLRKKTTPKKKPAAGKRKPATRKEKPAQGKKKSVPEKKLGSGKKKPIPRKKPVETSTPRKEASLQKKKKVKTSTPSALDKKKPVPSTKPVPVKTPSQRKKSLPQKRRGQGKKPAEGKKGALEVKQEQKSRNTTSPKTETRIKTRPKTETRTKTRPKTET…	24
A171_E178	Basic Sites	Basic Sites	TrimKR+ Amidation	816.91	816.441	AVEGKSVE[Amide]	Chr_9_Csap_11308	AST-B	MFSRGVLWLACCTCLVALVRVAECKGPCMKGLPAYKCSYRVDGQGRPRVLNMKRLKRLFGSKGWTNVKKEPSPPRFFEVCCHGYVFYLIPPELAPPCLNGLWPGECSWRPQGKGRLRMTNYEKMHQWERKGWKVVKKRSTGGPFREVCCSGKVSYLAQQSSPTPKPGRKRAVEGKSVEGRKRSRERKRMSEKEPTPVKKPVSKKMPGEGRKKPATEKKKSVQGKKKSVPGKKTAPGKKITTLRKKTTPKKKPAAGKRKPATRKEKPAQGKKKSVPEKKLGSGKKKPIPRKKPVETSTPRKEASLQKKKKVKTSTPSALDKKKPVPSTKPVPVKTPSQRKKSLPQKRRGQGKKPAEGKKGALEVKQEQKSRNTTSPKTETRIKTRPKTETRTKTRPKTET…	24
S176_E178	Basic Sites	Basic Sites	TrimKR+ Amidation	332.358	332.177	SVE[Amide]	Chr_9_Csap_11308	AST-B	MFSRGVLWLACCTCLVALVRVAECKGPCMKGLPAYKCSYRVDGQGRPRVLNMKRLKRLFGSKGWTNVKKEPSPPRFFEVCCHGYVFYLIPPELAPPCLNGLWPGECSWRPQGKGRLRMTNYEKMHQWERKGWKVVKKRSTGGPFREVCCSGKVSYLAQQSSPTPKPGRKRAVEGKSVEGRKRSRERKRMSEKEPTPVKKPVSKKMPGEGRKKPATEKKKSVQGKKKSVPGKKTAPGKKITTLRKKTTPKKKPAAGKRKPATRKEKPAQGKKKSVPEKKLGSGKKKPIPRKKPVETSTPRKEASLQKKKKVKTSTPSALDKKKPVPSTKPVPVKTPSQRKKSLPQKRRGQGKKPAEGKKGALEVKQEQKSRNTTSPKTETRIKTRPKTETRTKTRPKTET…	24
P200_E208	Basic Sites	Basic Sites	TrimKR+ Amidation	971.184	970.534	PVSKKMPGE[Amide]	Chr_9_Csap_11308	AST-B	MFSRGVLWLACCTCLVALVRVAECKGPCMKGLPAYKCSYRVDGQGRPRVLNMKRLKRLFGSKGWTNVKKEPSPPRFFEVCCHGYVFYLIPPELAPPCLNGLWPGECSWRPQGKGRLRMTNYEKMHQWERKGWKVVKKRSTGGPFREVCCSGKVSYLAQQSSPTPKPGRKRAVEGKSVEGRKRSRERKRMSEKEPTPVKKPVSKKMPGEGRKKPATEKKKSVQGKKKSVPGKKTAPGKKITTLRKKTTPKKKPAAGKRKPATRKEKPAQGKKKSVPEKKLGSGKKKPIPRKKPVETSTPRKEASLQKKKKVKTSTPSALDKKKPVPSTKPVPVKTPSQRKKSLPQKRRGQGKKPAEGKKGALEVKQEQKSRNTTSPKTETRIKTRPKTETRTKTRPKTET…	24
M205_E208	Basic Sites	Basic Sites	TrimKR+ Amidation	431.508	431.191	MPGE[Amide]	Chr_9_Csap_11308	AST-B	MFSRGVLWLACCTCLVALVRVAECKGPCMKGLPAYKCSYRVDGQGRPRVLNMKRLKRLFGSKGWTNVKKEPSPPRFFEVCCHGYVFYLIPPELAPPCLNGLWPGECSWRPQGKGRLRMTNYEKMHQWERKGWKVVKKRSTGGPFREVCCSGKVSYLAQQSSPTPKPGRKRAVEGKSVEGRKRSRERKRMSEKEPTPVKKPVSKKMPGEGRKKPATEKKKSVQGKKKSVPGKKTAPGKKITTLRKKTTPKKKPAAGKRKPATRKEKPAQGKKKSVPEKKLGSGKKKPIPRKKPVETSTPRKEASLQKKKKVKTSTPSALDKKKPVPSTKPVPVKTPSQRKKSLPQKRRGQGKKPAEGKKGALEVKQEQKSRNTTSPKTETRIKTRPKTETRTKTRPKTET…	24
K219_Q222	Basic Sites	Basic Sites	TrimKR+ Amidation	459.547	459.288	KSVQ[Amide]	Chr_9_Csap_11308	AST-B	MFSRGVLWLACCTCLVALVRVAECKGPCMKGLPAYKCSYRVDGQGRPRVLNMKRLKRLFGSKGWTNVKKEPSPPRFFEVCCHGYVFYLIPPELAPPCLNGLWPGECSWRPQGKGRLRMTNYEKMHQWERKGWKVVKKRSTGGPFREVCCSGKVSYLAQQSSPTPKPGRKRAVEGKSVEGRKRSRERKRMSEKEPTPVKKPVSKKMPGEGRKKPATEKKKSVQGKKKSVPGKKTAPGKKITTLRKKTTPKKKPAAGKRKPATRKEKPAQGKKKSVPEKKLGSGKKKPIPRKKPVETSTPRKEASLQKKKKVKTSTPSALDKKKPVPSTKPVPVKTPSQRKKSLPQKRRGQGKKPAEGKKGALEVKQEQKSRNTTSPKTETRIKTRPKTETRTKTRPKTET…	24
S220_Q222	Basic Sites	Basic Sites	TrimKR+ Amidation	331.373	331.193	SVQ[Amide]	Chr_9_Csap_11308	AST-B	MFSRGVLWLACCTCLVALVRVAECKGPCMKGLPAYKCSYRVDGQGRPRVLNMKRLKRLFGSKGWTNVKKEPSPPRFFEVCCHGYVFYLIPPELAPPCLNGLWPGECSWRPQGKGRLRMTNYEKMHQWERKGWKVVKKRSTGGPFREVCCSGKVSYLAQQSSPTPKPGRKRAVEGKSVEGRKRSRERKRMSEKEPTPVKKPVSKKMPGEGRKKPATEKKKSVQGKKKSVPGKKTAPGKKITTLRKKTTPKKKPAAGKRKPATRKEKPAQGKKKSVPEKKLGSGKKKPIPRKKPVETSTPRKEASLQKKKKVKTSTPSALDKKKPVPSTKPVPVKTPSQRKKSLPQKRRGQGKKPAEGKKGALEVKQEQKSRNTTSPKTETRIKTRPKTETRTKTRPKTET…	24
K226_P229	Basic Sites	Basic Sites	TrimKR+ Amidation	428.533	428.282	KSVP[Amide]	Chr_9_Csap_11308	AST-B	MFSRGVLWLACCTCLVALVRVAECKGPCMKGLPAYKCSYRVDGQGRPRVLNMKRLKRLFGSKGWTNVKKEPSPPRFFEVCCHGYVFYLIPPELAPPCLNGLWPGECSWRPQGKGRLRMTNYEKMHQWERKGWKVVKKRSTGGPFREVCCSGKVSYLAQQSSPTPKPGRKRAVEGKSVEGRKRSRERKRMSEKEPTPVKKPVSKKMPGEGRKKPATEKKKSVQGKKKSVPGKKTAPGKKITTLRKKTTPKKKPAAGKRKPATRKEKPAQGKKKSVPEKKLGSGKKKPIPRKKPVETSTPRKEASLQKKKKVKTSTPSALDKKKPVPSTKPVPVKTPSQRKKSLPQKRRGQGKKPAEGKKGALEVKQEQKSRNTTSPKTETRIKTRPKTETRTKTRPKTET…	24
S227_P235	Basic Sites	Basic Sites	TrimKR+ Amidation	883.059	882.536	SVPGKKTAP[Amide]	Chr_9_Csap_11308	AST-B	MFSRGVLWLACCTCLVALVRVAECKGPCMKGLPAYKCSYRVDGQGRPRVLNMKRLKRLFGSKGWTNVKKEPSPPRFFEVCCHGYVFYLIPPELAPPCLNGLWPGECSWRPQGKGRLRMTNYEKMHQWERKGWKVVKKRSTGGPFREVCCSGKVSYLAQQSSPTPKPGRKRAVEGKSVEGRKRSRERKRMSEKEPTPVKKPVSKKMPGEGRKKPATEKKKSVQGKKKSVPGKKTAPGKKITTLRKKTTPKKKPAAGKRKPATRKEKPAQGKKKSVPEKKLGSGKKKPIPRKKPVETSTPRKEASLQKKKKVKTSTPSALDKKKPVPSTKPVPVKTPSQRKKSLPQKRRGQGKKPAEGKKGALEVKQEQKSRNTTSPKTETRIKTRPKTETRTKTRPKTET…	24
K251_A254	Basic Sites	Basic Sites	TrimKR+ Amidation	384.48	384.255	KPAA[Amide]	Chr_9_Csap_11308	AST-B	MFSRGVLWLACCTCLVALVRVAECKGPCMKGLPAYKCSYRVDGQGRPRVLNMKRLKRLFGSKGWTNVKKEPSPPRFFEVCCHGYVFYLIPPELAPPCLNGLWPGECSWRPQGKGRLRMTNYEKMHQWERKGWKVVKKRSTGGPFREVCCSGKVSYLAQQSSPTPKPGRKRAVEGKSVEGRKRSRERKRMSEKEPTPVKKPVSKKMPGEGRKKPATEKKKSVQGKKKSVPGKKTAPGKKITTLRKKTTPKKKPAAGKRKPATRKEKPAQGKKKSVPEKKLGSGKKKPIPRKKPVETSTPRKEASLQKKKKVKTSTPSALDKKKPVPSTKPVPVKTPSQRKKSLPQKRRGQGKKPAEGKKGALEVKQEQKSRNTTSPKTETRIKTRPKTETRTKTRPKTET…	24
P252_A254	Basic Sites	Basic Sites	TrimKR+ Amidation	256.306	256.161	PAA[Amide]	Chr_9_Csap_11308	AST-B	MFSRGVLWLACCTCLVALVRVAECKGPCMKGLPAYKCSYRVDGQGRPRVLNMKRLKRLFGSKGWTNVKKEPSPPRFFEVCCHGYVFYLIPPELAPPCLNGLWPGECSWRPQGKGRLRMTNYEKMHQWERKGWKVVKKRSTGGPFREVCCSGKVSYLAQQSSPTPKPGRKRAVEGKSVEGRKRSRERKRMSEKEPTPVKKPVSKKMPGEGRKKPATEKKKSVQGKKKSVPGKKTAPGKKITTLRKKTTPKKKPAAGKRKPATRKEKPAQGKKKSVPEKKLGSGKKKPIPRKKPVETSTPRKEASLQKKKKVKTSTPSALDKKKPVPSTKPVPVKTPSQRKKSLPQKRRGQGKKPAEGKKGALEVKQEQKSRNTTSPKTETRIKTRPKTETRTKTRPKTET…	24
E264_Q268	Basic Sites	Basic Sites	TrimKR+ Amidation	570.647	570.32	EKPAQ[Amide]	Chr_9_Csap_11308	AST-B	MFSRGVLWLACCTCLVALVRVAECKGPCMKGLPAYKCSYRVDGQGRPRVLNMKRLKRLFGSKGWTNVKKEPSPPRFFEVCCHGYVFYLIPPELAPPCLNGLWPGECSWRPQGKGRLRMTNYEKMHQWERKGWKVVKKRSTGGPFREVCCSGKVSYLAQQSSPTPKPGRKRAVEGKSVEGRKRSRERKRMSEKEPTPVKKPVSKKMPGEGRKKPATEKKKSVQGKKKSVPGKKTAPGKKITTLRKKTTPKKKPAAGKRKPATRKEKPAQGKKKSVPEKKLGSGKKKPIPRKKPVETSTPRKEASLQKKKKVKTSTPSALDKKKPVPSTKPVPVKTPSQRKKSLPQKRRGQGKKPAEGKKGALEVKQEQKSRNTTSPKTETRIKTRPKTETRTKTRPKTET…	24
P266_Q268	Basic Sites	Basic Sites	TrimKR+ Amidation	313.358	313.182	PAQ[Amide]	Chr_9_Csap_11308	AST-B	MFSRGVLWLACCTCLVALVRVAECKGPCMKGLPAYKCSYRVDGQGRPRVLNMKRLKRLFGSKGWTNVKKEPSPPRFFEVCCHGYVFYLIPPELAPPCLNGLWPGECSWRPQGKGRLRMTNYEKMHQWERKGWKVVKKRSTGGPFREVCCSGKVSYLAQQSSPTPKPGRKRAVEGKSVEGRKRSRERKRMSEKEPTPVKKPVSKKMPGEGRKKPATEKKKSVQGKKKSVPGKKTAPGKKITTLRKKTTPKKKPAAGKRKPATRKEKPAQGKKKSVPEKKLGSGKKKPIPRKKPVETSTPRKEASLQKKKKVKTSTPSALDKKKPVPSTKPVPVKTPSQRKKSLPQKRRGQGKKPAEGKKGALEVKQEQKSRNTTSPKTETRIKTRPKTETRTKTRPKTET…	24
S273_S281	Basic Sites	Basic Sites	TrimKR+ Amidation	943.112	942.557	SVPEKKLGS[Amide]	Chr_9_Csap_11308	AST-B	MFSRGVLWLACCTCLVALVRVAECKGPCMKGLPAYKCSYRVDGQGRPRVLNMKRLKRLFGSKGWTNVKKEPSPPRFFEVCCHGYVFYLIPPELAPPCLNGLWPGECSWRPQGKGRLRMTNYEKMHQWERKGWKVVKKRSTGGPFREVCCSGKVSYLAQQSSPTPKPGRKRAVEGKSVEGRKRSRERKRMSEKEPTPVKKPVSKKMPGEGRKKPATEKKKSVQGKKKSVPGKKTAPGKKITTLRKKTTPKKKPAAGKRKPATRKEKPAQGKKKSVPEKKLGSGKKKPIPRKKPVETSTPRKEASLQKKKKVKTSTPSALDKKKPVPSTKPVPVKTPSQRKKSLPQKRRGQGKKPAEGKKGALEVKQEQKSRNTTSPKTETRIKTRPKTETRTKTRPKTET…	24
L279_S281	Basic Sites	Basic Sites	TrimKR+ Amidation	274.321	274.171	LGS[Amide]	Chr_9_Csap_11308	AST-B	MFSRGVLWLACCTCLVALVRVAECKGPCMKGLPAYKCSYRVDGQGRPRVLNMKRLKRLFGSKGWTNVKKEPSPPRFFEVCCHGYVFYLIPPELAPPCLNGLWPGECSWRPQGKGRLRMTNYEKMHQWERKGWKVVKKRSTGGPFREVCCSGKVSYLAQQSSPTPKPGRKRAVEGKSVEGRKRSRERKRMSEKEPTPVKKPVSKKMPGEGRKKPATEKKKSVQGKKKSVPGKKTAPGKKITTLRKKTTPKKKPAAGKRKPATRKEKPAQGKKKSVPEKKLGSGKKKPIPRKKPVETSTPRKEASLQKKKKVKTSTPSALDKKKPVPSTKPVPVKTPSQRKKSLPQKRRGQGKKPAEGKKGALEVKQEQKSRNTTSPKTETRIKTRPKTETRTKTRPKTET…	24
R347_Q349	Basic Sites	Basic Sites	TrimKR+ Amidation	358.401	358.215	RGQ[Amide]	Chr_9_Csap_11308	AST-B	MFSRGVLWLACCTCLVALVRVAECKGPCMKGLPAYKCSYRVDGQGRPRVLNMKRLKRLFGSKGWTNVKKEPSPPRFFEVCCHGYVFYLIPPELAPPCLNGLWPGECSWRPQGKGRLRMTNYEKMHQWERKGWKVVKKRSTGGPFREVCCSGKVSYLAQQSSPTPKPGRKRAVEGKSVEGRKRSRERKRMSEKEPTPVKKPVSKKMPGEGRKKPATEKKKSVQGKKKSVPGKKTAPGKKITTLRKKTTPKKKPAAGKRKPATRKEKPAQGKKKSVPEKKLGSGKKKPIPRKKPVETSTPRKEASLQKKKKVKTSTPSALDKKKPVPSTKPVPVKTPSQRKKSLPQKRRGQGKKPAEGKKGALEVKQEQKSRNTTSPKTETRIKTRPKTETRTKTRPKTET…	24
G348_E355	Basic Sites	Basic Sites	TrimKR+ Amidation	812.925	812.457	GQGKKPAE[Amide]	Chr_9_Csap_11308	AST-B	MFSRGVLWLACCTCLVALVRVAECKGPCMKGLPAYKCSYRVDGQGRPRVLNMKRLKRLFGSKGWTNVKKEPSPPRFFEVCCHGYVFYLIPPELAPPCLNGLWPGECSWRPQGKGRLRMTNYEKMHQWERKGWKVVKKRSTGGPFREVCCSGKVSYLAQQSSPTPKPGRKRAVEGKSVEGRKRSRERKRMSEKEPTPVKKPVSKKMPGEGRKKPATEKKKSVQGKKKSVPGKKTAPGKKITTLRKKTTPKKKPAAGKRKPATRKEKPAQGKKKSVPEKKLGSGKKKPIPRKKPVETSTPRKEASLQKKKKVKTSTPSALDKKKPVPSTKPVPVKTPSQRKKSLPQKRRGQGKKPAEGKKGALEVKQEQKSRNTTSPKTETRIKTRPKTETRTKTRPKTET…	24
P533_S541	Basic Sites	Basic Sites	TrimKR+ Amidation	973.011	972.469	PSSPRNETS[Amide]	Chr_9_Csap_11308	AST-B	MFSRGVLWLACCTCLVALVRVAECKGPCMKGLPAYKCSYRVDGQGRPRVLNMKRLKRLFGSKGWTNVKKEPSPPRFFEVCCHGYVFYLIPPELAPPCLNGLWPGECSWRPQGKGRLRMTNYEKMHQWERKGWKVVKKRSTGGPFREVCCSGKVSYLAQQSSPTPKPGRKRAVEGKSVEGRKRSRERKRMSEKEPTPVKKPVSKKMPGEGRKKPATEKKKSVQGKKKSVPGKKTAPGKKITTLRKKTTPKKKPAAGKRKPATRKEKPAQGKKKSVPEKKLGSGKKKPIPRKKPVETSTPRKEASLQKKKKVKTSTPSALDKKKPVPSTKPVPVKTPSQRKKSLPQKRRGQGKKPAEGKKGALEVKQEQKSRNTTSPKTETRIKTRPKTETRTKTRPKTET…	24
E601_Q604	Basic Sites	Basic Sites	TrimKR+ Amidation	517.54	517.257	EDKQ[Amide]	Chr_9_Csap_11308	AST-B	MFSRGVLWLACCTCLVALVRVAECKGPCMKGLPAYKCSYRVDGQGRPRVLNMKRLKRLFGSKGWTNVKKEPSPPRFFEVCCHGYVFYLIPPELAPPCLNGLWPGECSWRPQGKGRLRMTNYEKMHQWERKGWKVVKKRSTGGPFREVCCSGKVSYLAQQSSPTPKPGRKRAVEGKSVEGRKRSRERKRMSEKEPTPVKKPVSKKMPGEGRKKPATEKKKSVQGKKKSVPGKKTAPGKKITTLRKKTTPKKKPAAGKRKPATRKEKPAQGKKKSVPEKKLGSGKKKPIPRKKPVETSTPRKEASLQKKKKVKTSTPSALDKKKPVPSTKPVPVKTPSQRKKSLPQKRRGQGKKPAEGKKGALEVKQEQKSRNTTSPKTETRIKTRPKTETRTKTRPKTET…	24
G31_Q44	Basic Sites	Basic Sites	TrimKR+ Amidation	1555.77	1554.77	GLPAYKCSYRVDGQ[Amide]	Chr_9_Csap_11308	AST-B	MFSRGVLWLACCTCLVALVRVAECKGPCMKGLPAYKCSYRVDGQGRPRVLNMKRLKRLFGSKGWTNVKKEPSPPRFFEVCCHGYVFYLIPPELAPPCLNGLWPGECSWRPQGKGRLRMTNYEKMHQWERKGWKVVKKRSTGGPFREVCCSGKVSYLAQQSSPTPKPGRKRAVEGKSVEGRKRSRERKRMSEKEPTPVKKPVSKKMPGEGRKKPATEKKKSVQGKKKSVPGKKTAPGKKITTLRKKTTPKKKPAAGKRKPATRKEKPAQGKKKSVPEKKLGSGKKKPIPRKKPVETSTPRKEASLQKKKKVKTSTPSALDKKKPVPSTKPVPVKTPSQRKKSLPQKRRGQGKKPAEGKKGALEVKQEQKSRNTTSPKTETRIKTRPKTETRTKTRPKTET…	24
E70_Q111	Basic Sites	Basic Sites	TrimKR+ Amidation	4832.61	4829.29	EPSPPRFFEVCCHGYVFYLIPPELAPPCLNGLWPGECSWRPQ[Amide]	Chr_9_Csap_11308	AST-B	MFSRGVLWLACCTCLVALVRVAECKGPCMKGLPAYKCSYRVDGQGRPRVLNMKRLKRLFGSKGWTNVKKEPSPPRFFEVCCHGYVFYLIPPELAPPCLNGLWPGECSWRPQGKGRLRMTNYEKMHQWERKGWKVVKKRSTGGPFREVCCSGKVSYLAQQSSPTPKPGRKRAVEGKSVEGRKRSRERKRMSEKEPTPVKKPVSKKMPGEGRKKPATEKKKSVQGKKKSVPGKKTAPGKKITTLRKKTTPKKKPAAGKRKPATRKEKPAQGKKKSVPEKKLGSGKKKPIPRKKPVETSTPRKEASLQKKKKVKTSTPSALDKKKPVPSTKPVPVKTPSQRKKSLPQKRRGQGKKPAEGKKGALEVKQEQKSRNTTSPKTETRIKTRPKTETRTKTRPKTET…	24
F76_K113	Basic Sites	Basic Sites	TrimKR+ Amidation	4354.11	4351.07	FFEVCCHGYVFYLIPPELAPPCLNGLWPGECSWRPQGK[Amide]	Chr_9_Csap_11308	AST-B	MFSRGVLWLACCTCLVALVRVAECKGPCMKGLPAYKCSYRVDGQGRPRVLNMKRLKRLFGSKGWTNVKKEPSPPRFFEVCCHGYVFYLIPPELAPPCLNGLWPGECSWRPQGKGRLRMTNYEKMHQWERKGWKVVKKRSTGGPFREVCCSGKVSYLAQQSSPTPKPGRKRAVEGKSVEGRKRSRERKRMSEKEPTPVKKPVSKKMPGEGRKKPATEKKKSVQGKKKSVPGKKTAPGKKITTLRKKTTPKKKPAAGKRKPATRKEKPAQGKKKSVPEKKLGSGKKKPIPRKKPVETSTPRKEASLQKKKKVKTSTPSALDKKKPVPSTKPVPVKTPSQRKKSLPQKRRGQGKKPAEGKKGALEVKQEQKSRNTTSPKTETRIKTRPKTETRTKTRPKTET…	24
R138_S150	Basic Sites	Basic Sites	TrimKR+ Amidation	1397.59	1396.64	RSTGGPFREVCCS[Amide]	Chr_9_Csap_11308	AST-B	MFSRGVLWLACCTCLVALVRVAECKGPCMKGLPAYKCSYRVDGQGRPRVLNMKRLKRLFGSKGWTNVKKEPSPPRFFEVCCHGYVFYLIPPELAPPCLNGLWPGECSWRPQGKGRLRMTNYEKMHQWERKGWKVVKKRSTGGPFREVCCSGKVSYLAQQSSPTPKPGRKRAVEGKSVEGRKRSRERKRMSEKEPTPVKKPVSKKMPGEGRKKPATEKKKSVQGKKKSVPGKKTAPGKKITTLRKKTTPKKKPAAGKRKPATRKEKPAQGKKKSVPEKKLGSGKKKPIPRKKPVETSTPRKEASLQKKKKVKTSTPSALDKKKPVPSTKPVPVKTPSQRKKSLPQKRRGQGKKPAEGKKGALEVKQEQKSRNTTSPKTETRIKTRPKTETRTKTRPKTET…	24
S139_P166	Basic Sites	Basic Sites	TrimKR+ Amidation	2911.3	2909.42	STGGPFREVCCSGKVSYLAQQSSPTPKP[Amide]	Chr_9_Csap_11308	AST-B	MFSRGVLWLACCTCLVALVRVAECKGPCMKGLPAYKCSYRVDGQGRPRVLNMKRLKRLFGSKGWTNVKKEPSPPRFFEVCCHGYVFYLIPPELAPPCLNGLWPGECSWRPQGKGRLRMTNYEKMHQWERKGWKVVKKRSTGGPFREVCCSGKVSYLAQQSSPTPKPGRKRAVEGKSVEGRKRSRERKRMSEKEPTPVKKPVSKKMPGEGRKKPATEKKKSVQGKKKSVPGKKTAPGKKITTLRKKTTPKKKPAAGKRKPATRKEKPAQGKKKSVPEKKLGSGKKKPIPRKKPVETSTPRKEASLQKKKKVKTSTPSALDKKKPVPSTKPVPVKTPSQRKKSLPQKRRGQGKKPAEGKKGALEVKQEQKSRNTTSPKTETRIKTRPKTETRTKTRPKTET…	24
E146_P166	Basic Sites	Basic Sites	TrimKR+ Amidation	2208.53	2207.08	EVCCSGKVSYLAQQSSPTPKP[Amide]	Chr_9_Csap_11308	AST-B	MFSRGVLWLACCTCLVALVRVAECKGPCMKGLPAYKCSYRVDGQGRPRVLNMKRLKRLFGSKGWTNVKKEPSPPRFFEVCCHGYVFYLIPPELAPPCLNGLWPGECSWRPQGKGRLRMTNYEKMHQWERKGWKVVKKRSTGGPFREVCCSGKVSYLAQQSSPTPKPGRKRAVEGKSVEGRKRSRERKRMSEKEPTPVKKPVSKKMPGEGRKKPATEKKKSVQGKKKSVPGKKTAPGKKITTLRKKTTPKKKPAAGKRKPATRKEKPAQGKKKSVPEKKLGSGKKKPIPRKKPVETSTPRKEASLQKKKKVKTSTPSALDKKKPVPSTKPVPVKTPSQRKKSLPQKRRGQGKKPAEGKKGALEVKQEQKSRNTTSPKTETRIKTRPKTETRTKTRPKTET…	24
V153_P166	Basic Sites	Basic Sites	TrimKR+ Amidation	1501.7	1500.8	VSYLAQQSSPTPKP[Amide]	Chr_9_Csap_11308	AST-B	MFSRGVLWLACCTCLVALVRVAECKGPCMKGLPAYKCSYRVDGQGRPRVLNMKRLKRLFGSKGWTNVKKEPSPPRFFEVCCHGYVFYLIPPELAPPCLNGLWPGECSWRPQGKGRLRMTNYEKMHQWERKGWKVVKKRSTGGPFREVCCSGKVSYLAQQSSPTPKPGRKRAVEGKSVEGRKRSRERKRMSEKEPTPVKKPVSKKMPGEGRKKPATEKKKSVQGKKKSVPGKKTAPGKKITTLRKKTTPKKKPAAGKRKPATRKEKPAQGKKKSVPEKKLGSGKKKPIPRKKPVETSTPRKEASLQKKKKVKTSTPSALDKKKPVPSTKPVPVKTPSQRKKSLPQKRRGQGKKPAEGKKGALEVKQEQKSRNTTSPKTETRIKTRPKTETRTKTRPKTET…	24
K169_E173	Basic Sites	Basic Sites	TrimKR+ Amidation	600.72	600.378	KRAVE[Amide]	Chr_9_Csap_11308	AST-B	MFSRGVLWLACCTCLVALVRVAECKGPCMKGLPAYKCSYRVDGQGRPRVLNMKRLKRLFGSKGWTNVKKEPSPPRFFEVCCHGYVFYLIPPELAPPCLNGLWPGECSWRPQGKGRLRMTNYEKMHQWERKGWKVVKKRSTGGPFREVCCSGKVSYLAQQSSPTPKPGRKRAVEGKSVEGRKRSRERKRMSEKEPTPVKKPVSKKMPGEGRKKPATEKKKSVQGKKKSVPGKKTAPGKKITTLRKKTTPKKKPAAGKRKPATRKEKPAQGKKKSVPEKKLGSGKKKPIPRKKPVETSTPRKEASLQKKKKVKTSTPSALDKKKPVPSTKPVPVKTPSQRKKSLPQKRRGQGKKPAEGKKGALEVKQEQKSRNTTSPKTETRIKTRPKTETRTKTRPKTET…	24
R170_E178	Basic Sites	Basic Sites	TrimKR+ Amidation	973.098	972.542	RAVEGKSVE[Amide]	Chr_9_Csap_11308	AST-B	MFSRGVLWLACCTCLVALVRVAECKGPCMKGLPAYKCSYRVDGQGRPRVLNMKRLKRLFGSKGWTNVKKEPSPPRFFEVCCHGYVFYLIPPELAPPCLNGLWPGECSWRPQGKGRLRMTNYEKMHQWERKGWKVVKKRSTGGPFREVCCSGKVSYLAQQSSPTPKPGRKRAVEGKSVEGRKRSRERKRMSEKEPTPVKKPVSKKMPGEGRKKPATEKKKSVQGKKKSVPGKKTAPGKKITTLRKKTTPKKKPAAGKRKPATRKEKPAQGKKKSVPEKKLGSGKKKPIPRKKPVETSTPRKEASLQKKKKVKTSTPSALDKKKPVPSTKPVPVKTPSQRKKSLPQKRRGQGKKPAEGKKGALEVKQEQKSRNTTSPKTETRIKTRPKTETRTKTRPKTET…	24
A171_E178	Basic Sites	Basic Sites	TrimKR+ Amidation	816.91	816.441	AVEGKSVE[Amide]	Chr_9_Csap_11308	AST-B	MFSRGVLWLACCTCLVALVRVAECKGPCMKGLPAYKCSYRVDGQGRPRVLNMKRLKRLFGSKGWTNVKKEPSPPRFFEVCCHGYVFYLIPPELAPPCLNGLWPGECSWRPQGKGRLRMTNYEKMHQWERKGWKVVKKRSTGGPFREVCCSGKVSYLAQQSSPTPKPGRKRAVEGKSVEGRKRSRERKRMSEKEPTPVKKPVSKKMPGEGRKKPATEKKKSVQGKKKSVPGKKTAPGKKITTLRKKTTPKKKPAAGKRKPATRKEKPAQGKKKSVPEKKLGSGKKKPIPRKKPVETSTPRKEASLQKKKKVKTSTPSALDKKKPVPSTKPVPVKTPSQRKKSLPQKRRGQGKKPAEGKKGALEVKQEQKSRNTTSPKTETRIKTRPKTETRTKTRPKTET…	24
E193_E208	Basic Sites	Basic Sites	TrimKR+ Amidation	1751.12	1749.99	EPTPVKKPVSKKMPGE[Amide]	Chr_9_Csap_11308	AST-B	MFSRGVLWLACCTCLVALVRVAECKGPCMKGLPAYKCSYRVDGQGRPRVLNMKRLKRLFGSKGWTNVKKEPSPPRFFEVCCHGYVFYLIPPELAPPCLNGLWPGECSWRPQGKGRLRMTNYEKMHQWERKGWKVVKKRSTGGPFREVCCSGKVSYLAQQSSPTPKPGRKRAVEGKSVEGRKRSRERKRMSEKEPTPVKKPVSKKMPGEGRKKPATEKKKSVQGKKKSVPGKKTAPGKKITTLRKKTTPKKKPAAGKRKPATRKEKPAQGKKKSVPEKKLGSGKKKPIPRKKPVETSTPRKEASLQKKKKVKTSTPSALDKKKPVPSTKPVPVKTPSQRKKSLPQKRRGQGKKPAEGKKGALEVKQEQKSRNTTSPKTETRIKTRPKTETRTKTRPKTET…	24
P200_E208	Basic Sites	Basic Sites	TrimKR+ Amidation	971.184	970.534	PVSKKMPGE[Amide]	Chr_9_Csap_11308	AST-B	MFSRGVLWLACCTCLVALVRVAECKGPCMKGLPAYKCSYRVDGQGRPRVLNMKRLKRLFGSKGWTNVKKEPSPPRFFEVCCHGYVFYLIPPELAPPCLNGLWPGECSWRPQGKGRLRMTNYEKMHQWERKGWKVVKKRSTGGPFREVCCSGKVSYLAQQSSPTPKPGRKRAVEGKSVEGRKRSRERKRMSEKEPTPVKKPVSKKMPGEGRKKPATEKKKSVQGKKKSVPGKKTAPGKKITTLRKKTTPKKKPAAGKRKPATRKEKPAQGKKKSVPEKKLGSGKKKPIPRKKPVETSTPRKEASLQKKKKVKTSTPSALDKKKPVPSTKPVPVKTPSQRKKSLPQKRRGQGKKPAEGKKGALEVKQEQKSRNTTSPKTETRIKTRPKTETRTKTRPKTET…	24
P213_Q222	Basic Sites	Basic Sites	TrimKR+ Amidation	1114.31	1113.66	PATEKKKSVQ[Amide]	Chr_9_Csap_11308	AST-B	MFSRGVLWLACCTCLVALVRVAECKGPCMKGLPAYKCSYRVDGQGRPRVLNMKRLKRLFGSKGWTNVKKEPSPPRFFEVCCHGYVFYLIPPELAPPCLNGLWPGECSWRPQGKGRLRMTNYEKMHQWERKGWKVVKKRSTGGPFREVCCSGKVSYLAQQSSPTPKPGRKRAVEGKSVEGRKRSRERKRMSEKEPTPVKKPVSKKMPGEGRKKPATEKKKSVQGKKKSVPGKKTAPGKKITTLRKKTTPKKKPAAGKRKPATRKEKPAQGKKKSVPEKKLGSGKKKPIPRKKPVETSTPRKEASLQKKKKVKTSTPSALDKKKPVPSTKPVPVKTPSQRKKSLPQKRRGQGKKPAEGKKGALEVKQEQKSRNTTSPKTETRIKTRPKTETRTKTRPKTET…	24
K219_Q222	Basic Sites	Basic Sites	TrimKR+ Amidation	459.547	459.288	KSVQ[Amide]	Chr_9_Csap_11308	AST-B	MFSRGVLWLACCTCLVALVRVAECKGPCMKGLPAYKCSYRVDGQGRPRVLNMKRLKRLFGSKGWTNVKKEPSPPRFFEVCCHGYVFYLIPPELAPPCLNGLWPGECSWRPQGKGRLRMTNYEKMHQWERKGWKVVKKRSTGGPFREVCCSGKVSYLAQQSSPTPKPGRKRAVEGKSVEGRKRSRERKRMSEKEPTPVKKPVSKKMPGEGRKKPATEKKKSVQGKKKSVPGKKTAPGKKITTLRKKTTPKKKPAAGKRKPATRKEKPAQGKKKSVPEKKLGSGKKKPIPRKKPVETSTPRKEASLQKKKKVKTSTPSALDKKKPVPSTKPVPVKTPSQRKKSLPQKRRGQGKKPAEGKKGALEVKQEQKSRNTTSPKTETRIKTRPKTETRTKTRPKTET…	24
S220_P229	Basic Sites	Basic Sites	TrimKR+ Amidation	1056.27	1055.65	SVQGKKKSVP[Amide]	Chr_9_Csap_11308	AST-B	MFSRGVLWLACCTCLVALVRVAECKGPCMKGLPAYKCSYRVDGQGRPRVLNMKRLKRLFGSKGWTNVKKEPSPPRFFEVCCHGYVFYLIPPELAPPCLNGLWPGECSWRPQGKGRLRMTNYEKMHQWERKGWKVVKKRSTGGPFREVCCSGKVSYLAQQSSPTPKPGRKRAVEGKSVEGRKRSRERKRMSEKEPTPVKKPVSKKMPGEGRKKPATEKKKSVQGKKKSVPGKKTAPGKKITTLRKKTTPKKKPAAGKRKPATRKEKPAQGKKKSVPEKKLGSGKKKPIPRKKPVETSTPRKEASLQKKKKVKTSTPSALDKKKPVPSTKPVPVKTPSQRKKSLPQKRRGQGKKPAEGKKGALEVKQEQKSRNTTSPKTETRIKTRPKTETRTKTRPKTET…	24
K226_P235	Basic Sites	Basic Sites	TrimKR+ Amidation	1011.23	1010.63	KSVPGKKTAP[Amide]	Chr_9_Csap_11308	AST-B	MFSRGVLWLACCTCLVALVRVAECKGPCMKGLPAYKCSYRVDGQGRPRVLNMKRLKRLFGSKGWTNVKKEPSPPRFFEVCCHGYVFYLIPPELAPPCLNGLWPGECSWRPQGKGRLRMTNYEKMHQWERKGWKVVKKRSTGGPFREVCCSGKVSYLAQQSSPTPKPGRKRAVEGKSVEGRKRSRERKRMSEKEPTPVKKPVSKKMPGEGRKKPATEKKKSVQGKKKSVPGKKTAPGKKITTLRKKTTPKKKPAAGKRKPATRKEKPAQGKKKSVPEKKLGSGKKKPIPRKKPVETSTPRKEASLQKKKKVKTSTPSALDKKKPVPSTKPVPVKTPSQRKKSLPQKRRGQGKKPAEGKKGALEVKQEQKSRNTTSPKTETRIKTRPKTETRTKTRPKTET…	24
T246_A254	Basic Sites	Basic Sites	TrimKR+ Amidation	940.155	939.594	TTPKKKPAA[Amide]	Chr_9_Csap_11308	AST-B	MFSRGVLWLACCTCLVALVRVAECKGPCMKGLPAYKCSYRVDGQGRPRVLNMKRLKRLFGSKGWTNVKKEPSPPRFFEVCCHGYVFYLIPPELAPPCLNGLWPGECSWRPQGKGRLRMTNYEKMHQWERKGWKVVKKRSTGGPFREVCCSGKVSYLAQQSSPTPKPGRKRAVEGKSVEGRKRSRERKRMSEKEPTPVKKPVSKKMPGEGRKKPATEKKKSVQGKKKSVPGKKTAPGKKITTLRKKTTPKKKPAAGKRKPATRKEKPAQGKKKSVPEKKLGSGKKKPIPRKKPVETSTPRKEASLQKKKKVKTSTPSALDKKKPVPSTKPVPVKTPSQRKKSLPQKRRGQGKKPAEGKKGALEVKQEQKSRNTTSPKTETRIKTRPKTETRTKTRPKTET…	24
K251_A254	Basic Sites	Basic Sites	TrimKR+ Amidation	384.48	384.255	KPAA[Amide]	Chr_9_Csap_11308	AST-B	MFSRGVLWLACCTCLVALVRVAECKGPCMKGLPAYKCSYRVDGQGRPRVLNMKRLKRLFGSKGWTNVKKEPSPPRFFEVCCHGYVFYLIPPELAPPCLNGLWPGECSWRPQGKGRLRMTNYEKMHQWERKGWKVVKKRSTGGPFREVCCSGKVSYLAQQSSPTPKPGRKRAVEGKSVEGRKRSRERKRMSEKEPTPVKKPVSKKMPGEGRKKPATEKKKSVQGKKKSVPGKKTAPGKKITTLRKKTTPKKKPAAGKRKPATRKEKPAQGKKKSVPEKKLGSGKKKPIPRKKPVETSTPRKEASLQKKKKVKTSTPSALDKKKPVPSTKPVPVKTPSQRKKSLPQKRRGQGKKPAEGKKGALEVKQEQKSRNTTSPKTETRIKTRPKTETRTKTRPKTET…	24
P259_Q268	Basic Sites	Basic Sites	TrimKR+ Amidation	1124.31	1123.65	PATRKEKPAQ[Amide]	Chr_9_Csap_11308	AST-B	MFSRGVLWLACCTCLVALVRVAECKGPCMKGLPAYKCSYRVDGQGRPRVLNMKRLKRLFGSKGWTNVKKEPSPPRFFEVCCHGYVFYLIPPELAPPCLNGLWPGECSWRPQGKGRLRMTNYEKMHQWERKGWKVVKKRSTGGPFREVCCSGKVSYLAQQSSPTPKPGRKRAVEGKSVEGRKRSRERKRMSEKEPTPVKKPVSKKMPGEGRKKPATEKKKSVQGKKKSVPGKKTAPGKKITTLRKKTTPKKKPAAGKRKPATRKEKPAQGKKKSVPEKKLGSGKKKPIPRKKPVETSTPRKEASLQKKKKVKTSTPSALDKKKPVPSTKPVPVKTPSQRKKSLPQKRRGQGKKPAEGKKGALEVKQEQKSRNTTSPKTETRIKTRPKTETRTKTRPKTET…	24
E264_Q268	Basic Sites	Basic Sites	TrimKR+ Amidation	570.647	570.32	EKPAQ[Amide]	Chr_9_Csap_11308	AST-B	MFSRGVLWLACCTCLVALVRVAECKGPCMKGLPAYKCSYRVDGQGRPRVLNMKRLKRLFGSKGWTNVKKEPSPPRFFEVCCHGYVFYLIPPELAPPCLNGLWPGECSWRPQGKGRLRMTNYEKMHQWERKGWKVVKKRSTGGPFREVCCSGKVSYLAQQSSPTPKPGRKRAVEGKSVEGRKRSRERKRMSEKEPTPVKKPVSKKMPGEGRKKPATEKKKSVQGKKKSVPGKKTAPGKKITTLRKKTTPKKKPAAGKRKPATRKEKPAQGKKKSVPEKKLGSGKKKPIPRKKPVETSTPRKEASLQKKKKVKTSTPSALDKKKPVPSTKPVPVKTPSQRKKSLPQKRRGQGKKPAEGKKGALEVKQEQKSRNTTSPKTETRIKTRPKTETRTKTRPKTET…	24
K272_S281	Basic Sites	Basic Sites	TrimKR+ Amidation	1071.29	1070.65	KSVPEKKLGS[Amide]	Chr_9_Csap_11308	AST-B	MFSRGVLWLACCTCLVALVRVAECKGPCMKGLPAYKCSYRVDGQGRPRVLNMKRLKRLFGSKGWTNVKKEPSPPRFFEVCCHGYVFYLIPPELAPPCLNGLWPGECSWRPQGKGRLRMTNYEKMHQWERKGWKVVKKRSTGGPFREVCCSGKVSYLAQQSSPTPKPGRKRAVEGKSVEGRKRSRERKRMSEKEPTPVKKPVSKKMPGEGRKKPATEKKKSVQGKKKSVPGKKTAPGKKITTLRKKTTPKKKPAAGKRKPATRKEKPAQGKKKSVPEKKLGSGKKKPIPRKKPVETSTPRKEASLQKKKKVKTSTPSALDKKKPVPSTKPVPVKTPSQRKKSLPQKRRGQGKKPAEGKKGALEVKQEQKSRNTTSPKTETRIKTRPKTETRTKTRPKTET…	24
S273_S281	Basic Sites	Basic Sites	TrimKR+ Amidation	943.112	942.557	SVPEKKLGS[Amide]	Chr_9_Csap_11308	AST-B	MFSRGVLWLACCTCLVALVRVAECKGPCMKGLPAYKCSYRVDGQGRPRVLNMKRLKRLFGSKGWTNVKKEPSPPRFFEVCCHGYVFYLIPPELAPPCLNGLWPGECSWRPQGKGRLRMTNYEKMHQWERKGWKVVKKRSTGGPFREVCCSGKVSYLAQQSSPTPKPGRKRAVEGKSVEGRKRSRERKRMSEKEPTPVKKPVSKKMPGEGRKKPATEKKKSVQGKKKSVPGKKTAPGKKITTLRKKTTPKKKPAAGKRKPATRKEKPAQGKKKSVPEKKLGSGKKKPIPRKKPVETSTPRKEASLQKKKKVKTSTPSALDKKKPVPSTKPVPVKTPSQRKKSLPQKRRGQGKKPAEGKKGALEVKQEQKSRNTTSPKTETRIKTRPKTETRTKTRPKTET…	24
S341_Q349	Basic Sites	Basic Sites	TrimKR+ Amidation	1068.25	1067.64	SLPQKRRGQ[Amide]	Chr_9_Csap_11308	AST-B	MFSRGVLWLACCTCLVALVRVAECKGPCMKGLPAYKCSYRVDGQGRPRVLNMKRLKRLFGSKGWTNVKKEPSPPRFFEVCCHGYVFYLIPPELAPPCLNGLWPGECSWRPQGKGRLRMTNYEKMHQWERKGWKVVKKRSTGGPFREVCCSGKVSYLAQQSSPTPKPGRKRAVEGKSVEGRKRSRERKRMSEKEPTPVKKPVSKKMPGEGRKKPATEKKKSVQGKKKSVPGKKTAPGKKITTLRKKTTPKKKPAAGKRKPATRKEKPAQGKKKSVPEKKLGSGKKKPIPRKKPVETSTPRKEASLQKKKKVKTSTPSALDKKKPVPSTKPVPVKTPSQRKKSLPQKRRGQGKKPAEGKKGALEVKQEQKSRNTTSPKTETRIKTRPKTETRTKTRPKTET…	24
R347_E355	Basic Sites	Basic Sites	TrimKR+ Amidation	969.112	968.559	RGQGKKPAE[Amide]	Chr_9_Csap_11308	AST-B	MFSRGVLWLACCTCLVALVRVAECKGPCMKGLPAYKCSYRVDGQGRPRVLNMKRLKRLFGSKGWTNVKKEPSPPRFFEVCCHGYVFYLIPPELAPPCLNGLWPGECSWRPQGKGRLRMTNYEKMHQWERKGWKVVKKRSTGGPFREVCCSGKVSYLAQQSSPTPKPGRKRAVEGKSVEGRKRSRERKRMSEKEPTPVKKPVSKKMPGEGRKKPATEKKKSVQGKKKSVPGKKTAPGKKITTLRKKTTPKKKPAAGKRKPATRKEKPAQGKKKSVPEKKLGSGKKKPIPRKKPVETSTPRKEASLQKKKKVKTSTPSALDKKKPVPSTKPVPVKTPSQRKKSLPQKRRGQGKKPAEGKKGALEVKQEQKSRNTTSPKTETRIKTRPKTETRTKTRPKTET…	24
P525_S541	Basic Sites	Basic Sites	TrimKR+ Amidation	1853.06	1851.98	PPLTLTEKPSSPRNETS[Amide]	Chr_9_Csap_11308	AST-B	MFSRGVLWLACCTCLVALVRVAECKGPCMKGLPAYKCSYRVDGQGRPRVLNMKRLKRLFGSKGWTNVKKEPSPPRFFEVCCHGYVFYLIPPELAPPCLNGLWPGECSWRPQGKGRLRMTNYEKMHQWERKGWKVVKKRSTGGPFREVCCSGKVSYLAQQSSPTPKPGRKRAVEGKSVEGRKRSRERKRMSEKEPTPVKKPVSKKMPGEGRKKPATEKKKSVQGKKKSVPGKKTAPGKKITTLRKKTTPKKKPAAGKRKPATRKEKPAQGKKKSVPEKKLGSGKKKPIPRKKPVETSTPRKEASLQKKKKVKTSTPSALDKKKPVPSTKPVPVKTPSQRKKSLPQKRRGQGKKPAEGKKGALEVKQEQKSRNTTSPKTETRIKTRPKTETRTKTRPKTET…	24
L598_Q604	Basic Sites	Basic Sites	TrimKR+ Amidation	887.989	887.478	LEKEDKQ[Amide]	Chr_9_Csap_11308	AST-B	MFSRGVLWLACCTCLVALVRVAECKGPCMKGLPAYKCSYRVDGQGRPRVLNMKRLKRLFGSKGWTNVKKEPSPPRFFEVCCHGYVFYLIPPELAPPCLNGLWPGECSWRPQGKGRLRMTNYEKMHQWERKGWKVVKKRSTGGPFREVCCSGKVSYLAQQSSPTPKPGRKRAVEGKSVEGRKRSRERKRMSEKEPTPVKKPVSKKMPGEGRKKPATEKKKSVQGKKKSVPGKKTAPGKKITTLRKKTTPKKKPAAGKRKPATRKEKPAQGKKKSVPEKKLGSGKKKPIPRKKPVETSTPRKEASLQKKKKVKTSTPSALDKKKPVPSTKPVPVKTPSQRKKSLPQKRRGQGKKPAEGKKGALEVKQEQKSRNTTSPKTETRIKTRPKTETRTKTRPKTET…	24
E70_R75	Basic Sites	Basic Sites	Cleaved+ EPyroglutamination	663.727	663.339	[p-]EPSPPR	Chr_9_Csap_11308	AST-B	MFSRGVLWLACCTCLVALVRVAECKGPCMKGLPAYKCSYRVDGQGRPRVLNMKRLKRLFGSKGWTNVKKEPSPPRFFEVCCHGYVFYLIPPELAPPCLNGLWPGECSWRPQGKGRLRMTNYEKMHQWERKGWKVVKKRSTGGPFREVCCSGKVSYLAQQSSPTPKPGRKRAVEGKSVEGRKRSRERKRMSEKEPTPVKKPVSKKMPGEGRKKPATEKKKSVQGKKKSVPGKKTAPGKKITTLRKKTTPKKKPAAGKRKPATRKEKPAQGKKKSVPEKKLGSGKKKPIPRKKPVETSTPRKEASLQKKKKVKTSTPSALDKKKPVPSTKPVPVKTPSQRKKSLPQKRRGQGKKPAEGKKGALEVKQEQKSRNTTSPKTETRIKTRPKTETRTKTRPKTET…	24
E70_P74	Basic Sites	Basic Sites	TrimKR+ EPyroglutamination	507.54	507.238	[p-]EPSPP	Chr_9_Csap_11308	AST-B	MFSRGVLWLACCTCLVALVRVAECKGPCMKGLPAYKCSYRVDGQGRPRVLNMKRLKRLFGSKGWTNVKKEPSPPRFFEVCCHGYVFYLIPPELAPPCLNGLWPGECSWRPQGKGRLRMTNYEKMHQWERKGWKVVKKRSTGGPFREVCCSGKVSYLAQQSSPTPKPGRKRAVEGKSVEGRKRSRERKRMSEKEPTPVKKPVSKKMPGEGRKKPATEKKKSVQGKKKSVPGKKTAPGKKITTLRKKTTPKKKPAAGKRKPATRKEKPAQGKKKSVPEKKLGSGKKKPIPRKKPVETSTPRKEASLQKKKKVKTSTPSALDKKKPVPSTKPVPVKTPSQRKKSLPQKRRGQGKKPAEGKKGALEVKQEQKSRNTTSPKTETRIKTRPKTETRTKTRPKTET…	24
E146_K152	Basic Sites	Basic Sites	Cleaved+ EPyroglutamination	706.826	706.283	[p-]EVCCSGK	Chr_9_Csap_11308	AST-B	MFSRGVLWLACCTCLVALVRVAECKGPCMKGLPAYKCSYRVDGQGRPRVLNMKRLKRLFGSKGWTNVKKEPSPPRFFEVCCHGYVFYLIPPELAPPCLNGLWPGECSWRPQGKGRLRMTNYEKMHQWERKGWKVVKKRSTGGPFREVCCSGKVSYLAQQSSPTPKPGRKRAVEGKSVEGRKRSRERKRMSEKEPTPVKKPVSKKMPGEGRKKPATEKKKSVQGKKKSVPGKKTAPGKKITTLRKKTTPKKKPAAGKRKPATRKEKPAQGKKKSVPEKKLGSGKKKPIPRKKPVETSTPRKEASLQKKKKVKTSTPSALDKKKPVPSTKPVPVKTPSQRKKSLPQKRRGQGKKPAEGKKGALEVKQEQKSRNTTSPKTETRIKTRPKTETRTKTRPKTET…	24
E146_G151	Basic Sites	Basic Sites	TrimKR+ EPyroglutamination	578.652	578.188	[p-]EVCCSG	Chr_9_Csap_11308	AST-B	MFSRGVLWLACCTCLVALVRVAECKGPCMKGLPAYKCSYRVDGQGRPRVLNMKRLKRLFGSKGWTNVKKEPSPPRFFEVCCHGYVFYLIPPELAPPCLNGLWPGECSWRPQGKGRLRMTNYEKMHQWERKGWKVVKKRSTGGPFREVCCSGKVSYLAQQSSPTPKPGRKRAVEGKSVEGRKRSRERKRMSEKEPTPVKKPVSKKMPGEGRKKPATEKKKSVQGKKKSVPGKKTAPGKKITTLRKKTTPKKKPAAGKRKPATRKEKPAQGKKKSVPEKKLGSGKKKPIPRKKPVETSTPRKEASLQKKKKVKTSTPSALDKKKPVPSTKPVPVKTPSQRKKSLPQKRRGQGKKPAEGKKGALEVKQEQKSRNTTSPKTETRIKTRPKTETRTKTRPKTET…	24
E185_K187	Basic Sites	Basic Sites	Cleaved+ EPyroglutamination	413.473	413.244	[p-]ERK	Chr_9_Csap_11308	AST-B	MFSRGVLWLACCTCLVALVRVAECKGPCMKGLPAYKCSYRVDGQGRPRVLNMKRLKRLFGSKGWTNVKKEPSPPRFFEVCCHGYVFYLIPPELAPPCLNGLWPGECSWRPQGKGRLRMTNYEKMHQWERKGWKVVKKRSTGGPFREVCCSGKVSYLAQQSSPTPKPGRKRAVEGKSVEGRKRSRERKRMSEKEPTPVKKPVSKKMPGEGRKKPATEKKKSVQGKKKSVPGKKTAPGKKITTLRKKTTPKKKPAAGKRKPATRKEKPAQGKKKSVPEKKLGSGKKKPIPRKKPVETSTPRKEASLQKKKKVKTSTPSALDKKKPVPSTKPVPVKTPSQRKKSLPQKRRGQGKKPAEGKKGALEVKQEQKSRNTTSPKTETRIKTRPKTETRTKTRPKTET…	24
E193_K199	Basic Sites	Basic Sites	Cleaved+ EPyroglutamination	779.931	779.459	[p-]EPTPVKK	Chr_9_Csap_11308	AST-B	MFSRGVLWLACCTCLVALVRVAECKGPCMKGLPAYKCSYRVDGQGRPRVLNMKRLKRLFGSKGWTNVKKEPSPPRFFEVCCHGYVFYLIPPELAPPCLNGLWPGECSWRPQGKGRLRMTNYEKMHQWERKGWKVVKKRSTGGPFREVCCSGKVSYLAQQSSPTPKPGRKRAVEGKSVEGRKRSRERKRMSEKEPTPVKKPVSKKMPGEGRKKPATEKKKSVQGKKKSVPGKKTAPGKKITTLRKKTTPKKKPAAGKRKPATRKEKPAQGKKKSVPEKKLGSGKKKPIPRKKPVETSTPRKEASLQKKKKVKTSTPSALDKKKPVPSTKPVPVKTPSQRKKSLPQKRRGQGKKPAEGKKGALEVKQEQKSRNTTSPKTETRIKTRPKTETRTKTRPKTET…	24
E193_V197	Basic Sites	Basic Sites	TrimKR+ EPyroglutamination	523.583	523.269	[p-]EPTPV	Chr_9_Csap_11308	AST-B	MFSRGVLWLACCTCLVALVRVAECKGPCMKGLPAYKCSYRVDGQGRPRVLNMKRLKRLFGSKGWTNVKKEPSPPRFFEVCCHGYVFYLIPPELAPPCLNGLWPGECSWRPQGKGRLRMTNYEKMHQWERKGWKVVKKRSTGGPFREVCCSGKVSYLAQQSSPTPKPGRKRAVEGKSVEGRKRSRERKRMSEKEPTPVKKPVSKKMPGEGRKKPATEKKKSVQGKKKSVPGKKTAPGKKITTLRKKTTPKKKPAAGKRKPATRKEKPAQGKKKSVPEKKLGSGKKKPIPRKKPVETSTPRKEASLQKKKKVKTSTPSALDKKKPVPSTKPVPVKTPSQRKKSLPQKRRGQGKKPAEGKKGALEVKQEQKSRNTTSPKTETRIKTRPKTETRTKTRPKTET…	24
E264_K265	Basic Sites	Basic Sites	Cleaved+ EPyroglutamination	257.286	257.143	[p-]EK	Chr_9_Csap_11308	AST-B	MFSRGVLWLACCTCLVALVRVAECKGPCMKGLPAYKCSYRVDGQGRPRVLNMKRLKRLFGSKGWTNVKKEPSPPRFFEVCCHGYVFYLIPPELAPPCLNGLWPGECSWRPQGKGRLRMTNYEKMHQWERKGWKVVKKRSTGGPFREVCCSGKVSYLAQQSSPTPKPGRKRAVEGKSVEGRKRSRERKRMSEKEPTPVKKPVSKKMPGEGRKKPATEKKKSVQGKKKSVPGKKTAPGKKITTLRKKTTPKKKPAAGKRKPATRKEKPAQGKKKSVPEKKLGSGKKKPIPRKKPVETSTPRKEASLQKKKKVKTSTPSALDKKKPVPSTKPVPVKTPSQRKKSLPQKRRGQGKKPAEGKKGALEVKQEQKSRNTTSPKTETRIKTRPKTETRTKTRPKTET…	24
E301_K307	Basic Sites	Basic Sites	Cleaved+ EPyroglutamination	784.907	784.449	[p-]EASLQKK	Chr_9_Csap_11308	AST-B	MFSRGVLWLACCTCLVALVRVAECKGPCMKGLPAYKCSYRVDGQGRPRVLNMKRLKRLFGSKGWTNVKKEPSPPRFFEVCCHGYVFYLIPPELAPPCLNGLWPGECSWRPQGKGRLRMTNYEKMHQWERKGWKVVKKRSTGGPFREVCCSGKVSYLAQQSSPTPKPGRKRAVEGKSVEGRKRSRERKRMSEKEPTPVKKPVSKKMPGEGRKKPATEKKKSVQGKKKSVPGKKTAPGKKITTLRKKTTPKKKPAAGKRKPATRKEKPAQGKKKSVPEKKLGSGKKKPIPRKKPVETSTPRKEASLQKKKKVKTSTPSALDKKKPVPSTKPVPVKTPSQRKKSLPQKRRGQGKKPAEGKKGALEVKQEQKSRNTTSPKTETRIKTRPKTETRTKTRPKTET…	24
E301_Q305	Basic Sites	Basic Sites	TrimKR+ EPyroglutamination	528.559	528.259	[p-]EASLQ	Chr_9_Csap_11308	AST-B	MFSRGVLWLACCTCLVALVRVAECKGPCMKGLPAYKCSYRVDGQGRPRVLNMKRLKRLFGSKGWTNVKKEPSPPRFFEVCCHGYVFYLIPPELAPPCLNGLWPGECSWRPQGKGRLRMTNYEKMHQWERKGWKVVKKRSTGGPFREVCCSGKVSYLAQQSSPTPKPGRKRAVEGKSVEGRKRSRERKRMSEKEPTPVKKPVSKKMPGEGRKKPATEKKKSVQGKKKSVPGKKTAPGKKITTLRKKTTPKKKPAAGKRKPATRKEKPAQGKKKSVPEKKLGSGKKKPIPRKKPVETSTPRKEASLQKKKKVKTSTPSALDKKKPVPSTKPVPVKTPSQRKKSLPQKRRGQGKKPAEGKKGALEVKQEQKSRNTTSPKTETRIKTRPKTETRTKTRPKTET…	24
Q365_K368	Basic Sites	Basic Sites	Cleaved+ QPyroglutamination	514.536	514.244	[p-]QEQK	Chr_9_Csap_11308	AST-B	MFSRGVLWLACCTCLVALVRVAECKGPCMKGLPAYKCSYRVDGQGRPRVLNMKRLKRLFGSKGWTNVKKEPSPPRFFEVCCHGYVFYLIPPELAPPCLNGLWPGECSWRPQGKGRLRMTNYEKMHQWERKGWKVVKKRSTGGPFREVCCSGKVSYLAQQSSPTPKPGRKRAVEGKSVEGRKRSRERKRMSEKEPTPVKKPVSKKMPGEGRKKPATEKKKSVQGKKKSVPGKKTAPGKKITTLRKKTTPKKKPAAGKRKPATRKEKPAQGKKKSVPEKKLGSGKKKPIPRKKPVETSTPRKEASLQKKKKVKTSTPSALDKKKPVPSTKPVPVKTPSQRKKSLPQKRRGQGKKPAEGKKGALEVKQEQKSRNTTSPKTETRIKTRPKTETRTKTRPKTET…	24
Q365_Q367	Basic Sites	Basic Sites	TrimKR+ QPyroglutamination	386.362	386.149	[p-]QEQ	Chr_9_Csap_11308	AST-B	MFSRGVLWLACCTCLVALVRVAECKGPCMKGLPAYKCSYRVDGQGRPRVLNMKRLKRLFGSKGWTNVKKEPSPPRFFEVCCHGYVFYLIPPELAPPCLNGLWPGECSWRPQGKGRLRMTNYEKMHQWERKGWKVVKKRSTGGPFREVCCSGKVSYLAQQSSPTPKPGRKRAVEGKSVEGRKRSRERKRMSEKEPTPVKKPVSKKMPGEGRKKPATEKKKSVQGKKKSVPGKKTAPGKKITTLRKKTTPKKKPAAGKRKPATRKEKPAQGKKKSVPEKKLGSGKKKPIPRKKPVETSTPRKEASLQKKKKVKTSTPSALDKKKPVPSTKPVPVKTPSQRKKSLPQKRRGQGKKPAEGKKGALEVKQEQKSRNTTSPKTETRIKTRPKTETRTKTRPKTET…	24
E601_K603	Basic Sites	Basic Sites	Cleaved+ EPyroglutamination	372.374	372.17	[p-]EDK	Chr_9_Csap_11308	AST-B	MFSRGVLWLACCTCLVALVRVAECKGPCMKGLPAYKCSYRVDGQGRPRVLNMKRLKRLFGSKGWTNVKKEPSPPRFFEVCCHGYVFYLIPPELAPPCLNGLWPGECSWRPQGKGRLRMTNYEKMHQWERKGWKVVKKRSTGGPFREVCCSGKVSYLAQQSSPTPKPGRKRAVEGKSVEGRKRSRERKRMSEKEPTPVKKPVSKKMPGEGRKKPATEKKKSVQGKKKSVPGKKTAPGKKITTLRKKTTPKKKPAAGKRKPATRKEKPAQGKKKSVPEKKLGSGKKKPIPRKKPVETSTPRKEASLQKKKKVKTSTPSALDKKKPVPSTKPVPVKTPSQRKKSLPQKRRGQGKKPAEGKKGALEVKQEQKSRNTTSPKTETRIKTRPKTETRTKTRPKTET…	24
E601_D602	Basic Sites	Basic Sites	TrimKR+ EPyroglutamination	244.2	244.075	[p-]ED	Chr_9_Csap_11308	AST-B	MFSRGVLWLACCTCLVALVRVAECKGPCMKGLPAYKCSYRVDGQGRPRVLNMKRLKRLFGSKGWTNVKKEPSPPRFFEVCCHGYVFYLIPPELAPPCLNGLWPGECSWRPQGKGRLRMTNYEKMHQWERKGWKVVKKRSTGGPFREVCCSGKVSYLAQQSSPTPKPGRKRAVEGKSVEGRKRSRERKRMSEKEPTPVKKPVSKKMPGEGRKKPATEKKKSVQGKKKSVPGKKTAPGKKITTLRKKTTPKKKPAAGKRKPATRKEKPAQGKKKSVPEKKLGSGKKKPIPRKKPVETSTPRKEASLQKKKKVKTSTPSALDKKKPVPSTKPVPVKTPSQRKKSLPQKRRGQGKKPAEGKKGALEVKQEQKSRNTTSPKTETRIKTRPKTETRTKTRPKTET…	24
Q604_K606	Basic Sites	Basic Sites	Cleaved+ QPyroglutamination	314.342	314.164	[p-]QGK	Chr_9_Csap_11308	AST-B	MFSRGVLWLACCTCLVALVRVAECKGPCMKGLPAYKCSYRVDGQGRPRVLNMKRLKRLFGSKGWTNVKKEPSPPRFFEVCCHGYVFYLIPPELAPPCLNGLWPGECSWRPQGKGRLRMTNYEKMHQWERKGWKVVKKRSTGGPFREVCCSGKVSYLAQQSSPTPKPGRKRAVEGKSVEGRKRSRERKRMSEKEPTPVKKPVSKKMPGEGRKKPATEKKKSVQGKKKSVPGKKTAPGKKITTLRKKTTPKKKPAAGKRKPATRKEKPAQGKKKSVPEKKLGSGKKKPIPRKKPVETSTPRKEASLQKKKKVKTSTPSALDKKKPVPSTKPVPVKTPSQRKKSLPQKRRGQGKKPAEGKKGALEVKQEQKSRNTTSPKTETRIKTRPKTETRTKTRPKTET…	24
Q604_G605	Basic Sites	Basic Sites	TrimKR+ QPyroglutamination	186.168	186.069	[p-]QG	Chr_9_Csap_11308	AST-B	MFSRGVLWLACCTCLVALVRVAECKGPCMKGLPAYKCSYRVDGQGRPRVLNMKRLKRLFGSKGWTNVKKEPSPPRFFEVCCHGYVFYLIPPELAPPCLNGLWPGECSWRPQGKGRLRMTNYEKMHQWERKGWKVVKKRSTGGPFREVCCSGKVSYLAQQSSPTPKPGRKRAVEGKSVEGRKRSRERKRMSEKEPTPVKKPVSKKMPGEGRKKPATEKKKSVQGKKKSVPGKKTAPGKKITTLRKKTTPKKKPAAGKRKPATRKEKPAQGKKKSVPEKKLGSGKKKPIPRKKPVETSTPRKEASLQKKKKVKTSTPSALDKKKPVPSTKPVPVKTPSQRKKSLPQKRRGQGKKPAEGKKGALEVKQEQKSRNTTSPKTETRIKTRPKTETRTKTRPKTET…	24
E70_R109	Basic Sites	Basic Sites	Extended+ EPyroglutamination	4590.33	4587.15	[p-]EPSPPRFFEVCCHGYVFYLIPPELAPPCLNGLWPGECSWR	Chr_9_Csap_11308	AST-B	MFSRGVLWLACCTCLVALVRVAECKGPCMKGLPAYKCSYRVDGQGRPRVLNMKRLKRLFGSKGWTNVKKEPSPPRFFEVCCHGYVFYLIPPELAPPCLNGLWPGECSWRPQGKGRLRMTNYEKMHQWERKGWKVVKKRSTGGPFREVCCSGKVSYLAQQSSPTPKPGRKRAVEGKSVEGRKRSRERKRMSEKEPTPVKKPVSKKMPGEGRKKPATEKKKSVQGKKKSVPGKKTAPGKKITTLRKKTTPKKKPAAGKRKPATRKEKPAQGKKKSVPEKKLGSGKKKPIPRKKPVETSTPRKEASLQKKKKVKTSTPSALDKKKPVPSTKPVPVKTPSQRKKSLPQKRRGQGKKPAEGKKGALEVKQEQKSRNTTSPKTETRIKTRPKTETRTKTRPKTET…	24
E70_W108	Basic Sites	Basic Sites	TrimKR+ EPyroglutamination	4434.14	4431.05	[p-]EPSPPRFFEVCCHGYVFYLIPPELAPPCLNGLWPGECSW	Chr_9_Csap_11308	AST-B	MFSRGVLWLACCTCLVALVRVAECKGPCMKGLPAYKCSYRVDGQGRPRVLNMKRLKRLFGSKGWTNVKKEPSPPRFFEVCCHGYVFYLIPPELAPPCLNGLWPGECSWRPQGKGRLRMTNYEKMHQWERKGWKVVKKRSTGGPFREVCCSGKVSYLAQQSSPTPKPGRKRAVEGKSVEGRKRSRERKRMSEKEPTPVKKPVSKKMPGEGRKKPATEKKKSVQGKKKSVPGKKTAPGKKITTLRKKTTPKKKPAAGKRKPATRKEKPAQGKKKSVPEKKLGSGKKKPIPRKKPVETSTPRKEASLQKKKKVKTSTPSALDKKKPVPSTKPVPVKTPSQRKKSLPQKRRGQGKKPAEGKKGALEVKQEQKSRNTTSPKTETRIKTRPKTETRTKTRPKTET…	24
E146_R168	Basic Sites	Basic Sites	Extended+ EPyroglutamination	2404.74	2403.17	[p-]EVCCSGKVSYLAQQSSPTPKPGR	Chr_9_Csap_11308	AST-B	MFSRGVLWLACCTCLVALVRVAECKGPCMKGLPAYKCSYRVDGQGRPRVLNMKRLKRLFGSKGWTNVKKEPSPPRFFEVCCHGYVFYLIPPELAPPCLNGLWPGECSWRPQGKGRLRMTNYEKMHQWERKGWKVVKKRSTGGPFREVCCSGKVSYLAQQSSPTPKPGRKRAVEGKSVEGRKRSRERKRMSEKEPTPVKKPVSKKMPGEGRKKPATEKKKSVQGKKKSVPGKKTAPGKKITTLRKKTTPKKKPAAGKRKPATRKEKPAQGKKKSVPEKKLGSGKKKPIPRKKPVETSTPRKEASLQKKKKVKTSTPSALDKKKPVPSTKPVPVKTPSQRKKSLPQKRRGQGKKPAEGKKGALEVKQEQKSRNTTSPKTETRIKTRPKTETRTKTRPKTET…	24
E146_G167	Basic Sites	Basic Sites	TrimKR+ EPyroglutamination	2248.55	2247.07	[p-]EVCCSGKVSYLAQQSSPTPKPG	Chr_9_Csap_11308	AST-B	MFSRGVLWLACCTCLVALVRVAECKGPCMKGLPAYKCSYRVDGQGRPRVLNMKRLKRLFGSKGWTNVKKEPSPPRFFEVCCHGYVFYLIPPELAPPCLNGLWPGECSWRPQGKGRLRMTNYEKMHQWERKGWKVVKKRSTGGPFREVCCSGKVSYLAQQSSPTPKPGRKRAVEGKSVEGRKRSRERKRMSEKEPTPVKKPVSKKMPGEGRKKPATEKKKSVQGKKKSVPGKKTAPGKKITTLRKKTTPKKKPAAGKRKPATRKEKPAQGKKKSVPEKKLGSGKKKPIPRKKPVETSTPRKEASLQKKKKVKTSTPSALDKKKPVPSTKPVPVKTPSQRKKSLPQKRRGQGKKPAEGKKGALEVKQEQKSRNTTSPKTETRIKTRPKTETRTKTRPKTET…	24
E185_R188	Basic Sites	Basic Sites	Extended+ EPyroglutamination	569.661	569.345	[p-]ERKR	Chr_9_Csap_11308	AST-B	MFSRGVLWLACCTCLVALVRVAECKGPCMKGLPAYKCSYRVDGQGRPRVLNMKRLKRLFGSKGWTNVKKEPSPPRFFEVCCHGYVFYLIPPELAPPCLNGLWPGECSWRPQGKGRLRMTNYEKMHQWERKGWKVVKKRSTGGPFREVCCSGKVSYLAQQSSPTPKPGRKRAVEGKSVEGRKRSRERKRMSEKEPTPVKKPVSKKMPGEGRKKPATEKKKSVQGKKKSVPGKKTAPGKKITTLRKKTTPKKKPAAGKRKPATRKEKPAQGKKKSVPEKKLGSGKKKPIPRKKPVETSTPRKEASLQKKKKVKTSTPSALDKKKPVPSTKPVPVKTPSQRKKSLPQKRRGQGKKPAEGKKGALEVKQEQKSRNTTSPKTETRIKTRPKTETRTKTRPKTET…	24
E193_K204	Basic Sites	Basic Sites	Extended+ EPyroglutamination	1319.61	1318.8	[p-]EPTPVKKPVSKK	Chr_9_Csap_11308	AST-B	MFSRGVLWLACCTCLVALVRVAECKGPCMKGLPAYKCSYRVDGQGRPRVLNMKRLKRLFGSKGWTNVKKEPSPPRFFEVCCHGYVFYLIPPELAPPCLNGLWPGECSWRPQGKGRLRMTNYEKMHQWERKGWKVVKKRSTGGPFREVCCSGKVSYLAQQSSPTPKPGRKRAVEGKSVEGRKRSRERKRMSEKEPTPVKKPVSKKMPGEGRKKPATEKKKSVQGKKKSVPGKKTAPGKKITTLRKKTTPKKKPAAGKRKPATRKEKPAQGKKKSVPEKKLGSGKKKPIPRKKPVETSTPRKEASLQKKKKVKTSTPSALDKKKPVPSTKPVPVKTPSQRKKSLPQKRRGQGKKPAEGKKGALEVKQEQKSRNTTSPKTETRIKTRPKTETRTKTRPKTET…	24
E193_S202	Basic Sites	Basic Sites	TrimKR+ EPyroglutamination	1063.26	1062.61	[p-]EPTPVKKPVS	Chr_9_Csap_11308	AST-B	MFSRGVLWLACCTCLVALVRVAECKGPCMKGLPAYKCSYRVDGQGRPRVLNMKRLKRLFGSKGWTNVKKEPSPPRFFEVCCHGYVFYLIPPELAPPCLNGLWPGECSWRPQGKGRLRMTNYEKMHQWERKGWKVVKKRSTGGPFREVCCSGKVSYLAQQSSPTPKPGRKRAVEGKSVEGRKRSRERKRMSEKEPTPVKKPVSKKMPGEGRKKPATEKKKSVQGKKKSVPGKKTAPGKKITTLRKKTTPKKKPAAGKRKPATRKEKPAQGKKKSVPEKKLGSGKKKPIPRKKPVETSTPRKEASLQKKKKVKTSTPSALDKKKPVPSTKPVPVKTPSQRKKSLPQKRRGQGKKPAEGKKGALEVKQEQKSRNTTSPKTETRIKTRPKTETRTKTRPKTET…	24
E264_K271	Basic Sites	Basic Sites	Extended+ EPyroglutamination	867.012	866.502	[p-]EKPAQGKK	Chr_9_Csap_11308	AST-B	MFSRGVLWLACCTCLVALVRVAECKGPCMKGLPAYKCSYRVDGQGRPRVLNMKRLKRLFGSKGWTNVKKEPSPPRFFEVCCHGYVFYLIPPELAPPCLNGLWPGECSWRPQGKGRLRMTNYEKMHQWERKGWKVVKKRSTGGPFREVCCSGKVSYLAQQSSPTPKPGRKRAVEGKSVEGRKRSRERKRMSEKEPTPVKKPVSKKMPGEGRKKPATEKKKSVQGKKKSVPGKKTAPGKKITTLRKKTTPKKKPAAGKRKPATRKEKPAQGKKKSVPEKKLGSGKKKPIPRKKPVETSTPRKEASLQKKKKVKTSTPSALDKKKPVPSTKPVPVKTPSQRKKSLPQKRRGQGKKPAEGKKGALEVKQEQKSRNTTSPKTETRIKTRPKTETRTKTRPKTET…	24
E264_G269	Basic Sites	Basic Sites	TrimKR+ EPyroglutamination	610.664	610.313	[p-]EKPAQG	Chr_9_Csap_11308	AST-B	MFSRGVLWLACCTCLVALVRVAECKGPCMKGLPAYKCSYRVDGQGRPRVLNMKRLKRLFGSKGWTNVKKEPSPPRFFEVCCHGYVFYLIPPELAPPCLNGLWPGECSWRPQGKGRLRMTNYEKMHQWERKGWKVVKKRSTGGPFREVCCSGKVSYLAQQSSPTPKPGRKRAVEGKSVEGRKRSRERKRMSEKEPTPVKKPVSKKMPGEGRKKPATEKKKSVQGKKKSVPGKKTAPGKKITTLRKKTTPKKKPAAGKRKPATRKEKPAQGKKKSVPEKKLGSGKKKPIPRKKPVETSTPRKEASLQKKKKVKTSTPSALDKKKPVPSTKPVPVKTPSQRKKSLPQKRRGQGKKPAEGKKGALEVKQEQKSRNTTSPKTETRIKTRPKTETRTKTRPKTET…	24
E301_K308	Basic Sites	Basic Sites	Extended+ EPyroglutamination	913.081	912.544	[p-]EASLQKKK	Chr_9_Csap_11308	AST-B	MFSRGVLWLACCTCLVALVRVAECKGPCMKGLPAYKCSYRVDGQGRPRVLNMKRLKRLFGSKGWTNVKKEPSPPRFFEVCCHGYVFYLIPPELAPPCLNGLWPGECSWRPQGKGRLRMTNYEKMHQWERKGWKVVKKRSTGGPFREVCCSGKVSYLAQQSSPTPKPGRKRAVEGKSVEGRKRSRERKRMSEKEPTPVKKPVSKKMPGEGRKKPATEKKKSVQGKKKSVPGKKTAPGKKITTLRKKTTPKKKPAAGKRKPATRKEKPAQGKKKSVPEKKLGSGKKKPIPRKKPVETSTPRKEASLQKKKKVKTSTPSALDKKKPVPSTKPVPVKTPSQRKKSLPQKRRGQGKKPAEGKKGALEVKQEQKSRNTTSPKTETRIKTRPKTETRTKTRPKTET…	24
E301_Q305	Basic Sites	Basic Sites	TrimKR+ EPyroglutamination	528.559	528.259	[p-]EASLQ	Chr_9_Csap_11308	AST-B	MFSRGVLWLACCTCLVALVRVAECKGPCMKGLPAYKCSYRVDGQGRPRVLNMKRLKRLFGSKGWTNVKKEPSPPRFFEVCCHGYVFYLIPPELAPPCLNGLWPGECSWRPQGKGRLRMTNYEKMHQWERKGWKVVKKRSTGGPFREVCCSGKVSYLAQQSSPTPKPGRKRAVEGKSVEGRKRSRERKRMSEKEPTPVKKPVSKKMPGEGRKKPATEKKKSVQGKKKSVPGKKTAPGKKITTLRKKTTPKKKPAAGKRKPATRKEKPAQGKKKSVPEKKLGSGKKKPIPRKKPVETSTPRKEASLQKKKKVKTSTPSALDKKKPVPSTKPVPVKTPSQRKKSLPQKRRGQGKKPAEGKKGALEVKQEQKSRNTTSPKTETRIKTRPKTETRTKTRPKTET…	24
Q365_R370	Basic Sites	Basic Sites	Extended+ QPyroglutamination	757.802	757.377	[p-]QEQKSR	Chr_9_Csap_11308	AST-B	MFSRGVLWLACCTCLVALVRVAECKGPCMKGLPAYKCSYRVDGQGRPRVLNMKRLKRLFGSKGWTNVKKEPSPPRFFEVCCHGYVFYLIPPELAPPCLNGLWPGECSWRPQGKGRLRMTNYEKMHQWERKGWKVVKKRSTGGPFREVCCSGKVSYLAQQSSPTPKPGRKRAVEGKSVEGRKRSRERKRMSEKEPTPVKKPVSKKMPGEGRKKPATEKKKSVQGKKKSVPGKKTAPGKKITTLRKKTTPKKKPAAGKRKPATRKEKPAQGKKKSVPEKKLGSGKKKPIPRKKPVETSTPRKEASLQKKKKVKTSTPSALDKKKPVPSTKPVPVKTPSQRKKSLPQKRRGQGKKPAEGKKGALEVKQEQKSRNTTSPKTETRIKTRPKTETRTKTRPKTET…	24
Q365_S369	Basic Sites	Basic Sites	TrimKR+ QPyroglutamination	601.615	601.276	[p-]QEQKS	Chr_9_Csap_11308	AST-B	MFSRGVLWLACCTCLVALVRVAECKGPCMKGLPAYKCSYRVDGQGRPRVLNMKRLKRLFGSKGWTNVKKEPSPPRFFEVCCHGYVFYLIPPELAPPCLNGLWPGECSWRPQGKGRLRMTNYEKMHQWERKGWKVVKKRSTGGPFREVCCSGKVSYLAQQSSPTPKPGRKRAVEGKSVEGRKRSRERKRMSEKEPTPVKKPVSKKMPGEGRKKPATEKKKSVQGKKKSVPGKKTAPGKKITTLRKKTTPKKKPAAGKRKPATRKEKPAQGKKKSVPEKKLGSGKKKPIPRKKPVETSTPRKEASLQKKKKVKTSTPSALDKKKPVPSTKPVPVKTPSQRKKSLPQKRRGQGKKPAEGKKGALEVKQEQKSRNTTSPKTETRIKTRPKTETRTKTRPKTET…	24
E601_K606	Basic Sites	Basic Sites	Extended+ EPyroglutamination	685.731	685.345	[p-]EDKQGK	Chr_9_Csap_11308	AST-B	MFSRGVLWLACCTCLVALVRVAECKGPCMKGLPAYKCSYRVDGQGRPRVLNMKRLKRLFGSKGWTNVKKEPSPPRFFEVCCHGYVFYLIPPELAPPCLNGLWPGECSWRPQGKGRLRMTNYEKMHQWERKGWKVVKKRSTGGPFREVCCSGKVSYLAQQSSPTPKPGRKRAVEGKSVEGRKRSRERKRMSEKEPTPVKKPVSKKMPGEGRKKPATEKKKSVQGKKKSVPGKKTAPGKKITTLRKKTTPKKKPAAGKRKPATRKEKPAQGKKKSVPEKKLGSGKKKPIPRKKPVETSTPRKEASLQKKKKVKTSTPSALDKKKPVPSTKPVPVKTPSQRKKSLPQKRRGQGKKPAEGKKGALEVKQEQKSRNTTSPKTETRIKTRPKTETRTKTRPKTET…	24
E601_G605	Basic Sites	Basic Sites	TrimKR+ EPyroglutamination	557.557	557.25	[p-]EDKQG	Chr_9_Csap_11308	AST-B	MFSRGVLWLACCTCLVALVRVAECKGPCMKGLPAYKCSYRVDGQGRPRVLNMKRLKRLFGSKGWTNVKKEPSPPRFFEVCCHGYVFYLIPPELAPPCLNGLWPGECSWRPQGKGRLRMTNYEKMHQWERKGWKVVKKRSTGGPFREVCCSGKVSYLAQQSSPTPKPGRKRAVEGKSVEGRKRSRERKRMSEKEPTPVKKPVSKKMPGEGRKKPATEKKKSVQGKKKSVPGKKTAPGKKITTLRKKTTPKKKPAAGKRKPATRKEKPAQGKKKSVPEKKLGSGKKKPIPRKKPVETSTPRKEASLQKKKKVKTSTPSALDKKKPVPSTKPVPVKTPSQRKKSLPQKRRGQGKKPAEGKKGALEVKQEQKSRNTTSPKTETRIKTRPKTETRTKTRPKTET…	24
Q604_K608	Basic Sites	Basic Sites	Extended+ QPyroglutamination	573.709	573.3	[p-]QGKMK	Chr_9_Csap_11308	AST-B	MFSRGVLWLACCTCLVALVRVAECKGPCMKGLPAYKCSYRVDGQGRPRVLNMKRLKRLFGSKGWTNVKKEPSPPRFFEVCCHGYVFYLIPPELAPPCLNGLWPGECSWRPQGKGRLRMTNYEKMHQWERKGWKVVKKRSTGGPFREVCCSGKVSYLAQQSSPTPKPGRKRAVEGKSVEGRKRSRERKRMSEKEPTPVKKPVSKKMPGEGRKKPATEKKKSVQGKKKSVPGKKTAPGKKITTLRKKTTPKKKPAAGKRKPATRKEKPAQGKKKSVPEKKLGSGKKKPIPRKKPVETSTPRKEASLQKKKKVKTSTPSALDKKKPVPSTKPVPVKTPSQRKKSLPQKRRGQGKKPAEGKKGALEVKQEQKSRNTTSPKTETRIKTRPKTETRTKTRPKTET…	24
Q604_M607	Basic Sites	Basic Sites	TrimKR+ QPyroglutamination	445.535	445.205	[p-]QGKM	Chr_9_Csap_11308	AST-B	MFSRGVLWLACCTCLVALVRVAECKGPCMKGLPAYKCSYRVDGQGRPRVLNMKRLKRLFGSKGWTNVKKEPSPPRFFEVCCHGYVFYLIPPELAPPCLNGLWPGECSWRPQGKGRLRMTNYEKMHQWERKGWKVVKKRSTGGPFREVCCSGKVSYLAQQSSPTPKPGRKRAVEGKSVEGRKRSRERKRMSEKEPTPVKKPVSKKMPGEGRKKPATEKKKSVQGKKKSVPGKKTAPGKKITTLRKKTTPKKKPAAGKRKPATRKEKPAQGKKKSVPEKKLGSGKKKPIPRKKPVETSTPRKEASLQKKKKVKTSTPSALDKKKPVPSTKPVPVKTPSQRKKSLPQKRRGQGKKPAEGKKGALEVKQEQKSRNTTSPKTETRIKTRPKTETRTKTRPKTET…	24
E70_K113	Basic Sites	Basic Sites	Extended+ EPyroglutamination	5000.8	4997.38	[p-]EPSPPRFFEVCCHGYVFYLIPPELAPPCLNGLWPGECSWRPQGK	Chr_9_Csap_11308	AST-B	MFSRGVLWLACCTCLVALVRVAECKGPCMKGLPAYKCSYRVDGQGRPRVLNMKRLKRLFGSKGWTNVKKEPSPPRFFEVCCHGYVFYLIPPELAPPCLNGLWPGECSWRPQGKGRLRMTNYEKMHQWERKGWKVVKKRSTGGPFREVCCSGKVSYLAQQSSPTPKPGRKRAVEGKSVEGRKRSRERKRMSEKEPTPVKKPVSKKMPGEGRKKPATEKKKSVQGKKKSVPGKKTAPGKKITTLRKKTTPKKKPAAGKRKPATRKEKPAQGKKKSVPEKKLGSGKKKPIPRKKPVETSTPRKEASLQKKKKVKTSTPSALDKKKPVPSTKPVPVKTPSQRKKSLPQKRRGQGKKPAEGKKGALEVKQEQKSRNTTSPKTETRIKTRPKTETRTKTRPKTET…	24
E70_G112	Basic Sites	Basic Sites	TrimKR+ EPyroglutamination	4872.63	4869.28	[p-]EPSPPRFFEVCCHGYVFYLIPPELAPPCLNGLWPGECSWRPQG	Chr_9_Csap_11308	AST-B	MFSRGVLWLACCTCLVALVRVAECKGPCMKGLPAYKCSYRVDGQGRPRVLNMKRLKRLFGSKGWTNVKKEPSPPRFFEVCCHGYVFYLIPPELAPPCLNGLWPGECSWRPQGKGRLRMTNYEKMHQWERKGWKVVKKRSTGGPFREVCCSGKVSYLAQQSSPTPKPGRKRAVEGKSVEGRKRSRERKRMSEKEPTPVKKPVSKKMPGEGRKKPATEKKKSVQGKKKSVPGKKTAPGKKITTLRKKTTPKKKPAAGKRKPATRKEKPAQGKKKSVPEKKLGSGKKKPIPRKKPVETSTPRKEASLQKKKKVKTSTPSALDKKKPVPSTKPVPVKTPSQRKKSLPQKRRGQGKKPAEGKKGALEVKQEQKSRNTTSPKTETRIKTRPKTETRTKTRPKTET…	24
E146_K169	Basic Sites	Basic Sites	Extended+ EPyroglutamination	2532.91	2531.27	[p-]EVCCSGKVSYLAQQSSPTPKPGRK	Chr_9_Csap_11308	AST-B	MFSRGVLWLACCTCLVALVRVAECKGPCMKGLPAYKCSYRVDGQGRPRVLNMKRLKRLFGSKGWTNVKKEPSPPRFFEVCCHGYVFYLIPPELAPPCLNGLWPGECSWRPQGKGRLRMTNYEKMHQWERKGWKVVKKRSTGGPFREVCCSGKVSYLAQQSSPTPKPGRKRAVEGKSVEGRKRSRERKRMSEKEPTPVKKPVSKKMPGEGRKKPATEKKKSVQGKKKSVPGKKTAPGKKITTLRKKTTPKKKPAAGKRKPATRKEKPAQGKKKSVPEKKLGSGKKKPIPRKKPVETSTPRKEASLQKKKKVKTSTPSALDKKKPVPSTKPVPVKTPSQRKKSLPQKRRGQGKKPAEGKKGALEVKQEQKSRNTTSPKTETRIKTRPKTETRTKTRPKTET…	24
E146_G167	Basic Sites	Basic Sites	TrimKR+ EPyroglutamination	2248.55	2247.07	[p-]EVCCSGKVSYLAQQSSPTPKPG	Chr_9_Csap_11308	AST-B	MFSRGVLWLACCTCLVALVRVAECKGPCMKGLPAYKCSYRVDGQGRPRVLNMKRLKRLFGSKGWTNVKKEPSPPRFFEVCCHGYVFYLIPPELAPPCLNGLWPGECSWRPQGKGRLRMTNYEKMHQWERKGWKVVKKRSTGGPFREVCCSGKVSYLAQQSSPTPKPGRKRAVEGKSVEGRKRSRERKRMSEKEPTPVKKPVSKKMPGEGRKKPATEKKKSVQGKKKSVPGKKTAPGKKITTLRKKTTPKKKPAAGKRKPATRKEKPAQGKKKSVPEKKLGSGKKKPIPRKKPVETSTPRKEASLQKKKKVKTSTPSALDKKKPVPSTKPVPVKTPSQRKKSLPQKRRGQGKKPAEGKKGALEVKQEQKSRNTTSPKTETRIKTRPKTETRTKTRPKTET…	24
E185_K192	Basic Sites	Basic Sites	Extended+ EPyroglutamination	1045.22	1044.55	[p-]ERKRMSEK	Chr_9_Csap_11308	AST-B	MFSRGVLWLACCTCLVALVRVAECKGPCMKGLPAYKCSYRVDGQGRPRVLNMKRLKRLFGSKGWTNVKKEPSPPRFFEVCCHGYVFYLIPPELAPPCLNGLWPGECSWRPQGKGRLRMTNYEKMHQWERKGWKVVKKRSTGGPFREVCCSGKVSYLAQQSSPTPKPGRKRAVEGKSVEGRKRSRERKRMSEKEPTPVKKPVSKKMPGEGRKKPATEKKKSVQGKKKSVPGKKTAPGKKITTLRKKTTPKKKPAAGKRKPATRKEKPAQGKKKSVPEKKLGSGKKKPIPRKKPVETSTPRKEASLQKKKKVKTSTPSALDKKKPVPSTKPVPVKTPSQRKKSLPQKRRGQGKKPAEGKKGALEVKQEQKSRNTTSPKTETRIKTRPKTETRTKTRPKTET…	24
E185_E191	Basic Sites	Basic Sites	TrimKR+ EPyroglutamination	917.047	916.46	[p-]ERKRMSE	Chr_9_Csap_11308	AST-B	MFSRGVLWLACCTCLVALVRVAECKGPCMKGLPAYKCSYRVDGQGRPRVLNMKRLKRLFGSKGWTNVKKEPSPPRFFEVCCHGYVFYLIPPELAPPCLNGLWPGECSWRPQGKGRLRMTNYEKMHQWERKGWKVVKKRSTGGPFREVCCSGKVSYLAQQSSPTPKPGRKRAVEGKSVEGRKRSRERKRMSEKEPTPVKKPVSKKMPGEGRKKPATEKKKSVQGKKKSVPGKKTAPGKKITTLRKKTTPKKKPAAGKRKPATRKEKPAQGKKKSVPEKKLGSGKKKPIPRKKPVETSTPRKEASLQKKKKVKTSTPSALDKKKPVPSTKPVPVKTPSQRKKSLPQKRRGQGKKPAEGKKGALEVKQEQKSRNTTSPKTETRIKTRPKTETRTKTRPKTET…	24
E193_K211	Basic Sites	Basic Sites	Extended+ EPyroglutamination	2075.5	2074.18	[p-]EPTPVKKPVSKKMPGEGRK	Chr_9_Csap_11308	AST-B	MFSRGVLWLACCTCLVALVRVAECKGPCMKGLPAYKCSYRVDGQGRPRVLNMKRLKRLFGSKGWTNVKKEPSPPRFFEVCCHGYVFYLIPPELAPPCLNGLWPGECSWRPQGKGRLRMTNYEKMHQWERKGWKVVKKRSTGGPFREVCCSGKVSYLAQQSSPTPKPGRKRAVEGKSVEGRKRSRERKRMSEKEPTPVKKPVSKKMPGEGRKKPATEKKKSVQGKKKSVPGKKTAPGKKITTLRKKTTPKKKPAAGKRKPATRKEKPAQGKKKSVPEKKLGSGKKKPIPRKKPVETSTPRKEASLQKKKKVKTSTPSALDKKKPVPSTKPVPVKTPSQRKKSLPQKRRGQGKKPAEGKKGALEVKQEQKSRNTTSPKTETRIKTRPKTETRTKTRPKTET…	24
E193_G209	Basic Sites	Basic Sites	TrimKR+ EPyroglutamination	1791.14	1789.98	[p-]EPTPVKKPVSKKMPGEG	Chr_9_Csap_11308	AST-B	MFSRGVLWLACCTCLVALVRVAECKGPCMKGLPAYKCSYRVDGQGRPRVLNMKRLKRLFGSKGWTNVKKEPSPPRFFEVCCHGYVFYLIPPELAPPCLNGLWPGECSWRPQGKGRLRMTNYEKMHQWERKGWKVVKKRSTGGPFREVCCSGKVSYLAQQSSPTPKPGRKRAVEGKSVEGRKRSRERKRMSEKEPTPVKKPVSKKMPGEGRKKPATEKKKSVQGKKKSVPGKKTAPGKKITTLRKKTTPKKKPAAGKRKPATRKEKPAQGKKKSVPEKKLGSGKKKPIPRKKPVETSTPRKEASLQKKKKVKTSTPSALDKKKPVPSTKPVPVKTPSQRKKSLPQKRRGQGKKPAEGKKGALEVKQEQKSRNTTSPKTETRIKTRPKTETRTKTRPKTET…	24
E264_K272	Basic Sites	Basic Sites	Extended+ EPyroglutamination	995.186	994.597	[p-]EKPAQGKKK	Chr_9_Csap_11308	AST-B	MFSRGVLWLACCTCLVALVRVAECKGPCMKGLPAYKCSYRVDGQGRPRVLNMKRLKRLFGSKGWTNVKKEPSPPRFFEVCCHGYVFYLIPPELAPPCLNGLWPGECSWRPQGKGRLRMTNYEKMHQWERKGWKVVKKRSTGGPFREVCCSGKVSYLAQQSSPTPKPGRKRAVEGKSVEGRKRSRERKRMSEKEPTPVKKPVSKKMPGEGRKKPATEKKKSVQGKKKSVPGKKTAPGKKITTLRKKTTPKKKPAAGKRKPATRKEKPAQGKKKSVPEKKLGSGKKKPIPRKKPVETSTPRKEASLQKKKKVKTSTPSALDKKKPVPSTKPVPVKTPSQRKKSLPQKRRGQGKKPAEGKKGALEVKQEQKSRNTTSPKTETRIKTRPKTETRTKTRPKTET…	24
E264_G269	Basic Sites	Basic Sites	TrimKR+ EPyroglutamination	610.664	610.313	[p-]EKPAQG	Chr_9_Csap_11308	AST-B	MFSRGVLWLACCTCLVALVRVAECKGPCMKGLPAYKCSYRVDGQGRPRVLNMKRLKRLFGSKGWTNVKKEPSPPRFFEVCCHGYVFYLIPPELAPPCLNGLWPGECSWRPQGKGRLRMTNYEKMHQWERKGWKVVKKRSTGGPFREVCCSGKVSYLAQQSSPTPKPGRKRAVEGKSVEGRKRSRERKRMSEKEPTPVKKPVSKKMPGEGRKKPATEKKKSVQGKKKSVPGKKTAPGKKITTLRKKTTPKKKPAAGKRKPATRKEKPAQGKKKSVPEKKLGSGKKKPIPRKKPVETSTPRKEASLQKKKKVKTSTPSALDKKKPVPSTKPVPVKTPSQRKKSLPQKRRGQGKKPAEGKKGALEVKQEQKSRNTTSPKTETRIKTRPKTETRTKTRPKTET…	24
E301_K309	Basic Sites	Basic Sites	Extended+ EPyroglutamination	1041.26	1040.64	[p-]EASLQKKKK	Chr_9_Csap_11308	AST-B	MFSRGVLWLACCTCLVALVRVAECKGPCMKGLPAYKCSYRVDGQGRPRVLNMKRLKRLFGSKGWTNVKKEPSPPRFFEVCCHGYVFYLIPPELAPPCLNGLWPGECSWRPQGKGRLRMTNYEKMHQWERKGWKVVKKRSTGGPFREVCCSGKVSYLAQQSSPTPKPGRKRAVEGKSVEGRKRSRERKRMSEKEPTPVKKPVSKKMPGEGRKKPATEKKKSVQGKKKSVPGKKTAPGKKITTLRKKTTPKKKPAAGKRKPATRKEKPAQGKKKSVPEKKLGSGKKKPIPRKKPVETSTPRKEASLQKKKKVKTSTPSALDKKKPVPSTKPVPVKTPSQRKKSLPQKRRGQGKKPAEGKKGALEVKQEQKSRNTTSPKTETRIKTRPKTETRTKTRPKTET…	24
E301_Q305	Basic Sites	Basic Sites	TrimKR+ EPyroglutamination	528.559	528.259	[p-]EASLQ	Chr_9_Csap_11308	AST-B	MFSRGVLWLACCTCLVALVRVAECKGPCMKGLPAYKCSYRVDGQGRPRVLNMKRLKRLFGSKGWTNVKKEPSPPRFFEVCCHGYVFYLIPPELAPPCLNGLWPGECSWRPQGKGRLRMTNYEKMHQWERKGWKVVKKRSTGGPFREVCCSGKVSYLAQQSSPTPKPGRKRAVEGKSVEGRKRSRERKRMSEKEPTPVKKPVSKKMPGEGRKKPATEKKKSVQGKKKSVPGKKTAPGKKITTLRKKTTPKKKPAAGKRKPATRKEKPAQGKKKSVPEKKLGSGKKKPIPRKKPVETSTPRKEASLQKKKKVKTSTPSALDKKKPVPSTKPVPVKTPSQRKKSLPQKRRGQGKKPAEGKKGALEVKQEQKSRNTTSPKTETRIKTRPKTETRTKTRPKTET…	24
Q365_K376	Basic Sites	Basic Sites	Extended+ QPyroglutamination	1386.49	1385.69	[p-]QEQKSRNTTSPK	Chr_9_Csap_11308	AST-B	MFSRGVLWLACCTCLVALVRVAECKGPCMKGLPAYKCSYRVDGQGRPRVLNMKRLKRLFGSKGWTNVKKEPSPPRFFEVCCHGYVFYLIPPELAPPCLNGLWPGECSWRPQGKGRLRMTNYEKMHQWERKGWKVVKKRSTGGPFREVCCSGKVSYLAQQSSPTPKPGRKRAVEGKSVEGRKRSRERKRMSEKEPTPVKKPVSKKMPGEGRKKPATEKKKSVQGKKKSVPGKKTAPGKKITTLRKKTTPKKKPAAGKRKPATRKEKPAQGKKKSVPEKKLGSGKKKPIPRKKPVETSTPRKEASLQKKKKVKTSTPSALDKKKPVPSTKPVPVKTPSQRKKSLPQKRRGQGKKPAEGKKGALEVKQEQKSRNTTSPKTETRIKTRPKTETRTKTRPKTET…	24
Q365_P375	Basic Sites	Basic Sites	TrimKR+ QPyroglutamination	1258.31	1257.6	[p-]QEQKSRNTTSP	Chr_9_Csap_11308	AST-B	MFSRGVLWLACCTCLVALVRVAECKGPCMKGLPAYKCSYRVDGQGRPRVLNMKRLKRLFGSKGWTNVKKEPSPPRFFEVCCHGYVFYLIPPELAPPCLNGLWPGECSWRPQGKGRLRMTNYEKMHQWERKGWKVVKKRSTGGPFREVCCSGKVSYLAQQSSPTPKPGRKRAVEGKSVEGRKRSRERKRMSEKEPTPVKKPVSKKMPGEGRKKPATEKKKSVQGKKKSVPGKKTAPGKKITTLRKKTTPKKKPAAGKRKPATRKEKPAQGKKKSVPEKKLGSGKKKPIPRKKPVETSTPRKEASLQKKKKVKTSTPSALDKKKPVPSTKPVPVKTPSQRKKSLPQKRRGQGKKPAEGKKGALEVKQEQKSRNTTSPKTETRIKTRPKTETRTKTRPKTET…	24
E601_K608	Basic Sites	Basic Sites	Extended+ EPyroglutamination	945.098	944.48	[p-]EDKQGKMK	Chr_9_Csap_11308	AST-B	MFSRGVLWLACCTCLVALVRVAECKGPCMKGLPAYKCSYRVDGQGRPRVLNMKRLKRLFGSKGWTNVKKEPSPPRFFEVCCHGYVFYLIPPELAPPCLNGLWPGECSWRPQGKGRLRMTNYEKMHQWERKGWKVVKKRSTGGPFREVCCSGKVSYLAQQSSPTPKPGRKRAVEGKSVEGRKRSRERKRMSEKEPTPVKKPVSKKMPGEGRKKPATEKKKSVQGKKKSVPGKKTAPGKKITTLRKKTTPKKKPAAGKRKPATRKEKPAQGKKKSVPEKKLGSGKKKPIPRKKPVETSTPRKEASLQKKKKVKTSTPSALDKKKPVPSTKPVPVKTPSQRKKSLPQKRRGQGKKPAEGKKGALEVKQEQKSRNTTSPKTETRIKTRPKTETRTKTRPKTET…	24
E601_M607	Basic Sites	Basic Sites	TrimKR+ EPyroglutamination	816.923	816.385	[p-]EDKQGKM	Chr_9_Csap_11308	AST-B	MFSRGVLWLACCTCLVALVRVAECKGPCMKGLPAYKCSYRVDGQGRPRVLNMKRLKRLFGSKGWTNVKKEPSPPRFFEVCCHGYVFYLIPPELAPPCLNGLWPGECSWRPQGKGRLRMTNYEKMHQWERKGWKVVKKRSTGGPFREVCCSGKVSYLAQQSSPTPKPGRKRAVEGKSVEGRKRSRERKRMSEKEPTPVKKPVSKKMPGEGRKKPATEKKKSVQGKKKSVPGKKTAPGKKITTLRKKTTPKKKPAAGKRKPATRKEKPAQGKKKSVPEKKLGSGKKKPIPRKKPVETSTPRKEASLQKKKKVKTSTPSALDKKKPVPSTKPVPVKTPSQRKKSLPQKRRGQGKKPAEGKKGALEVKQEQKSRNTTSPKTETRIKTRPKTETRTKTRPKTET…	24
Q604_K622	Basic Sites	Basic Sites	Extended+ QPyroglutamination	2212.38	2210.99	[p-]QGKMKGGHEFEHSHEEFSK	Chr_9_Csap_11308	AST-B	MFSRGVLWLACCTCLVALVRVAECKGPCMKGLPAYKCSYRVDGQGRPRVLNMKRLKRLFGSKGWTNVKKEPSPPRFFEVCCHGYVFYLIPPELAPPCLNGLWPGECSWRPQGKGRLRMTNYEKMHQWERKGWKVVKKRSTGGPFREVCCSGKVSYLAQQSSPTPKPGRKRAVEGKSVEGRKRSRERKRMSEKEPTPVKKPVSKKMPGEGRKKPATEKKKSVQGKKKSVPGKKTAPGKKITTLRKKTTPKKKPAAGKRKPATRKEKPAQGKKKSVPEKKLGSGKKKPIPRKKPVETSTPRKEASLQKKKKVKTSTPSALDKKKPVPSTKPVPVKTPSQRKKSLPQKRRGQGKKPAEGKKGALEVKQEQKSRNTTSPKTETRIKTRPKTETRTKTRPKTET…	24
Q604_S621	Basic Sites	Basic Sites	TrimKR+ QPyroglutamination	2084.21	2082.89	[p-]QGKMKGGHEFEHSHEEFS	Chr_9_Csap_11308	AST-B	MFSRGVLWLACCTCLVALVRVAECKGPCMKGLPAYKCSYRVDGQGRPRVLNMKRLKRLFGSKGWTNVKKEPSPPRFFEVCCHGYVFYLIPPELAPPCLNGLWPGECSWRPQGKGRLRMTNYEKMHQWERKGWKVVKKRSTGGPFREVCCSGKVSYLAQQSSPTPKPGRKRAVEGKSVEGRKRSRERKRMSEKEPTPVKKPVSKKMPGEGRKKPATEKKKSVQGKKKSVPGKKTAPGKKITTLRKKTTPKKKPAAGKRKPATRKEKPAQGKKKSVPEKKLGSGKKKPIPRKKPVETSTPRKEASLQKKKKVKTSTPSALDKKKPVPSTKPVPVKTPSQRKKSLPQKRRGQGKKPAEGKKGALEVKQEQKSRNTTSPKTETRIKTRPKTETRTKTRPKTET…	24
E146_S150	Basic Sites	Basic Sites	TrimKR+ Amidation+ EPyroglutamination	520.615	520.184	[p-]EVCCS[Amide]	Chr_9_Csap_11308	AST-B	MFSRGVLWLACCTCLVALVRVAECKGPCMKGLPAYKCSYRVDGQGRPRVLNMKRLKRLFGSKGWTNVKKEPSPPRFFEVCCHGYVFYLIPPELAPPCLNGLWPGECSWRPQGKGRLRMTNYEKMHQWERKGWKVVKKRSTGGPFREVCCSGKVSYLAQQSSPTPKPGRKRAVEGKSVEGRKRSRERKRMSEKEPTPVKKPVSKKMPGEGRKKPATEKKKSVQGKKKSVPGKKTAPGKKITTLRKKTTPKKKPAAGKRKPATRKEKPAQGKKKSVPEKKLGSGKKKPIPRKKPVETSTPRKEASLQKKKKVKTSTPSALDKKKPVPSTKPVPVKTPSQRKKSLPQKRRGQGKKPAEGKKGALEVKQEQKSRNTTSPKTETRIKTRPKTETRTKTRPKTET…	24
[truncated: 19,311 more rows]

## Sheet: MaturePeptidesLoci
Sequence	Status	Family	Precursor	SP Length	Gene ID	Scaffold	Chromosome	Gene Start	Gene End
[truncated: 16 more rows]

## Sheet: BLASThits
query_id	scaffold	hit_start	hit_end	matched_gene_id	feature_type	gene_start	gene_end
[truncated: 2,137 more rows]
